# Supplementary material for: Periodic corner holes on the Si(111)-7×7 surface can trap silver atoms
Source: Nat Commun. 2022 May 27;13:2973. doi: 10.1038/s41467-022-29768-6 (PMC9142567; doi:10.1038/s41467-022-29768-6)
Supplement: Supplementary file 4 — Supplementary Data1 [file 41467_2022_29768_MOESM4_ESM.zip]

Archive with 82 entries (72 files):
- 1OptStrxrs_Coord/
- __MACOSX/._1OptStrxrs_Coord
- 1OptStrxrs_Coord/0README
- __MACOSX/1OptStrxrs_Coord/._0README
- 1OptStrxrs_Coord/aCu_OK/
- __MACOSX/1OptStrxrs_Coord/._aCu_OK
- 1OptStrxrs_Coord/hSiAg_clusterModel/
- __MACOSX/1OptStrxrs_Coord/._hSiAg_clusterModel
- 1OptStrxrs_Coord/g7x7_Ag_OK/
- __MACOSX/1OptStrxrs_Coord/._g7x7_Ag_OK
- 1OptStrxrs_Coord/cLi_OK/
- __MACOSX/1OptStrxrs_Coord/._cLi_OK
- 1OptStrxrs_Coord/dNa_OK/
- __MACOSX/1OptStrxrs_Coord/._dNa_OK
- 1OptStrxrs_Coord/fI_OK/
- __MACOSX/1OptStrxrs_Coord/._fI_OK
- 1OptStrxrs_Coord/bAu_OK/
- __MACOSX/1OptStrxrs_Coord/._bAu_OK
- 1OptStrxrs_Coord/1AgSi5x5_OK/
- __MACOSX/1OptStrxrs_Coord/._1AgSi5x5_OK
- 1OptStrxrs_Coord/eF_OK/
- __MACOSX/1OptStrxrs_Coord/._eF_OK
- 1OptStrxrs_Coord/aCu_OK/eSi_5x5_4L_4_5_OK.vasp
- __MACOSX/1OptStrxrs_Coord/aCu_OK/._eSi_5x5_4L_4_5_OK.vasp
- 1OptStrxrs_Coord/aCu_OK/cSi_5x5_4L_2_8_OK.vasp
- __MACOSX/1OptStrxrs_Coord/aCu_OK/._cSi_5x5_4L_2_8_OK.vasp
- 1OptStrxrs_Coord/aCu_OK/gSi_5x5_4L_1_10_OK.vasp
- __MACOSX/1OptStrxrs_Coord/aCu_OK/._gSi_5x5_4L_1_10_OK.vasp
- 1OptStrxrs_Coord/aCu_OK/dSi_5x5_4L_3_6_OK.vasp
- __MACOSX/1OptStrxrs_Coord/aCu_OK/._dSi_5x5_4L_3_6_OK.vasp
- 1OptStrxrs_Coord/hSiAg_clusterModel/SiAg_clusterModel.xyz
- __MACOSX/1OptStrxrs_Coord/hSiAg_clusterModel/._SiAg_clusterModel.xyz
- 1OptStrxrs_Coord/g7x7_Ag_OK/g7x7_Ag_OK.vasp
- __MACOSX/1OptStrxrs_Coord/g7x7_Ag_OK/._g7x7_Ag_OK.vasp
- 1OptStrxrs_Coord/cLi_OK/eSi_5x5_4L_4_5_OK.vasp
- __MACOSX/1OptStrxrs_Coord/cLi_OK/._eSi_5x5_4L_4_5_OK.vasp
- 1OptStrxrs_Coord/cLi_OK/cSi_5x5_4L_2_8_OK.vasp
- __MACOSX/1OptStrxrs_Coord/cLi_OK/._cSi_5x5_4L_2_8_OK.vasp
- 1OptStrxrs_Coord/cLi_OK/gSi_5x5_4L_1_10_OK.vasp
- __MACOSX/1OptStrxrs_Coord/cLi_OK/._gSi_5x5_4L_1_10_OK.vasp
- 1OptStrxrs_Coord/cLi_OK/dSi_5x5_4L_3_6_OK.vasp
- __MACOSX/1OptStrxrs_Coord/cLi_OK/._dSi_5x5_4L_3_6_OK.vasp
- 1OptStrxrs_Coord/dNa_OK/eSi_5x5_4L_4_5_OK.vasp
- __MACOSX/1OptStrxrs_Coord/dNa_OK/._eSi_5x5_4L_4_5_OK.vasp
- 1OptStrxrs_Coord/dNa_OK/cSi_5x5_4L_2_8_OK.vasp
- __MACOSX/1OptStrxrs_Coord/dNa_OK/._cSi_5x5_4L_2_8_OK.vasp
- 1OptStrxrs_Coord/dNa_OK/gSi_5x5_4L_1_10_OK.vasp
- __MACOSX/1OptStrxrs_Coord/dNa_OK/._gSi_5x5_4L_1_10_OK.vasp
- 1OptStrxrs_Coord/dNa_OK/dSi_5x5_4L_3_6_OK.vasp
- __MACOSX/1OptStrxrs_Coord/dNa_OK/._dSi_5x5_4L_3_6_OK.vasp
- 1OptStrxrs_Coord/fI_OK/eSi_5x5_4L_4_5_OK.vasp
- __MACOSX/1OptStrxrs_Coord/fI_OK/._eSi_5x5_4L_4_5_OK.vasp
- 1OptStrxrs_Coord/fI_OK/cSi_5x5_4L_2_8_OK.vasp
- __MACOSX/1OptStrxrs_Coord/fI_OK/._cSi_5x5_4L_2_8_OK.vasp
- 1OptStrxrs_Coord/fI_OK/gSi_5x5_4L_1_10_OK.vasp
- __MACOSX/1OptStrxrs_Coord/fI_OK/._gSi_5x5_4L_1_10_OK.vasp
- 1OptStrxrs_Coord/fI_OK/dSi_5x5_4L_3_6_OK.vasp
- __MACOSX/1OptStrxrs_Coord/fI_OK/._dSi_5x5_4L_3_6_OK.vasp
- 1OptStrxrs_Coord/bAu_OK/eSi_5x5_4L_4_5_OK.vasp
- __MACOSX/1OptStrxrs_Coord/bAu_OK/._eSi_5x5_4L_4_5_OK.vasp
- 1OptStrxrs_Coord/bAu_OK/cSi_5x5_4L_2_8_OK.vasp
- __MACOSX/1OptStrxrs_Coord/bAu_OK/._cSi_5x5_4L_2_8_OK.vasp
- 1OptStrxrs_Coord/bAu_OK/gSi_5x5_4L_1_10_OK.vasp
- __MACOSX/1OptStrxrs_Coord/bAu_OK/._gSi_5x5_4L_1_10_OK.vasp
- 1OptStrxrs_Coord/bAu_OK/dSi_5x5_4L_3_6_OK.vasp
- __MACOSX/1OptStrxrs_Coord/bAu_OK/._dSi_5x5_4L_3_6_OK.vasp
- 1OptStrxrs_Coord/1AgSi5x5_OK/fSi_5x5_4L_1_10_OK.vasp
- __MACOSX/1OptStrxrs_Coord/1AgSi5x5_OK/._fSi_5x5_4L_1_10_OK.vasp
- 1OptStrxrs_Coord/1AgSi5x5_OK/cSi_5x5_4L_2_8_OK.vasp
- __MACOSX/1OptStrxrs_Coord/1AgSi5x5_OK/._cSi_5x5_4L_2_8_OK.vasp
- 1OptStrxrs_Coord/1AgSi5x5_OK/dSi_5x5_4L_3_6_OK.vasp
- __MACOSX/1OptStrxrs_Coord/1AgSi5x5_OK/._dSi_5x5_4L_3_6_OK.vasp
- 1OptStrxrs_Coord/1AgSi5x5_OK/aSi_5x5_4L_v3_OK.vasp
- __MACOSX/1OptStrxrs_Coord/1AgSi5x5_OK/._aSi_5x5_4L_v3_OK.vasp
- 1OptStrxrs_Coord/eF_OK/eSi_5x5_4L_4_5_OK.vasp
- __MACOSX/1OptStrxrs_Coord/eF_OK/._eSi_5x5_4L_4_5_OK.vasp
- 1OptStrxrs_Coord/eF_OK/cSi_5x5_4L_2_8_OK.vasp
- __MACOSX/1OptStrxrs_Coord/eF_OK/._cSi_5x5_4L_2_8_OK.vasp
- 1OptStrxrs_Coord/eF_OK/gSi_5x5_4L_1_10_OK.vasp
- __MACOSX/1OptStrxrs_Coord/eF_OK/._gSi_5x5_4L_1_10_OK.vasp
- 1OptStrxrs_Coord/eF_OK/dSi_5x5_4L_3_6_OK.vasp
- __MACOSX/1OptStrxrs_Coord/eF_OK/._dSi_5x5_4L_3_6_OK.vasp
