# Supplementary material for: Periodic corner holes on the Si(111)-7×7 surface can trap silver atoms
Source: Nat Commun. 2022 May 27;13:2973. doi: 10.1038/s41467-022-29768-6 (PMC9142567; doi:10.1038/s41467-022-29768-6)
Supplement: Supplementary file 4 — Supplementary Data1 [file 41467_2022_29768_MOESM4_ESM.zip › 1OptStrxrs_Coord/0README]

This folder contains all the fully relaxed structures used for this study.
For further information please contact Dr. Jacek R. Osiecki or Dr. Arunabhiram Chutia
achutia@lincoln.ac.uk or
jcos78@gmail.com
