# Supplementary material for: Periodic corner holes on the Si(111)-7×7 surface can trap silver atoms
Source: Nat Commun. 2022 May 27;13:2973. doi: 10.1038/s41467-022-29768-6 (PMC9142567; doi:10.1038/s41467-022-29768-6)
Supplement: Supplementary file 4 — Supplementary Data1 [file 41467_2022_29768_MOESM4_ESM.zip › 1OptStrxrs_Coord/aCu_OK/eSi_5x5_4L_4_5_OK.vasp]

eSi_5x5_4L_4_5                          
   1.00000000000000     
    19.2772006988999998    0.0000000000000000    0.0000000000000000
    -9.6386003494000008   16.6945455191000001    0.0000000000000000
     0.0000000000000000    0.0000000000000000   23.9349002838000011
   Si   H    Cu
   100    25     1
Selective dynamics
Direct
  0.0000000000000000  0.0000000000000000  0.1393599960000032   F   F   F
  0.1436095510383149  0.2740264055016333  0.2748724836723197   T   T   T
  0.1333300020000010  0.0666700009999985  0.1064800019999979   F   F   F
  0.2000000029999995  0.0000000000000000  0.1393599960000032   F   F   F
  0.2736591341719672  0.1351625924331668  0.2750046185732181   T   T   T
  0.2332587052095375 -0.0012662229056998  0.2368075724052846   T   T   T
  0.3333300050000005  0.0666700009999985  0.1064800019999979   F   F   F
  0.4000000059999991  0.0000000000000000  0.1393599960000032   F   F   F
  0.4587404115987967  0.1296991000377775  0.2746884467541703   T   T   T
  0.3619459647766002 -0.0012522516284755  0.2371521928607869   T   T   T
  0.5333300229999978  0.0666700009999985  0.1064800019999979   F   F   F
  0.6000000240000034  0.0000000000000000  0.1393599960000032   F   F   F
  0.6710683779739008  0.1296639100195421  0.2750358065401005   T   T   T
  0.6367890529286351 -0.0010622175587320  0.2371481754561716   T   T   T
  0.7333300109999996  0.0666700009999985  0.1064800019999979   F   F   F
  0.8000000119999982  0.0000000000000000  0.1393599960000032   F   F   F
  0.8608365550689648  0.1345995580794553  0.2746451924678019   T   T   T
  0.7652151256289373 -0.0015211946419040  0.2368245434446984   T   T   T
  0.9333299990000015  0.0666700009999985  0.1064800019999979   F   F   F
  0.0000000000000000  0.2000000029999995  0.1393599960000032   F   F   F
  0.1348486379284367  0.4638335892316535  0.2745250725768838   T   T   T
 -0.0046685704612471  0.2281401578291315  0.2370399728181909   T   T   T
  0.1333300020000010  0.2666699890000004  0.1064800019999979   F   F   F
  0.2000000029999995  0.2000000029999995  0.1393599960000032   F   F   F
  0.3294780842810031  0.4595748362680066  0.2769152575469567   T   T   T
  0.2361127921256691  0.2322798422940669  0.2366185399194816   T   T   T
  0.3333300050000005  0.2666699890000004  0.1064800019999979   F   F   F
  0.4000000059999991  0.2000000029999995  0.1393599960000032   F   F   F
  0.4586612611972327  0.3283911554430675  0.2745822146612193   T   T   T
  0.4024572755661701  0.2008037094115223  0.2318555527279876   T   T   T
  0.5333300229999978  0.2666699890000004  0.1064800019999979   F   F   F
  0.6000000240000034  0.2000000029999995  0.1393599960000032   F   F   F
  0.6661510170667515  0.3331205543994175  0.2673530862225692   T   T   T
  0.5975210896116561  0.1947947649136557  0.2414175383155887   T   T   T
  0.7333300109999996  0.2666699890000004  0.1064800019999979   F   F   F
  0.8000000119999982  0.2000000029999995  0.1393599960000032   F   F   F
  0.8678833990032107  0.3282344746659671  0.2756055899264907   T   T   T
  0.7980877982790464  0.2010760174013568  0.2320287940650663   T   T   T
  0.9333299990000015  0.2666699890000004  0.1064800019999979   F   F   F
  0.0000000000000000  0.4000000059999991  0.1393599960000032   F   F   F
  0.1303597799754111  0.6719641642474502  0.2761551713541224   T   T   T
 -0.0028754909997177  0.3641108899829104  0.2367358133018505   T   T   T
  0.1333300020000010  0.4666700069999976  0.1064800019999979   F   F   F
  0.2000000029999995  0.4000000059999991  0.1393599960000032   F   F   F
  0.3336516642033270  0.6665591905217707  0.2789866107598773   T   T   T
  0.2030993935464011  0.4033736204689850  0.2330566026300694   T   T   T
  0.3333300050000005  0.4666700069999976  0.1064800019999979   F   F   F
  0.4000000059999991  0.4000000059999991  0.1393599960000032   F   F   F
  0.5397614112113788  0.6710344046537957  0.2751543716152999   T   T   T
  0.3624345031465533  0.3631151601003337  0.2371530256822900   T   T   T
  0.5333300229999978  0.4666700069999976  0.1064800019999979   F   F   F
  0.6000000240000034  0.4000000059999991  0.1393599960000032   F   F   F
  0.6713682721522128  0.5415349468092370  0.2750884751431789   T   T   T
  0.5974982506528690  0.4025406084425233  0.2414573462198579   T   T   T
  0.7333300109999996  0.4666700069999976  0.1064800019999979   F   F   F
  0.8000000119999982  0.4000000059999991  0.1393599960000032   F   F   F
  0.8697536910840842  0.5415388007657651  0.2752438989808039   T   T   T
  0.8042356815236494  0.4026128346834717  0.2415377019187573   T   T   T
  0.9333299990000015  0.4666700069999976  0.1064800019999979   F   F   F
  0.0000000000000000  0.6000000240000034  0.1393599960000032   F   F   F
  0.1365908599069752  0.8635592984793667  0.2759443234617714   T   T   T
  0.0004376562323834  0.6382530569338586  0.2371337581623226   T   T   T
  0.1333300020000010  0.6666700239999983  0.1064800019999979   F   F   F
  0.2000000029999995  0.6000000240000034  0.1393599960000032   F   F   F
  0.1994573209263526  0.6025270245220704  0.2428650084959406   T   T   T
  0.3333300050000005  0.6666700239999983  0.1064800019999979   F   F   F
  0.4000000059999991  0.6000000240000034  0.1393599960000032   F   F   F
  0.4001785470560995  0.5985338717119574  0.2425729626436119   T   T   T
  0.5333300229999978  0.6666700239999983  0.1064800019999979   F   F   F
  0.6000000240000034  0.6000000240000034  0.1393599960000032   F   F   F
  0.7265542979669717  0.8632081147012046  0.2761727662062479   T   T   T
  0.6370713946998846  0.6380899738291108  0.2371784799571486   T   T   T
  0.7333300109999996  0.6666700239999983  0.1064800019999979   F   F   F
  0.8000000119999982  0.6000000240000034  0.1393599960000032   F   F   F
  0.8633631806211556  0.7270742387536476  0.2742762419787727   T   T   T
  0.7986221846490983  0.5976223852686792  0.2318877094079649   T   T   T
  0.9333299990000015  0.6666700239999983  0.1064800019999979   F   F   F
  0.0000000000000000  0.8000000119999982  0.1393599960000032   F   F   F
  0.0005797151868612  0.7670843104858253  0.2368896325560475   T   T   T
  0.1333300020000010  0.8666700120000002  0.1064800019999979   F   F   F
  0.2000000029999995  0.8000000119999982  0.1393599960000032   F   F   F
  0.2012667067839919  0.7991633312352513  0.2323585283136202   T   T   T
  0.3333300050000005  0.8666700120000002  0.1064800019999979   F   F   F
  0.4000000059999991  0.8000000119999982  0.1393599960000032   F   F   F
  0.3288935555570428  0.8688715521920656  0.2756981334953317   T   T   T
  0.4003574801750180  0.8007689928926506  0.2427179717837911   T   T   T
  0.5333300229999978  0.8666700120000002  0.1064800019999979   F   F   F
  0.6000000240000034  0.8000000119999982  0.1393599960000032   F   F   F
  0.5398808318129897  0.8688772046645225  0.2753835605759554   T   T   T
  0.5977129200533262  0.7989476690785486  0.2322460846973255   T   T   T
  0.7333300109999996  0.8666700120000002  0.1064800019999979   F   F   F
  0.8000000119999982  0.8000000119999982  0.1393599960000032   F   F   F
  0.7659693648201303  0.7668378655178895  0.2368819087979952   T   T   T
  0.9333299990000015  0.8666700120000002  0.1064800019999979   F   F   F
  0.7996757633142606  0.1994551307399679  0.3347349366539461   T   T   T
  0.4008009652685890  0.1999024752808125  0.3333761631402674   T   T   T
  0.8001784157644188  0.6006484068977381  0.3336966453657783   T   T   T
  0.5989742297411308  0.7993202362659763  0.3332306031750437   T   T   T
  0.2093452416725111  0.4035381275153995  0.3439275424559207   T   T   T
  0.2001800204871797  0.8004324090025778  0.3337923644804361   T   T   T
  0.1498057526501542  0.0748562329940879  0.0444950770894022   T   T   T
  0.3362121990321602  0.0723288038945969  0.0436943371675851   T   T   T
  0.5298519734232845  0.0597090145658704  0.0439254535065912   T   T   T
  0.7360638675618737  0.0720339487304969  0.0436787319499229   T   T   T
  0.9256644079069345  0.0766258670956050  0.0446450441788312   T   T   T
  0.1310530934403251  0.2630526370746118  0.0437596760429062   T   T   T
  0.3361000164612929  0.2631597177534254  0.0436850910676959   T   T   T
  0.5350724854322300  0.2675421967108441  0.0436936609495069   T   T   T
  0.7323122552147354  0.2678070590279552  0.0436923798241359   T   T   T
  0.9274593140552748  0.2633816625890968  0.0436344909398994   T   T   T
  0.1313213534621989  0.4676583755868818  0.0437137380794737   T   T   T
  0.3352518359939157  0.4674681129076837  0.0436726340568946   T   T   T
  0.5298698046892489  0.4701974579098441  0.0439245122711579   T   T   T
  0.7323031563620050  0.4647350375865708  0.0436911959883146   T   T   T
  0.9411954987240980  0.4695978963618009  0.0439864685373026   T   T   T
  0.1333990366236404  0.6672808623187005  0.0436770338108759   T   T   T
  0.3329798964167731  0.6670071278447425  0.0436402417174605   T   T   T
  0.5339960052924915  0.6675928984524367  0.0436763977905306   T   T   T
  0.7361005048514122  0.6639598158694754  0.0436828062893937   T   T   T
  0.9278239174998268  0.6639376627661727  0.0436821556011330   T   T   T
  0.1333922361462715  0.8666589270668875  0.0437003076235586   T   T   T
  0.3327507965718288  0.8663659730302909  0.0436836316999182   T   T   T
  0.5336368023029099  0.8662248129889353  0.0436813034019332   T   T   T
  0.7331294887279797  0.8666560509941829  0.0436990464166745   T   T   T
  0.9251512588849294  0.8503587945978888  0.0444800381131892   T   T   T
  0.0669290881833799  0.3301083437058387  0.3058572781779519   T   T   T
 
  0.00000000E+00  0.00000000E+00  0.00000000E+00
  0.00000000E+00  0.00000000E+00  0.00000000E+00
  0.00000000E+00  0.00000000E+00  0.00000000E+00
  0.00000000E+00  0.00000000E+00  0.00000000E+00
  0.00000000E+00  0.00000000E+00  0.00000000E+00
  0.00000000E+00  0.00000000E+00  0.00000000E+00
  0.00000000E+00  0.00000000E+00  0.00000000E+00
  0.00000000E+00  0.00000000E+00  0.00000000E+00
  0.00000000E+00  0.00000000E+00  0.00000000E+00
  0.00000000E+00  0.00000000E+00  0.00000000E+00
  0.00000000E+00  0.00000000E+00  0.00000000E+00
  0.00000000E+00  0.00000000E+00  0.00000000E+00
  0.00000000E+00  0.00000000E+00  0.00000000E+00
  0.00000000E+00  0.00000000E+00  0.00000000E+00
  0.00000000E+00  0.00000000E+00  0.00000000E+00
  0.00000000E+00  0.00000000E+00  0.00000000E+00
  0.00000000E+00  0.00000000E+00  0.00000000E+00
  0.00000000E+00  0.00000000E+00  0.00000000E+00
  0.00000000E+00  0.00000000E+00  0.00000000E+00
  0.00000000E+00  0.00000000E+00  0.00000000E+00
  0.00000000E+00  0.00000000E+00  0.00000000E+00
  0.00000000E+00  0.00000000E+00  0.00000000E+00
  0.00000000E+00  0.00000000E+00  0.00000000E+00
  0.00000000E+00  0.00000000E+00  0.00000000E+00
  0.00000000E+00  0.00000000E+00  0.00000000E+00
  0.00000000E+00  0.00000000E+00  0.00000000E+00
  0.00000000E+00  0.00000000E+00  0.00000000E+00
  0.00000000E+00  0.00000000E+00  0.00000000E+00
  0.00000000E+00  0.00000000E+00  0.00000000E+00
  0.00000000E+00  0.00000000E+00  0.00000000E+00
  0.00000000E+00  0.00000000E+00  0.00000000E+00
  0.00000000E+00  0.00000000E+00  0.00000000E+00
  0.00000000E+00  0.00000000E+00  0.00000000E+00
  0.00000000E+00  0.00000000E+00  0.00000000E+00
  0.00000000E+00  0.00000000E+00  0.00000000E+00
  0.00000000E+00  0.00000000E+00  0.00000000E+00
  0.00000000E+00  0.00000000E+00  0.00000000E+00
  0.00000000E+00  0.00000000E+00  0.00000000E+00
  0.00000000E+00  0.00000000E+00  0.00000000E+00
  0.00000000E+00  0.00000000E+00  0.00000000E+00
  0.00000000E+00  0.00000000E+00  0.00000000E+00
  0.00000000E+00  0.00000000E+00  0.00000000E+00
  0.00000000E+00  0.00000000E+00  0.00000000E+00
  0.00000000E+00  0.00000000E+00  0.00000000E+00
  0.00000000E+00  0.00000000E+00  0.00000000E+00
  0.00000000E+00  0.00000000E+00  0.00000000E+00
  0.00000000E+00  0.00000000E+00  0.00000000E+00
  0.00000000E+00  0.00000000E+00  0.00000000E+00
  0.00000000E+00  0.00000000E+00  0.00000000E+00
  0.00000000E+00  0.00000000E+00  0.00000000E+00
  0.00000000E+00  0.00000000E+00  0.00000000E+00
  0.00000000E+00  0.00000000E+00  0.00000000E+00
  0.00000000E+00  0.00000000E+00  0.00000000E+00
  0.00000000E+00  0.00000000E+00  0.00000000E+00
  0.00000000E+00  0.00000000E+00  0.00000000E+00
  0.00000000E+00  0.00000000E+00  0.00000000E+00
  0.00000000E+00  0.00000000E+00  0.00000000E+00
  0.00000000E+00  0.00000000E+00  0.00000000E+00
  0.00000000E+00  0.00000000E+00  0.00000000E+00
  0.00000000E+00  0.00000000E+00  0.00000000E+00
  0.00000000E+00  0.00000000E+00  0.00000000E+00
  0.00000000E+00  0.00000000E+00  0.00000000E+00
  0.00000000E+00  0.00000000E+00  0.00000000E+00
  0.00000000E+00  0.00000000E+00  0.00000000E+00
  0.00000000E+00  0.00000000E+00  0.00000000E+00
  0.00000000E+00  0.00000000E+00  0.00000000E+00
  0.00000000E+00  0.00000000E+00  0.00000000E+00
  0.00000000E+00  0.00000000E+00  0.00000000E+00
  0.00000000E+00  0.00000000E+00  0.00000000E+00
  0.00000000E+00  0.00000000E+00  0.00000000E+00
  0.00000000E+00  0.00000000E+00  0.00000000E+00
  0.00000000E+00  0.00000000E+00  0.00000000E+00
  0.00000000E+00  0.00000000E+00  0.00000000E+00
  0.00000000E+00  0.00000000E+00  0.00000000E+00
  0.00000000E+00  0.00000000E+00  0.00000000E+00
  0.00000000E+00  0.00000000E+00  0.00000000E+00
  0.00000000E+00  0.00000000E+00  0.00000000E+00
  0.00000000E+00  0.00000000E+00  0.00000000E+00
  0.00000000E+00  0.00000000E+00  0.00000000E+00
  0.00000000E+00  0.00000000E+00  0.00000000E+00
  0.00000000E+00  0.00000000E+00  0.00000000E+00
  0.00000000E+00  0.00000000E+00  0.00000000E+00
  0.00000000E+00  0.00000000E+00  0.00000000E+00
  0.00000000E+00  0.00000000E+00  0.00000000E+00
  0.00000000E+00  0.00000000E+00  0.00000000E+00
  0.00000000E+00  0.00000000E+00  0.00000000E+00
  0.00000000E+00  0.00000000E+00  0.00000000E+00
  0.00000000E+00  0.00000000E+00  0.00000000E+00
  0.00000000E+00  0.00000000E+00  0.00000000E+00
  0.00000000E+00  0.00000000E+00  0.00000000E+00
  0.00000000E+00  0.00000000E+00  0.00000000E+00
  0.00000000E+00  0.00000000E+00  0.00000000E+00
  0.00000000E+00  0.00000000E+00  0.00000000E+00
  0.00000000E+00  0.00000000E+00  0.00000000E+00
  0.00000000E+00  0.00000000E+00  0.00000000E+00
  0.00000000E+00  0.00000000E+00  0.00000000E+00
  0.00000000E+00  0.00000000E+00  0.00000000E+00
  0.00000000E+00  0.00000000E+00  0.00000000E+00
  0.00000000E+00  0.00000000E+00  0.00000000E+00
  0.00000000E+00  0.00000000E+00  0.00000000E+00
  0.00000000E+00  0.00000000E+00  0.00000000E+00
  0.00000000E+00  0.00000000E+00  0.00000000E+00
  0.00000000E+00  0.00000000E+00  0.00000000E+00
  0.00000000E+00  0.00000000E+00  0.00000000E+00
  0.00000000E+00  0.00000000E+00  0.00000000E+00
  0.00000000E+00  0.00000000E+00  0.00000000E+00
  0.00000000E+00  0.00000000E+00  0.00000000E+00
  0.00000000E+00  0.00000000E+00  0.00000000E+00
  0.00000000E+00  0.00000000E+00  0.00000000E+00
  0.00000000E+00  0.00000000E+00  0.00000000E+00
  0.00000000E+00  0.00000000E+00  0.00000000E+00
  0.00000000E+00  0.00000000E+00  0.00000000E+00
  0.00000000E+00  0.00000000E+00  0.00000000E+00
  0.00000000E+00  0.00000000E+00  0.00000000E+00
  0.00000000E+00  0.00000000E+00  0.00000000E+00
  0.00000000E+00  0.00000000E+00  0.00000000E+00
  0.00000000E+00  0.00000000E+00  0.00000000E+00
  0.00000000E+00  0.00000000E+00  0.00000000E+00
  0.00000000E+00  0.00000000E+00  0.00000000E+00
  0.00000000E+00  0.00000000E+00  0.00000000E+00
  0.00000000E+00  0.00000000E+00  0.00000000E+00
  0.00000000E+00  0.00000000E+00  0.00000000E+00
  0.00000000E+00  0.00000000E+00  0.00000000E+00
  0.00000000E+00  0.00000000E+00  0.00000000E+00
  0.00000000E+00  0.00000000E+00  0.00000000E+00
  0.00000000E+00  0.00000000E+00  0.00000000E+00
