# Supplementary material for: Periodic corner holes on the Si(111)-7×7 surface can trap silver atoms
Source: Nat Commun. 2022 May 27;13:2973. doi: 10.1038/s41467-022-29768-6 (PMC9142567; doi:10.1038/s41467-022-29768-6)
Supplement: Supplementary file 4 — Supplementary Data1 [file 41467_2022_29768_MOESM4_ESM.zip › 1OptStrxrs_Coord/aCu_OK/gSi_5x5_4L_1_10_OK.vasp]

bSi_5x5_4L_1_10                         
   1.00000000000000     
    19.2772006988999998    0.0000000000000000    0.0000000000000000
    -9.6386003494000008   16.6945455191000001    0.0000000000000000
     0.0000000000000000    0.0000000000000000   23.9349002838000011
   Si   H    Cu
   100    25     1
Selective dynamics
Direct
  0.0000889846946001  0.0000387447338662  0.1367932614145845   T   T   T
  0.1365189262077682  0.2730892473363238  0.2762739780661367   T   T   T
  0.1333300020000010  0.0666700009999985  0.1064800019999979   F   F   F
  0.2000000029999995  0.0000000000000000  0.1393599960000032   F   F   F
  0.2727704156591118  0.1363957338990772  0.2748813257188505   T   T   T
  0.2325740577390803 -0.0005165330191058  0.2371021280864319   T   T   T
  0.3333300050000005  0.0666700009999985  0.1064800019999979   F   F   F
  0.4000000059999991  0.0000000000000000  0.1393599960000032   F   F   F
  0.4583346409242580  0.1301276612364874  0.2751960721833250   T   T   T
  0.3616866702359801 -0.0004715764959834  0.2371108707457261   T   T   T
  0.5333300229999978  0.0666700009999985  0.1064800019999979   F   F   F
  0.6000000240000034  0.0000000000000000  0.1393599960000032   F   F   F
  0.6717401393970626  0.1301224019530718  0.2751964831370866   T   T   T
  0.6378212535948982 -0.0004600029273337  0.2371015497997299   T   T   T
  0.7333300109999996  0.0666700009999985  0.1064800019999979   F   F   F
  0.8000000119999982  0.0000000000000000  0.1393599960000032   F   F   F
  0.8635058687551224  0.1363911852167292  0.2748495804103443   T   T   T
  0.7668338278418283 -0.0005198322909193  0.2371077982872813   T   T   T
  0.9333299990000015  0.0666700009999985  0.1064800019999979   F   F   F
  0.0000000000000000  0.2000000029999995  0.1393599960000032   F   F   F
  0.1302833734797340  0.4585269071286189  0.2764629734747207   T   T   T
  0.0004532283111626  0.2330879022110894  0.2371145584046390   T   T   T
  0.1333300020000010  0.2666699890000004  0.1064800019999979   F   F   F
  0.2000000029999995  0.2000000029999995  0.1393599960000032   F   F   F
  0.3281488857446073  0.4585038996475647  0.2764460278430600   T   T   T
  0.2325774456860444  0.2331051634099074  0.2371012606352941   T   T   T
  0.3333300050000005  0.2666699890000004  0.1064800019999979   F   F   F
  0.4000000059999991  0.2000000029999995  0.1393599960000032   F   F   F
  0.4583420172495304  0.3282328526283084  0.2752069219368101   T   T   T
  0.4018748132034573  0.2009503905885446  0.2319684841579388   T   T   T
  0.5333300229999978  0.2666699890000004  0.1064800019999979   F   F   F
  0.6000000240000034  0.2000000029999995  0.1393599960000032   F   F   F
  0.6666555635462088  0.3333300610105105  0.2675636447615126   T   T   T
  0.5974623591711788  0.1949543620398252  0.2414369127661090   T   T   T
  0.7333300109999996  0.2666699890000004  0.1064800019999979   F   F   F
  0.8000000119999982  0.2000000029999995  0.1393599960000032   F   F   F
  0.8698522063621921  0.3282305006041030  0.2752000919474054   T   T   T
  0.7989979334382176  0.2009754538041111  0.2319553753473033   T   T   T
  0.9333299990000015  0.2666699890000004  0.1064800019999979   F   F   F
  0.0000000000000000  0.4000000059999991  0.1393599960000032   F   F   F
  0.1302810389717475  0.6717657217142183  0.2764683273974662   T   T   T
  0.0004381122069347  0.3621546812687980  0.2371047866723111   T   T   T
  0.1333300020000010  0.4666700069999976  0.1064800019999979   F   F   F
  0.2000000029999995  0.4000000059999991  0.1393599960000032   F   F   F
  0.3333146280717910  0.6666605086748164  0.2696550940665655   T   T   T
  0.2010368630175561  0.4021881906673529  0.2325639087891484   T   T   T
  0.3333300050000005  0.4666700069999976  0.1064800019999979   F   F   F
  0.4000000059999991  0.4000000059999991  0.1393599960000032   F   F   F
  0.5414328772573711  0.6717769581997854  0.2764434405214795   T   T   T
  0.3616871001998903  0.3621650772026688  0.2371107332332251   T   T   T
  0.5333300229999978  0.4666700069999976  0.1064800019999979   F   F   F
  0.6000000240000034  0.4000000059999991  0.1393599960000032   F   F   F
  0.6717397441911357  0.5416264266571508  0.2751970217317475   T   T   T
  0.5974638999608208  0.4025148186705472  0.2414368312782411   T   T   T
  0.7333300109999996  0.4666700069999976  0.1064800019999979   F   F   F
  0.8000000119999982  0.4000000059999991  0.1393599960000032   F   F   F
  0.8698496201503931  0.5416287357329693  0.2752006267894355   T   T   T
  0.8050328577522201  0.4025192863894268  0.2414390500594047   T   T   T
  0.9333299990000015  0.4666700069999976  0.1064800019999979   F   F   F
  0.0000000000000000  0.6000000240000034  0.1393599960000032   F   F   F
  0.1365138943028433  0.8634392407058605  0.2762761624276714   T   T   T
  0.0004368637901314  0.6382867154454263  0.2371056354928407   T   T   T
  0.1333300020000010  0.6666700239999983  0.1064800019999979   F   F   F
  0.2000000029999995  0.6000000240000034  0.1393599960000032   F   F   F
  0.1954431574869536  0.5977275587259078  0.2425542381619088   T   T   T
  0.3333300050000005  0.6666700239999983  0.1064800019999979   F   F   F
  0.4000000059999991  0.6000000240000034  0.1393599960000032   F   F   F
  0.4022389274126845  0.5977096038245228  0.2425583861599992   T   T   T
  0.5333300229999978  0.6666700239999983  0.1064800019999979   F   F   F
  0.6000000240000034  0.6000000240000034  0.1393599960000032   F   F   F
  0.7268331455194724  0.8634225355776340  0.2762557273807714   T   T   T
  0.6378154606736204  0.6382918671589753  0.2371025366283720   T   T   T
  0.7333300109999996  0.6666700239999983  0.1064800019999979   F   F   F
  0.8000000119999982  0.6000000240000034  0.1393599960000032   F   F   F
  0.8635071523006507  0.7271348628435894  0.2748676735311388   T   T   T
  0.7989987190913358  0.5980389756608234  0.2319568096540652   T   T   T
  0.9333299990000015  0.6666700239999983  0.1064800019999979   F   F   F
  0.0000000000000000  0.8000000119999982  0.1393599960000032   F   F   F
  0.0004531805102109  0.7673746023581346  0.2371135226793954   T   T   T
  0.1333300020000010  0.8666700120000002  0.1064800019999979   F   F   F
  0.2000000029999995  0.8000000119999982  0.1393599960000032   F   F   F
  0.2010292656580905  0.7988575674953995  0.2325646021367381   T   T   T
  0.3333300050000005  0.8666700120000002  0.1064800019999979   F   F   F
  0.4000000059999991  0.8000000119999982  0.1393599960000032   F   F   F
  0.3281439533363170  0.8696489175946380  0.2764448330220133   T   T   T
  0.4022376696188757  0.8045366677719270  0.2425578998087209   T   T   T
  0.5333300229999978  0.8666700120000002  0.1064800019999979   F   F   F
  0.6000000240000034  0.8000000119999982  0.1393599960000032   F   F   F
  0.5414311621944612  0.8696966642108607  0.2764539823838350   T   T   T
  0.5976931333147021  0.7988727127248263  0.2325647059723410   T   T   T
  0.7333300109999996  0.8666700120000002  0.1064800019999979   F   F   F
  0.8000000119999982  0.8000000119999982  0.1393599960000032   F   F   F
  0.7668326731283479  0.7673645670634507  0.2371066474128098   T   T   T
  0.9333299990000015  0.8666700120000002  0.1064800019999979   F   F   F
  0.8001529725637099  0.1998219480125153  0.3344267226287397   T   T   T
  0.3996527583621942  0.1998290534874379  0.3344404262652802   T   T   T
  0.8001519895017535  0.6003336176061279  0.3344283323552193   T   T   T
  0.6003028181431149  0.8001569258300989  0.3353046404305823   T   T   T
  0.1998245236351688  0.3996848110141693  0.3353199602291887   T   T   T
  0.1998249822759880  0.8001453744957968  0.3353236689258928   T   T   T
  0.1396732585269117  0.0698586988087108  0.0438177617959849   T   T   T
  0.3354171220951520  0.0718057163999859  0.0436354743130563   T   T   T
  0.5297813929795020  0.0595968022823377  0.0439227125664564   T   T   T
  0.7363797148356740  0.0718079811056037  0.0436348157071901   T   T   T
  0.9305333021870589  0.0692986898648854  0.0437972434646689   T   T   T
  0.1329919892804403  0.2660220866035957  0.0436802831400274   T   T   T
  0.3354157856236501  0.2636235729124319  0.0436353260395518   T   T   T
  0.5350512875323322  0.2675314817946320  0.0436703518468700   T   T   T
  0.7324483527747097  0.2675433855817324  0.0436703047114697   T   T   T
  0.9281817823091363  0.2636138204569435  0.0436350037441890   T   T   T
  0.1335270952275400  0.4670600903037984  0.0436756057528687   T   T   T
  0.3335067240225867  0.4670584662940744  0.0436756986340455   T   T   T
  0.5297834995778631  0.4701980004299962  0.0439227589540196   T   T   T
  0.7324503473041674  0.4649211863547776  0.0436702965661708   T   T   T
  0.9403957126615388  0.4702052517536933  0.0439223782407099   T   T   T
  0.1335258972709195  0.6664801633666027  0.0436756133856858   T   T   T
  0.3333241265701870  0.6666681745902018  0.0436312485183375   T   T   T
  0.5329289737037736  0.6664780832595588  0.0436756059389854   T   T   T
  0.7363781111388710  0.6645832616975509  0.0436348016455288   T   T   T
  0.9281817648867324  0.6645779287147917  0.0436351072947931   T   T   T
  0.1329916438444440  0.8669838241630201  0.0436803681111228   T   T   T
  0.3335061827357945  0.8664613389742216  0.0436757190409335   T   T   T
  0.5329277720751927  0.8664651391798652  0.0436754974127588   T   T   T
  0.7339632690207647  0.8669898318981898  0.0436797421944216   T   T   T
  0.9304456647073673  0.8611024422039291  0.0438006913463451   T   T   T
  0.0047648589036002  0.0018938961210940  0.2288220533261037   T   T   T
 
  0.00000000E+00  0.00000000E+00  0.00000000E+00
  0.00000000E+00  0.00000000E+00  0.00000000E+00
  0.00000000E+00  0.00000000E+00  0.00000000E+00
  0.00000000E+00  0.00000000E+00  0.00000000E+00
  0.00000000E+00  0.00000000E+00  0.00000000E+00
  0.00000000E+00  0.00000000E+00  0.00000000E+00
  0.00000000E+00  0.00000000E+00  0.00000000E+00
  0.00000000E+00  0.00000000E+00  0.00000000E+00
  0.00000000E+00  0.00000000E+00  0.00000000E+00
  0.00000000E+00  0.00000000E+00  0.00000000E+00
  0.00000000E+00  0.00000000E+00  0.00000000E+00
  0.00000000E+00  0.00000000E+00  0.00000000E+00
  0.00000000E+00  0.00000000E+00  0.00000000E+00
  0.00000000E+00  0.00000000E+00  0.00000000E+00
  0.00000000E+00  0.00000000E+00  0.00000000E+00
  0.00000000E+00  0.00000000E+00  0.00000000E+00
  0.00000000E+00  0.00000000E+00  0.00000000E+00
  0.00000000E+00  0.00000000E+00  0.00000000E+00
  0.00000000E+00  0.00000000E+00  0.00000000E+00
  0.00000000E+00  0.00000000E+00  0.00000000E+00
  0.00000000E+00  0.00000000E+00  0.00000000E+00
  0.00000000E+00  0.00000000E+00  0.00000000E+00
  0.00000000E+00  0.00000000E+00  0.00000000E+00
  0.00000000E+00  0.00000000E+00  0.00000000E+00
  0.00000000E+00  0.00000000E+00  0.00000000E+00
  0.00000000E+00  0.00000000E+00  0.00000000E+00
  0.00000000E+00  0.00000000E+00  0.00000000E+00
  0.00000000E+00  0.00000000E+00  0.00000000E+00
  0.00000000E+00  0.00000000E+00  0.00000000E+00
  0.00000000E+00  0.00000000E+00  0.00000000E+00
  0.00000000E+00  0.00000000E+00  0.00000000E+00
  0.00000000E+00  0.00000000E+00  0.00000000E+00
  0.00000000E+00  0.00000000E+00  0.00000000E+00
  0.00000000E+00  0.00000000E+00  0.00000000E+00
  0.00000000E+00  0.00000000E+00  0.00000000E+00
  0.00000000E+00  0.00000000E+00  0.00000000E+00
  0.00000000E+00  0.00000000E+00  0.00000000E+00
  0.00000000E+00  0.00000000E+00  0.00000000E+00
  0.00000000E+00  0.00000000E+00  0.00000000E+00
  0.00000000E+00  0.00000000E+00  0.00000000E+00
  0.00000000E+00  0.00000000E+00  0.00000000E+00
  0.00000000E+00  0.00000000E+00  0.00000000E+00
  0.00000000E+00  0.00000000E+00  0.00000000E+00
  0.00000000E+00  0.00000000E+00  0.00000000E+00
  0.00000000E+00  0.00000000E+00  0.00000000E+00
  0.00000000E+00  0.00000000E+00  0.00000000E+00
  0.00000000E+00  0.00000000E+00  0.00000000E+00
  0.00000000E+00  0.00000000E+00  0.00000000E+00
  0.00000000E+00  0.00000000E+00  0.00000000E+00
  0.00000000E+00  0.00000000E+00  0.00000000E+00
  0.00000000E+00  0.00000000E+00  0.00000000E+00
  0.00000000E+00  0.00000000E+00  0.00000000E+00
  0.00000000E+00  0.00000000E+00  0.00000000E+00
  0.00000000E+00  0.00000000E+00  0.00000000E+00
  0.00000000E+00  0.00000000E+00  0.00000000E+00
  0.00000000E+00  0.00000000E+00  0.00000000E+00
  0.00000000E+00  0.00000000E+00  0.00000000E+00
  0.00000000E+00  0.00000000E+00  0.00000000E+00
  0.00000000E+00  0.00000000E+00  0.00000000E+00
  0.00000000E+00  0.00000000E+00  0.00000000E+00
  0.00000000E+00  0.00000000E+00  0.00000000E+00
  0.00000000E+00  0.00000000E+00  0.00000000E+00
  0.00000000E+00  0.00000000E+00  0.00000000E+00
  0.00000000E+00  0.00000000E+00  0.00000000E+00
  0.00000000E+00  0.00000000E+00  0.00000000E+00
  0.00000000E+00  0.00000000E+00  0.00000000E+00
  0.00000000E+00  0.00000000E+00  0.00000000E+00
  0.00000000E+00  0.00000000E+00  0.00000000E+00
  0.00000000E+00  0.00000000E+00  0.00000000E+00
  0.00000000E+00  0.00000000E+00  0.00000000E+00
  0.00000000E+00  0.00000000E+00  0.00000000E+00
  0.00000000E+00  0.00000000E+00  0.00000000E+00
  0.00000000E+00  0.00000000E+00  0.00000000E+00
  0.00000000E+00  0.00000000E+00  0.00000000E+00
  0.00000000E+00  0.00000000E+00  0.00000000E+00
  0.00000000E+00  0.00000000E+00  0.00000000E+00
  0.00000000E+00  0.00000000E+00  0.00000000E+00
  0.00000000E+00  0.00000000E+00  0.00000000E+00
  0.00000000E+00  0.00000000E+00  0.00000000E+00
  0.00000000E+00  0.00000000E+00  0.00000000E+00
  0.00000000E+00  0.00000000E+00  0.00000000E+00
  0.00000000E+00  0.00000000E+00  0.00000000E+00
  0.00000000E+00  0.00000000E+00  0.00000000E+00
  0.00000000E+00  0.00000000E+00  0.00000000E+00
  0.00000000E+00  0.00000000E+00  0.00000000E+00
  0.00000000E+00  0.00000000E+00  0.00000000E+00
  0.00000000E+00  0.00000000E+00  0.00000000E+00
  0.00000000E+00  0.00000000E+00  0.00000000E+00
  0.00000000E+00  0.00000000E+00  0.00000000E+00
  0.00000000E+00  0.00000000E+00  0.00000000E+00
  0.00000000E+00  0.00000000E+00  0.00000000E+00
  0.00000000E+00  0.00000000E+00  0.00000000E+00
  0.00000000E+00  0.00000000E+00  0.00000000E+00
  0.00000000E+00  0.00000000E+00  0.00000000E+00
  0.00000000E+00  0.00000000E+00  0.00000000E+00
  0.00000000E+00  0.00000000E+00  0.00000000E+00
  0.00000000E+00  0.00000000E+00  0.00000000E+00
  0.00000000E+00  0.00000000E+00  0.00000000E+00
  0.00000000E+00  0.00000000E+00  0.00000000E+00
  0.00000000E+00  0.00000000E+00  0.00000000E+00
  0.00000000E+00  0.00000000E+00  0.00000000E+00
  0.00000000E+00  0.00000000E+00  0.00000000E+00
  0.00000000E+00  0.00000000E+00  0.00000000E+00
  0.00000000E+00  0.00000000E+00  0.00000000E+00
  0.00000000E+00  0.00000000E+00  0.00000000E+00
  0.00000000E+00  0.00000000E+00  0.00000000E+00
  0.00000000E+00  0.00000000E+00  0.00000000E+00
  0.00000000E+00  0.00000000E+00  0.00000000E+00
  0.00000000E+00  0.00000000E+00  0.00000000E+00
  0.00000000E+00  0.00000000E+00  0.00000000E+00
  0.00000000E+00  0.00000000E+00  0.00000000E+00
  0.00000000E+00  0.00000000E+00  0.00000000E+00
  0.00000000E+00  0.00000000E+00  0.00000000E+00
  0.00000000E+00  0.00000000E+00  0.00000000E+00
  0.00000000E+00  0.00000000E+00  0.00000000E+00
  0.00000000E+00  0.00000000E+00  0.00000000E+00
  0.00000000E+00  0.00000000E+00  0.00000000E+00
  0.00000000E+00  0.00000000E+00  0.00000000E+00
  0.00000000E+00  0.00000000E+00  0.00000000E+00
  0.00000000E+00  0.00000000E+00  0.00000000E+00
  0.00000000E+00  0.00000000E+00  0.00000000E+00
  0.00000000E+00  0.00000000E+00  0.00000000E+00
  0.00000000E+00  0.00000000E+00  0.00000000E+00
  0.00000000E+00  0.00000000E+00  0.00000000E+00
  0.00000000E+00  0.00000000E+00  0.00000000E+00
  0.00000000E+00  0.00000000E+00  0.00000000E+00
