# Supplementary material for: Periodic corner holes on the Si(111)-7×7 surface can trap silver atoms
Source: Nat Commun. 2022 May 27;13:2973. doi: 10.1038/s41467-022-29768-6 (PMC9142567; doi:10.1038/s41467-022-29768-6)
Supplement: Supplementary file 4 — Supplementary Data1 [file 41467_2022_29768_MOESM4_ESM.zip › 1OptStrxrs_Coord/hSiAg_clusterModel/SiAg_clusterModel.xyz]

32
Coordinates from ORCA-job aSiAgBig
  Si  3.86284775223278      0.00018023708216     -0.58771703355435
  Si  -1.91677515396705      3.33188274206355     -0.28572725487448
  Si  1.93608753153043      3.33597816181277     -0.42983203729490
  Si  -0.01964410310510      2.24150033543027     -1.17258170593117
  Si  0.00548180253934     -0.00157733143171     -0.50644844175609
  H   -0.07161952870533      2.37251176261562     -2.65806208392552
  Si  -3.84260460827366     -0.00808348093600     -0.29951945850118
  Ag  -0.02382495097096     -0.01187265283667      1.88574550059850
  Si  1.90711609148455     -1.09429758608372     -1.33046663816101
  Si  1.93664542204468     -3.33954011272824     -0.60148908179703
  H   1.89009540151184     -1.10192684328852     -2.82163035534226
  Si  -1.91594439330451     -3.34370837817822     -0.45739621601524
  Si  -1.94547357570239     -1.09846590133833     -1.18637393176092
  H   -2.07461529177200     -1.10486798629910     -2.67258974978198
  H   3.55439288134416      0.83982709786783      0.59308037186011
  H   4.46947550481131      0.83809068619034     -1.64705981159529
  H   4.86433828652749     -1.01306793724983     -0.16288350503346
  H   -3.15449934808972      2.85602802031748     -0.94141898935514
  H   -1.81257441832601      4.79622904363774     -0.51610802180443
  H   -2.01405115479625      3.09003931849178      1.17451405493953
  H   1.81075227242445      4.80008513279906     -0.65068443327629
  H   3.11999195770435      2.86325297342811     -1.18036653374461
  H   2.15149356545415      3.09220713201376      1.01738772228328
  H   -4.50851499212169      0.85062109971294     -1.30614082750384
  H   -3.45960483346513      0.81554039896165      0.87179591108462
  H   -4.82370545633605     -1.02115019254162      0.16983400131064
  H   0.86225401352592     -4.13074818334484     -1.23894277532342
  H   1.78706689810536     -3.40516517540418      0.87289118289383
  H   3.23587426601361     -3.96157425508383     -0.96748742682703
  H   -1.56805380006460     -4.27246719359459     -1.55716116445276
  H   -3.25443025163803     -3.72228084273714      0.06717257361906
  H   -0.94240664465655     -3.51194756308341      0.64728965686614
