# Supplementary material for: Periodic corner holes on the Si(111)-7×7 surface can trap silver atoms
Source: Nat Commun. 2022 May 27;13:2973. doi: 10.1038/s41467-022-29768-6 (PMC9142567; doi:10.1038/s41467-022-29768-6)
Supplement: Supplementary file 4 — Supplementary Data1 [file 41467_2022_29768_MOESM4_ESM.zip › 1OptStrxrs_Coord/g7x7_Ag_OK/g7x7_Ag_OK.vasp]

aSi7x7_4L_v8                            
   1.00000000000000     
    26.9881000518999983    0.0000000000000000    0.0000000000000000
   -13.4940500259000000   23.3723802447999986    0.0000000000000000
     0.0000000000000000    0.0000000000000000   23.9349002838000011
   Si   H    Ag
   200    49     1
Selective dynamics
Direct
  0.1426800039999989  0.9997000099999980  0.1234000030000004   F   F   F
  0.1944171226617640  0.0970891721861835  0.2586113301781424   T   T   T
  0.1656425659503598  0.9993451530715100  0.2209576285559371   T   T   T
  0.2379200009999991  0.0473200010000028  0.0905200019999981   F   F   F
  0.2855400150000023  0.9997000099999980  0.1234000030000004   F   F   F
  0.3263015653822143  0.0916915363603885  0.2590962243616570   T   T   T
  0.2574017700519837  0.9990992494289295  0.2208969477395849   T   T   T
  0.3807800109999988  0.0473200010000028  0.0905200019999981   F   F   F
  0.4284000099999972  0.9997000099999980  0.1234000030000004   F   F   F
  0.4802714977134695  0.0930434641657043  0.2583222621196443   T   T   T
  0.4541206037127020  0.9991413208826248  0.2206723509873620   T   T   T
  0.5236399770000020  0.0473200010000028  0.0905200019999981   F   F   F
  0.5712500209999973  0.9997000099999980  0.1234000030000004   F   F   F
  0.6126442149132877  0.0930381061580368  0.2582996488776927   T   T   T
  0.5448996254723487  0.9991434908241660  0.2206709277115406   T   T   T
  0.6664900179999975  0.0473200010000028  0.0905200019999981   F   F   F
  0.7141100170000030  0.9997000099999980  0.1234000030000004   F   F   F
  0.7653322579698749  0.0917315102583409  0.2590956534174411   T   T   T
  0.7416373263398932  0.9991383965648902  0.2208803333188618   T   T   T
  0.8093500140000032  0.0473200010000028  0.0905200019999981   F   F   F
  0.8569700119999979  0.9997000099999980  0.1234000030000004   F   F   F
  0.9025618268354801  0.0970852691847634  0.2585809833845215   T   T   T
  0.8335792253061055  0.9993711043114103  0.2209702162010330   T   T   T
  0.9522100089999981  0.0473200010000028  0.0905200019999981   F   F   F
  0.9998300080000035  0.1425500069999970  0.1234000030000004   F   F   F
  0.0923008323084073  0.3265661238376673  0.2605896304880413   T   T   T
  1.0002842566534729  0.1660230154627452  0.2209669417204942   T   T   T
  0.0950599980000035  0.1901700049999988  0.0905200019999981   F   F   F
  0.1426800039999989  0.1425500069999970  0.1234000030000004   F   F   F
  0.0971976051286213  0.1944793905333765  0.2602250445836199   T   T   T
  0.1656442975612384  0.1660422950504620  0.2209451682679777   T   T   T
  0.2379200009999991  0.1901700049999988  0.0905200019999981   F   F   F
  0.2855400150000023  0.1425500069999970  0.1234000030000004   F   F   F
  0.3263323579144514  0.2343402714880381  0.2591414895514265   T   T   T
  0.2869294302643212  0.1433519724864830  0.2159790568958961   T   T   T
  0.3807800109999988  0.1901700049999988  0.0905200019999981   F   F   F
  0.4284000099999972  0.1425500069999970  0.1234000030000004   F   F   F
  0.4719106394281556  0.2357240793286793  0.2502836106185313   T   T   T
  0.4250092210153277  0.1374856463277934  0.2253149679406509   T   T   T
  0.5236399770000020  0.1901700049999988  0.0905200019999981   F   F   F
  0.5712500209999973  0.1425500069999970  0.1234000030000004   F   F   F
  0.6173003359027265  0.2346503607229736  0.2588346417414994   T   T   T
  0.5719404410956840  0.1440164148372264  0.2156330297056778   T   T   T
  0.6664900179999975  0.1901700049999988  0.0905200019999981   F   F   F
  0.7141100170000030  0.1425500069999970  0.1234000030000004   F   F   F
  0.7637695699175738  0.2356975673282997  0.2503571180268812   T   T   T
  0.7123789490739223  0.1374728953868225  0.2253137288240034   T   T   T
  0.8093500140000032  0.1901700049999988  0.0905200019999981   F   F   F
  0.8569700119999979  0.1425500069999970  0.1234000030000004   F   F   F
  0.9079429527070275  0.2343411189936903  0.2591334851490009   T   T   T
  0.8563411694918069  0.1433684829814579  0.2159702696705983   T   T   T
  0.9522100089999981  0.1901700049999988  0.0905200019999981   F   F   F
  0.9998300080000035  0.2854099870000013  0.1234000030000004   F   F   F
  0.0936307949081827  0.4802583058261342  0.2597861461431068   T   T   T
  1.0004731419361033  0.2579367050027201  0.2208472643866464   T   T   T
  0.0950599980000035  0.3330299850000031  0.0905200019999981   F   F   F
  0.1426800039999989  0.2854099870000013  0.1234000030000004   F   F   F
  0.2360495198437055  0.4721490918091890  0.2539508852179914   T   T   T
  0.1434951859528207  0.2870067461796046  0.2167074926904596   T   T   T
  0.2379200009999991  0.3330299850000031  0.0905200019999981   F   F   F
  0.2855400150000023  0.2854099870000013  0.1234000030000004   F   F   F
  0.2342186959553426  0.3265778475898181  0.2606410062752621   T   T   T
  0.2574152854162791  0.2579613384052063  0.2208448886811447   T   T   T
  0.3807800109999988  0.3330299850000031  0.0905200019999981   F   F   F
  0.4284000099999972  0.2854099870000013  0.1234000030000004   F   F   F
  0.4802748470930696  0.3868510828569011  0.2583094490441313   T   T   T
  0.4250189800689507  0.2870719157013539  0.2253274771044055   T   T   T
  0.5236399770000020  0.3330299850000031  0.0905200019999981   F   F   F
  0.5712500209999973  0.2854099870000013  0.1234000030000004   F   F   F
  0.6172790190102050  0.3822474002523373  0.2588761264209063   T   T   T
  0.5694566302458246  0.2845238509470374  0.2254787227096740   T   T   T
  0.6664900179999975  0.3330299850000031  0.0905200019999981   F   F   F
  0.7141100170000030  0.2854099870000013  0.1234000030000004   F   F   F
  0.7648306500310392  0.3822101758796252  0.2589012934189909   T   T   T
  0.7150214290540992  0.2844905075458539  0.2254732223553912   T   T   T
  0.8093500140000032  0.3330299850000031  0.0905200019999981   F   F   F
  0.8569700119999979  0.2854099870000013  0.1234000030000004   F   F   F
  0.9064915814147220  0.3868278002987005  0.2582917128260984   T   T   T
  0.8619862672625068  0.2870542705620505  0.2253047584509317   T   T   T
  0.9522100089999981  0.3330299850000031  0.0905200019999981   F   F   F
  0.9998300080000035  0.4282700119999987  0.1234000030000004   F   F   F
  0.0935832170664508  0.6129901429499489  0.2598973323190449   T   T   T
  1.0004312419812817  0.4545841818299534  0.2206813725752747   T   T   T
  0.0950599980000035  0.4758900109999971  0.0905200019999981   F   F   F
  0.1426800039999989  0.4282700119999987  0.1234000030000004   F   F   F
  0.2347933047925417  0.6171852322997530  0.2601040041013029   T   T   T
  0.1383520725015101  0.4253042706690494  0.2264559733046790   T   T   T
  0.2379200009999991  0.4758900109999971  0.0905200019999981   F   F   F
  0.2855400150000023  0.4282700119999987  0.1234000030000004   F   F   F
  0.3823262383274699  0.6171919625867052  0.2600983441627757   T   T   T
  0.2869002285945912  0.4253117147834038  0.2264645716113585   T   T   T
  0.3807800109999988  0.4758900109999971  0.0905200019999981   F   F   F
  0.4284000099999972  0.4282700119999987  0.1234000030000004   F   F   F
  0.3865759805143978  0.4802678294781754  0.2597817714905805   T   T   T
  0.4540973682960680  0.4545932165790578  0.2206894445540312   T   T   T
  0.5236399770000020  0.4758900109999971  0.0905200019999981   F   F   F
  0.5712500209999973  0.4282700119999987  0.1234000030000004   F   F   F
  0.6126298175863193  0.5192130370172096  0.2583088895763575   T   T   T
  0.5719411065660525  0.4275477388705942  0.2156487934407940   T   T   T
  0.6664900179999975  0.4758900109999971  0.0905200019999981   F   F   F
  0.7141100170000030  0.4282700119999987  0.1234000030000004   F   F   F
  0.7638067242236994  0.5276590711938716  0.2503118434476797   T   T   T
  0.7149947104212933  0.4301077412037332  0.2254752924099629   T   T   T
  0.8093500140000032  0.4758900109999971  0.0905200019999981   F   F   F
  0.8569700119999979  0.4282700119999987  0.1234000030000004   F   F   F
  0.9065299497057014  0.5191934873548946  0.2583060225698300   T   T   T
  0.8554560039726986  0.4274978619143932  0.2156593505870026   T   T   T
  0.9522100089999981  0.4758900109999971  0.0905200019999981   F   F   F
  0.9998300080000035  0.5711299780000019  0.1234000030000004   F   F   F
  0.0922812395426718  0.7653382431729314  0.2606237239401731   T   T   T
  1.0004665770632295  0.5453836513946341  0.2206851786315294   T   T   T
  0.0950599980000035  0.6187400219999972  0.0905200019999981   F   F   F
  0.1426800039999989  0.5711299780000019  0.1234000030000004   F   F   F
  0.2360554349709900  0.7635283332761926  0.2540804491757319   T   T   T
  0.1442655241434126  0.5719958539237610  0.2164914572267189   T   T   T
  0.2379200009999991  0.6187400219999972  0.0905200019999981   F   F   F
  0.2855400150000023  0.5711299780000019  0.1234000030000004   F   F   F
  0.3822983409731705  0.7646756388918412  0.2600860447911501   T   T   T
  0.2845792976473233  0.5692346422935334  0.2265821794046026   T   T   T
  0.3807800109999988  0.6187400219999972  0.0905200019999981   F   F   F
  0.4284000099999972  0.5711299780000019  0.1234000030000004   F   F   F
  0.5273577425806458  0.7635203939776934  0.2539870547837298   T   T   T
  0.4276716926427759  0.5720204783881531  0.2164840773958844   T   T   T
  0.5236399770000020  0.6187400219999972  0.0905200019999981   F   F   F
  0.5712500209999973  0.5711299780000019  0.1234000030000004   F   F   F
  0.5193436757582961  0.6129871802683996  0.2599110949750331   T   T   T
  0.5448637590064005  0.5453862320805470  0.2206931751073255   T   T   T
  0.6664900179999975  0.6187400219999972  0.0905200019999981   F   F   F
  0.7141100170000030  0.5711299780000019  0.1234000030000004   F   F   F
  0.7652492474374213  0.6732176750111444  0.2591178743598800   T   T   T
  0.7123959296450807  0.5744733548711011  0.2253324208242324   T   T   T
  0.8093500140000032  0.6187400219999972  0.0905200019999981   F   F   F
  0.8569700119999979  0.5711299780000019  0.1234000030000004   F   F   F
  0.9079370453349950  0.6732266404186432  0.2591155469404876   T   T   T
  0.8620363086989081  0.5744664165984158  0.2253310835102068   T   T   T
  0.9522100089999981  0.6187400219999972  0.0905200019999981   F   F   F
  0.9998300080000035  0.7139800189999974  0.1234000030000004   F   F   F
  0.0972056063453497  0.9024304498812743  0.2602257574926314   T   T   T
  1.0004684679501548  0.7421698283908624  0.2208585379682288   T   T   T
  0.0950599980000035  0.7616000180000029  0.0905200019999981   F   F   F
  0.1426800039999989  0.7139800189999974  0.1234000030000004   F   F   F
  0.1383728095419801  0.7126671382706425  0.2264538281283199   T   T   T
  0.2379200009999991  0.7616000180000029  0.0905200019999981   F   F   F
  0.2855400150000023  0.7139800189999974  0.1234000030000004   F   F   F
  0.2845352204229042  0.7149183089861048  0.2266276397595550   T   T   T
  0.3807800109999988  0.7616000180000029  0.0905200019999981   F   F   F
  0.4284000099999972  0.7139800189999974  0.1234000030000004   F   F   F
  0.4302727203941338  0.7149047032179602  0.2266108400907241   T   T   T
  0.5236399770000020  0.7616000180000029  0.0905200019999981   F   F   F
  0.5712500209999973  0.7139800189999974  0.1234000030000004   F   F   F
  0.5741811243676372  0.7126460426101455  0.2264821000609299   T   T   T
  0.6664900179999975  0.7616000180000029  0.0905200019999981   F   F   F
  0.7141100170000030  0.7139800189999974  0.1234000030000004   F   F   F
  0.6729489119730266  0.7652802492220182  0.2606079054728258   T   T   T
  0.7416460182382625  0.7421529615385073  0.2208443050823273   T   T   T
  0.8093500140000032  0.7616000180000029  0.0905200019999981   F   F   F
  0.8569700119999979  0.7139800189999974  0.1234000030000004   F   F   F
  0.9025084703194399  0.8051045844388622  0.2586153264673236   T   T   T
  0.8562391437223463  0.7125187617272667  0.2159701277777028   T   T   T
  0.9522100089999981  0.7616000180000029  0.0905200019999981   F   F   F
  0.9998300080000035  0.8568400139999994  0.1234000030000004   F   F   F
  1.0002587740707354  0.8339176365625185  0.2209786726380487   T   T   T
  0.0950599980000035  0.9044600129999978  0.0905200019999981   F   F   F
  0.1426800039999989  0.8568400139999994  0.1234000030000004   F   F   F
  0.2341583486033036  0.9072456262701333  0.2606413541818279   T   T   T
  0.1434286212230431  0.8561526297030210  0.2167269163711085   T   T   T
  0.2379200009999991  0.9044600129999978  0.0905200019999981   F   F   F
  0.2855400150000023  0.8568400139999994  0.1234000030000004   F   F   F
  0.3865852341642314  0.9059678827771180  0.2598233575558334   T   T   T
  0.2868827064627274  0.8612091133876463  0.2264862551064568   T   T   T
  0.3807800109999988  0.9044600129999978  0.0905200019999981   F   F   F
  0.4284000099999972  0.8568400139999994  0.1234000030000004   F   F   F
  0.5193007628908896  0.9059901341133844  0.2598325415250259   T   T   T
  0.4275793377321523  0.8552297612365465  0.2164811123999804   T   T   T
  0.5236399770000020  0.9044600129999978  0.0905200019999981   F   F   F
  0.5712500209999973  0.8568400139999994  0.1234000030000004   F   F   F
  0.6730062106595114  0.9072582956149527  0.2605591992360728   T   T   T
  0.5742238729172628  0.8612138954145134  0.2264906255706125   T   T   T
  0.6664900179999975  0.9044600129999978  0.0905200019999981   F   F   F
  0.7141100170000030  0.8568400139999994  0.1234000030000004   F   F   F
  0.8050676289479730  0.9023922161200912  0.2601596381762941   T   T   T
  0.7125907653738720  0.8560908140109499  0.2167035789524913   T   T   T
  0.8093500140000032  0.9044600129999978  0.0905200019999981   F   F   F
  0.8569700119999979  0.8568400139999994  0.1234000030000004   F   F   F
  0.8335618287136010  0.8338892323491921  0.2209723593356846   T   T   T
  0.9522100089999981  0.9044600129999978  0.0905200019999981   F   F   F
  0.0950599980000035  0.0473200010000028  0.0905200019999981   F   F   F
 -0.0001072332147263 -0.0003352765166013  0.1207680328972706   T   T   T
  0.8573127637430433  0.1423864569135878  0.3181107747669691   T   T   T
  0.5708012752632582  0.1416849595965645  0.3186964597979818   T   T   T
  0.2850566687066630  0.1424052035378378  0.3181078692099744   T   T   T
  0.5708315414306563  0.4287686259304576  0.3187283532305227   T   T   T
  0.8572244629935872  0.7144893722541277  0.3180754584206147   T   T   T
  0.8578833357290886  0.4287505373090924  0.3187121109606322   T   T   T
  0.1423074094405740  0.2846815259849941  0.3195024511619669   T   T   T
  0.1417690495724900  0.5706340182582915  0.3199701797902483   T   T   T
  0.1423312008368004  0.8572586307712322  0.3195911847696049   T   T   T
  0.4288703164271903  0.8577716496686758  0.3199561149812348   T   T   T
  0.7148162402939784  0.8572415701664450  0.3194853675041563   T   T   T
  0.4288066163453955  0.5706544557712057  0.3199532019736397   T   T   T
  0.1000700451997541  0.0499230975208022  0.0278862155851807   T   T   T
  0.2394915412981826  0.0511267642372809  0.0276943963177565   T   T   T
  0.3779999452676442  0.0424380479931894  0.0279541810187753   T   T   T
  0.5256208162144933  0.0513005776849258  0.0276722346619297   T   T   T
  0.6643593472867929  0.0423958400822030  0.0279565294698693   T   T   T
  0.8116101102237434  0.0511283073141401  0.0276936363690611   T   T   T
  0.9501827254957040  0.0493388678373575  0.0278496130751188   T   T   T
  0.0948946719982554  0.1898547331677265  0.0277285399857271   T   T   T
  0.2394679920581260  0.1879195561379249  0.0276920907917382   T   T   T
  0.3820324339415969  0.1907941149270907  0.0277351587471891   T   T   T
  0.5226232986827856  0.1901267134161881  0.0277241883319689   T   T   T
  0.6674395686325263  0.1901272035150857  0.0277229272569919   T   T   T
  0.8086983933994101  0.1907979902374749  0.0277347330372858   T   T   T
  0.9484216662957273  0.1879242115919386  0.0276922661119188   T   T   T
  0.0951109872787775  0.3329721196264269  0.0277186818310274   T   T   T
  0.2378226581367208  0.3329894702938455  0.0277181833087084   T   T   T
  0.3780072028639287  0.3351361651771363  0.0279538892572983   T   T   T
  0.5226332590983753  0.3320515638833698  0.0277246632570036   T   T   T
  0.6664892560886353  0.3330128021352052  0.0276568292966588   T   T   T
  0.8093686585211247  0.3320596092077521  0.0277233985953430   T   T   T
  0.9571025824369392  0.3351363804748096  0.0279544793138336   T   T   T
  0.0952245541090327  0.4758637731261813  0.0277149050006876   T   T   T
  0.2373456404698608  0.4747386493509586  0.0276747787003260   T   T   T
  0.3805899178234078  0.4758664893964552  0.0277150616675721   T   T   T
  0.5256210025830540  0.4738886420524456  0.0276725326225404   T   T   T
  0.6674528310976748  0.4768748740804465  0.0277233872190857   T   T   T
  0.8093749908790517  0.4768754450581385  0.0277233670640002   T   T   T
  0.9482266350116106  0.4738846279020065  0.0276725966122023   T   T   T
  0.0952054934510441  0.6188877812544025  0.0277135263509297   T   T   T
  0.2381439229599089  0.6188457086253772  0.0277226836297401   T   T   T
  0.3806594778720014  0.6188412329745864  0.0277225017583963   T   T   T
  0.5236617670154083  0.6189302448331452  0.0277149220336970   T   T   T
  0.6643693319158250  0.6214978970285454  0.0279539393980397   T   T   T
  0.8087119920673873  0.6174620898935539  0.0277356857753486   T   T   T
  0.9570948245965143  0.6215085290368749  0.0279544117939634   T   T   T
  0.0950996411784106  0.7616859650173730  0.0277171547732075   T   T   T
  0.2373474423919953  0.7621665544196308  0.0276749821509979   T   T   T
  0.3806487412439262  0.7613523907059425  0.0277225447674705   T   T   T
  0.5247885572698175  0.7621765970324397  0.0276744519011471   T   T   T
  0.6665044079053533  0.7616902182111979  0.0277179465395387   T   T   T
  0.8115933625765492  0.7600325301735232  0.0276929488902902   T   T   T
  0.9484073959900383  0.7600244842647915  0.0276939482349334   T   T   T
  0.0949069330124288  0.9046244448452464  0.0277298218379290   T   T   T
  0.2378401895529390  0.9044263774358758  0.0277170692326946   T   T   T
  0.3806240566645923  0.9043088508332375  0.0277138800480435   T   T   T
  0.5236529428828853  0.9042853842966851  0.0277150904598893   T   T   T
  0.6665207046564535  0.9043895590566089  0.0277186156043448   T   T   T
  0.8096573262877722  0.9046293736970323  0.0277286661880595   T   T   T
  0.9496472345510270  0.8995552833539677  0.0278822461236073   T   T   T
  0.0031990184300358  0.9974763762062755  0.2205794081067129   T   T   T
 
  0.00000000E+00  0.00000000E+00  0.00000000E+00
  0.00000000E+00  0.00000000E+00  0.00000000E+00
  0.00000000E+00  0.00000000E+00  0.00000000E+00
  0.00000000E+00  0.00000000E+00  0.00000000E+00
  0.00000000E+00  0.00000000E+00  0.00000000E+00
  0.00000000E+00  0.00000000E+00  0.00000000E+00
  0.00000000E+00  0.00000000E+00  0.00000000E+00
  0.00000000E+00  0.00000000E+00  0.00000000E+00
  0.00000000E+00  0.00000000E+00  0.00000000E+00
  0.00000000E+00  0.00000000E+00  0.00000000E+00
  0.00000000E+00  0.00000000E+00  0.00000000E+00
  0.00000000E+00  0.00000000E+00  0.00000000E+00
  0.00000000E+00  0.00000000E+00  0.00000000E+00
  0.00000000E+00  0.00000000E+00  0.00000000E+00
  0.00000000E+00  0.00000000E+00  0.00000000E+00
  0.00000000E+00  0.00000000E+00  0.00000000E+00
  0.00000000E+00  0.00000000E+00  0.00000000E+00
  0.00000000E+00  0.00000000E+00  0.00000000E+00
  0.00000000E+00  0.00000000E+00  0.00000000E+00
  0.00000000E+00  0.00000000E+00  0.00000000E+00
  0.00000000E+00  0.00000000E+00  0.00000000E+00
  0.00000000E+00  0.00000000E+00  0.00000000E+00
  0.00000000E+00  0.00000000E+00  0.00000000E+00
  0.00000000E+00  0.00000000E+00  0.00000000E+00
  0.00000000E+00  0.00000000E+00  0.00000000E+00
  0.00000000E+00  0.00000000E+00  0.00000000E+00
  0.00000000E+00  0.00000000E+00  0.00000000E+00
  0.00000000E+00  0.00000000E+00  0.00000000E+00
  0.00000000E+00  0.00000000E+00  0.00000000E+00
  0.00000000E+00  0.00000000E+00  0.00000000E+00
  0.00000000E+00  0.00000000E+00  0.00000000E+00
  0.00000000E+00  0.00000000E+00  0.00000000E+00
  0.00000000E+00  0.00000000E+00  0.00000000E+00
  0.00000000E+00  0.00000000E+00  0.00000000E+00
  0.00000000E+00  0.00000000E+00  0.00000000E+00
  0.00000000E+00  0.00000000E+00  0.00000000E+00
  0.00000000E+00  0.00000000E+00  0.00000000E+00
  0.00000000E+00  0.00000000E+00  0.00000000E+00
  0.00000000E+00  0.00000000E+00  0.00000000E+00
  0.00000000E+00  0.00000000E+00  0.00000000E+00
  0.00000000E+00  0.00000000E+00  0.00000000E+00
  0.00000000E+00  0.00000000E+00  0.00000000E+00
  0.00000000E+00  0.00000000E+00  0.00000000E+00
  0.00000000E+00  0.00000000E+00  0.00000000E+00
  0.00000000E+00  0.00000000E+00  0.00000000E+00
  0.00000000E+00  0.00000000E+00  0.00000000E+00
  0.00000000E+00  0.00000000E+00  0.00000000E+00
  0.00000000E+00  0.00000000E+00  0.00000000E+00
  0.00000000E+00  0.00000000E+00  0.00000000E+00
  0.00000000E+00  0.00000000E+00  0.00000000E+00
  0.00000000E+00  0.00000000E+00  0.00000000E+00
  0.00000000E+00  0.00000000E+00  0.00000000E+00
  0.00000000E+00  0.00000000E+00  0.00000000E+00
  0.00000000E+00  0.00000000E+00  0.00000000E+00
  0.00000000E+00  0.00000000E+00  0.00000000E+00
  0.00000000E+00  0.00000000E+00  0.00000000E+00
  0.00000000E+00  0.00000000E+00  0.00000000E+00
  0.00000000E+00  0.00000000E+00  0.00000000E+00
  0.00000000E+00  0.00000000E+00  0.00000000E+00
  0.00000000E+00  0.00000000E+00  0.00000000E+00
  0.00000000E+00  0.00000000E+00  0.00000000E+00
  0.00000000E+00  0.00000000E+00  0.00000000E+00
  0.00000000E+00  0.00000000E+00  0.00000000E+00
  0.00000000E+00  0.00000000E+00  0.00000000E+00
  0.00000000E+00  0.00000000E+00  0.00000000E+00
  0.00000000E+00  0.00000000E+00  0.00000000E+00
  0.00000000E+00  0.00000000E+00  0.00000000E+00
  0.00000000E+00  0.00000000E+00  0.00000000E+00
  0.00000000E+00  0.00000000E+00  0.00000000E+00
  0.00000000E+00  0.00000000E+00  0.00000000E+00
  0.00000000E+00  0.00000000E+00  0.00000000E+00
  0.00000000E+00  0.00000000E+00  0.00000000E+00
  0.00000000E+00  0.00000000E+00  0.00000000E+00
  0.00000000E+00  0.00000000E+00  0.00000000E+00
  0.00000000E+00  0.00000000E+00  0.00000000E+00
  0.00000000E+00  0.00000000E+00  0.00000000E+00
  0.00000000E+00  0.00000000E+00  0.00000000E+00
  0.00000000E+00  0.00000000E+00  0.00000000E+00
  0.00000000E+00  0.00000000E+00  0.00000000E+00
  0.00000000E+00  0.00000000E+00  0.00000000E+00
  0.00000000E+00  0.00000000E+00  0.00000000E+00
  0.00000000E+00  0.00000000E+00  0.00000000E+00
  0.00000000E+00  0.00000000E+00  0.00000000E+00
  0.00000000E+00  0.00000000E+00  0.00000000E+00
  0.00000000E+00  0.00000000E+00  0.00000000E+00
  0.00000000E+00  0.00000000E+00  0.00000000E+00
  0.00000000E+00  0.00000000E+00  0.00000000E+00
  0.00000000E+00  0.00000000E+00  0.00000000E+00
  0.00000000E+00  0.00000000E+00  0.00000000E+00
  0.00000000E+00  0.00000000E+00  0.00000000E+00
  0.00000000E+00  0.00000000E+00  0.00000000E+00
  0.00000000E+00  0.00000000E+00  0.00000000E+00
  0.00000000E+00  0.00000000E+00  0.00000000E+00
  0.00000000E+00  0.00000000E+00  0.00000000E+00
  0.00000000E+00  0.00000000E+00  0.00000000E+00
  0.00000000E+00  0.00000000E+00  0.00000000E+00
  0.00000000E+00  0.00000000E+00  0.00000000E+00
  0.00000000E+00  0.00000000E+00  0.00000000E+00
  0.00000000E+00  0.00000000E+00  0.00000000E+00
  0.00000000E+00  0.00000000E+00  0.00000000E+00
  0.00000000E+00  0.00000000E+00  0.00000000E+00
  0.00000000E+00  0.00000000E+00  0.00000000E+00
  0.00000000E+00  0.00000000E+00  0.00000000E+00
  0.00000000E+00  0.00000000E+00  0.00000000E+00
  0.00000000E+00  0.00000000E+00  0.00000000E+00
  0.00000000E+00  0.00000000E+00  0.00000000E+00
  0.00000000E+00  0.00000000E+00  0.00000000E+00
  0.00000000E+00  0.00000000E+00  0.00000000E+00
  0.00000000E+00  0.00000000E+00  0.00000000E+00
  0.00000000E+00  0.00000000E+00  0.00000000E+00
  0.00000000E+00  0.00000000E+00  0.00000000E+00
  0.00000000E+00  0.00000000E+00  0.00000000E+00
  0.00000000E+00  0.00000000E+00  0.00000000E+00
  0.00000000E+00  0.00000000E+00  0.00000000E+00
  0.00000000E+00  0.00000000E+00  0.00000000E+00
  0.00000000E+00  0.00000000E+00  0.00000000E+00
  0.00000000E+00  0.00000000E+00  0.00000000E+00
  0.00000000E+00  0.00000000E+00  0.00000000E+00
  0.00000000E+00  0.00000000E+00  0.00000000E+00
  0.00000000E+00  0.00000000E+00  0.00000000E+00
  0.00000000E+00  0.00000000E+00  0.00000000E+00
  0.00000000E+00  0.00000000E+00  0.00000000E+00
  0.00000000E+00  0.00000000E+00  0.00000000E+00
  0.00000000E+00  0.00000000E+00  0.00000000E+00
  0.00000000E+00  0.00000000E+00  0.00000000E+00
  0.00000000E+00  0.00000000E+00  0.00000000E+00
  0.00000000E+00  0.00000000E+00  0.00000000E+00
  0.00000000E+00  0.00000000E+00  0.00000000E+00
  0.00000000E+00  0.00000000E+00  0.00000000E+00
  0.00000000E+00  0.00000000E+00  0.00000000E+00
  0.00000000E+00  0.00000000E+00  0.00000000E+00
  0.00000000E+00  0.00000000E+00  0.00000000E+00
  0.00000000E+00  0.00000000E+00  0.00000000E+00
  0.00000000E+00  0.00000000E+00  0.00000000E+00
  0.00000000E+00  0.00000000E+00  0.00000000E+00
  0.00000000E+00  0.00000000E+00  0.00000000E+00
  0.00000000E+00  0.00000000E+00  0.00000000E+00
  0.00000000E+00  0.00000000E+00  0.00000000E+00
  0.00000000E+00  0.00000000E+00  0.00000000E+00
  0.00000000E+00  0.00000000E+00  0.00000000E+00
  0.00000000E+00  0.00000000E+00  0.00000000E+00
  0.00000000E+00  0.00000000E+00  0.00000000E+00
  0.00000000E+00  0.00000000E+00  0.00000000E+00
  0.00000000E+00  0.00000000E+00  0.00000000E+00
  0.00000000E+00  0.00000000E+00  0.00000000E+00
  0.00000000E+00  0.00000000E+00  0.00000000E+00
  0.00000000E+00  0.00000000E+00  0.00000000E+00
  0.00000000E+00  0.00000000E+00  0.00000000E+00
  0.00000000E+00  0.00000000E+00  0.00000000E+00
  0.00000000E+00  0.00000000E+00  0.00000000E+00
  0.00000000E+00  0.00000000E+00  0.00000000E+00
  0.00000000E+00  0.00000000E+00  0.00000000E+00
  0.00000000E+00  0.00000000E+00  0.00000000E+00
  0.00000000E+00  0.00000000E+00  0.00000000E+00
  0.00000000E+00  0.00000000E+00  0.00000000E+00
  0.00000000E+00  0.00000000E+00  0.00000000E+00
  0.00000000E+00  0.00000000E+00  0.00000000E+00
  0.00000000E+00  0.00000000E+00  0.00000000E+00
  0.00000000E+00  0.00000000E+00  0.00000000E+00
  0.00000000E+00  0.00000000E+00  0.00000000E+00
  0.00000000E+00  0.00000000E+00  0.00000000E+00
  0.00000000E+00  0.00000000E+00  0.00000000E+00
  0.00000000E+00  0.00000000E+00  0.00000000E+00
  0.00000000E+00  0.00000000E+00  0.00000000E+00
  0.00000000E+00  0.00000000E+00  0.00000000E+00
  0.00000000E+00  0.00000000E+00  0.00000000E+00
  0.00000000E+00  0.00000000E+00  0.00000000E+00
  0.00000000E+00  0.00000000E+00  0.00000000E+00
  0.00000000E+00  0.00000000E+00  0.00000000E+00
  0.00000000E+00  0.00000000E+00  0.00000000E+00
  0.00000000E+00  0.00000000E+00  0.00000000E+00
  0.00000000E+00  0.00000000E+00  0.00000000E+00
  0.00000000E+00  0.00000000E+00  0.00000000E+00
  0.00000000E+00  0.00000000E+00  0.00000000E+00
  0.00000000E+00  0.00000000E+00  0.00000000E+00
  0.00000000E+00  0.00000000E+00  0.00000000E+00
  0.00000000E+00  0.00000000E+00  0.00000000E+00
  0.00000000E+00  0.00000000E+00  0.00000000E+00
  0.00000000E+00  0.00000000E+00  0.00000000E+00
  0.00000000E+00  0.00000000E+00  0.00000000E+00
  0.00000000E+00  0.00000000E+00  0.00000000E+00
  0.00000000E+00  0.00000000E+00  0.00000000E+00
  0.00000000E+00  0.00000000E+00  0.00000000E+00
  0.00000000E+00  0.00000000E+00  0.00000000E+00
  0.00000000E+00  0.00000000E+00  0.00000000E+00
  0.00000000E+00  0.00000000E+00  0.00000000E+00
  0.00000000E+00  0.00000000E+00  0.00000000E+00
  0.00000000E+00  0.00000000E+00  0.00000000E+00
  0.00000000E+00  0.00000000E+00  0.00000000E+00
  0.00000000E+00  0.00000000E+00  0.00000000E+00
  0.00000000E+00  0.00000000E+00  0.00000000E+00
  0.00000000E+00  0.00000000E+00  0.00000000E+00
  0.00000000E+00  0.00000000E+00  0.00000000E+00
  0.00000000E+00  0.00000000E+00  0.00000000E+00
  0.00000000E+00  0.00000000E+00  0.00000000E+00
  0.00000000E+00  0.00000000E+00  0.00000000E+00
  0.00000000E+00  0.00000000E+00  0.00000000E+00
  0.00000000E+00  0.00000000E+00  0.00000000E+00
  0.00000000E+00  0.00000000E+00  0.00000000E+00
  0.00000000E+00  0.00000000E+00  0.00000000E+00
  0.00000000E+00  0.00000000E+00  0.00000000E+00
  0.00000000E+00  0.00000000E+00  0.00000000E+00
  0.00000000E+00  0.00000000E+00  0.00000000E+00
  0.00000000E+00  0.00000000E+00  0.00000000E+00
  0.00000000E+00  0.00000000E+00  0.00000000E+00
  0.00000000E+00  0.00000000E+00  0.00000000E+00
  0.00000000E+00  0.00000000E+00  0.00000000E+00
  0.00000000E+00  0.00000000E+00  0.00000000E+00
  0.00000000E+00  0.00000000E+00  0.00000000E+00
  0.00000000E+00  0.00000000E+00  0.00000000E+00
  0.00000000E+00  0.00000000E+00  0.00000000E+00
  0.00000000E+00  0.00000000E+00  0.00000000E+00
  0.00000000E+00  0.00000000E+00  0.00000000E+00
  0.00000000E+00  0.00000000E+00  0.00000000E+00
  0.00000000E+00  0.00000000E+00  0.00000000E+00
  0.00000000E+00  0.00000000E+00  0.00000000E+00
  0.00000000E+00  0.00000000E+00  0.00000000E+00
  0.00000000E+00  0.00000000E+00  0.00000000E+00
  0.00000000E+00  0.00000000E+00  0.00000000E+00
  0.00000000E+00  0.00000000E+00  0.00000000E+00
  0.00000000E+00  0.00000000E+00  0.00000000E+00
  0.00000000E+00  0.00000000E+00  0.00000000E+00
  0.00000000E+00  0.00000000E+00  0.00000000E+00
  0.00000000E+00  0.00000000E+00  0.00000000E+00
  0.00000000E+00  0.00000000E+00  0.00000000E+00
  0.00000000E+00  0.00000000E+00  0.00000000E+00
  0.00000000E+00  0.00000000E+00  0.00000000E+00
  0.00000000E+00  0.00000000E+00  0.00000000E+00
  0.00000000E+00  0.00000000E+00  0.00000000E+00
  0.00000000E+00  0.00000000E+00  0.00000000E+00
  0.00000000E+00  0.00000000E+00  0.00000000E+00
  0.00000000E+00  0.00000000E+00  0.00000000E+00
  0.00000000E+00  0.00000000E+00  0.00000000E+00
  0.00000000E+00  0.00000000E+00  0.00000000E+00
  0.00000000E+00  0.00000000E+00  0.00000000E+00
  0.00000000E+00  0.00000000E+00  0.00000000E+00
  0.00000000E+00  0.00000000E+00  0.00000000E+00
  0.00000000E+00  0.00000000E+00  0.00000000E+00
  0.00000000E+00  0.00000000E+00  0.00000000E+00
  0.00000000E+00  0.00000000E+00  0.00000000E+00
  0.00000000E+00  0.00000000E+00  0.00000000E+00
  0.00000000E+00  0.00000000E+00  0.00000000E+00
  0.00000000E+00  0.00000000E+00  0.00000000E+00
  0.00000000E+00  0.00000000E+00  0.00000000E+00
  0.00000000E+00  0.00000000E+00  0.00000000E+00
  0.00000000E+00  0.00000000E+00  0.00000000E+00
  0.00000000E+00  0.00000000E+00  0.00000000E+00
  0.00000000E+00  0.00000000E+00  0.00000000E+00
  0.00000000E+00  0.00000000E+00  0.00000000E+00
  0.00000000E+00  0.00000000E+00  0.00000000E+00
