# Supplementary material for: Periodic corner holes on the Si(111)-7×7 surface can trap silver atoms
Source: Nat Commun. 2022 May 27;13:2973. doi: 10.1038/s41467-022-29768-6 (PMC9142567; doi:10.1038/s41467-022-29768-6)
Supplement: Supplementary file 4 — Supplementary Data1 [file 41467_2022_29768_MOESM4_ESM.zip › 1OptStrxrs_Coord/dNa_OK/gSi_5x5_4L_1_10_OK.vasp]

bSi_5x5_4L_1_10                         
   1.00000000000000     
    19.2772006988999998    0.0000000000000000    0.0000000000000000
    -9.6386003494000008   16.6945455191000001    0.0000000000000000
     0.0000000000000000    0.0000000000000000   23.9349002838000011
   Si   H    Na
   100    25     1
Selective dynamics
Direct
  0.0000042978658090  0.0000041059345850  0.1404710498621951   T   T   T
  0.1367587263961130  0.2735732772231375  0.2766704943344834   T   T   T
  0.1333300020000010  0.0666700009999985  0.1064800019999979   F   F   F
  0.2000000029999995  0.0000000000000000  0.1393599960000032   F   F   F
  0.2730452302543463  0.1365307313172542  0.2749967320913551   T   T   T
  0.2333297012176334 -0.0008210186420229  0.2368276923400839   T   T   T
  0.3333300050000005  0.0666700009999985  0.1064800019999979   F   F   F
  0.4000000059999991  0.0000000000000000  0.1393599960000032   F   F   F
  0.4585000693586643  0.1302173515659097  0.2752454126453941   T   T   T
  0.3622800221699993 -0.0006353562397656  0.2372240008202920   T   T   T
  0.5333300229999978  0.0666700009999985  0.1064800019999979   F   F   F
  0.6000000240000034  0.0000000000000000  0.1393599960000032   F   F   F
  0.6716722506946960  0.1301894012097219  0.2752211782874103   T   T   T
  0.6371489959543407 -0.0006374816310384  0.2372085137726473   T   T   T
  0.7333300109999996  0.0666700009999985  0.1064800019999979   F   F   F
  0.8000000119999982  0.0000000000000000  0.1393599960000032   F   F   F
  0.8634249027976533  0.1365083035255703  0.2748895173757214   T   T   T
  0.7659054931890764 -0.0008126813827948  0.2368519136241208   T   T   T
  0.9333299990000015  0.0666700009999985  0.1064800019999979   F   F   F
  0.0000000000000000  0.2000000029999995  0.1393599960000032   F   F   F
  0.1305120469433151  0.4588658688079070  0.2765365695146877   T   T   T
  0.0007262148068013  0.2340452745548719  0.2368427807022186   T   T   T
  0.1333300020000010  0.2666699890000004  0.1064800019999979   F   F   F
  0.2000000029999995  0.2000000029999995  0.1393599960000032   F   F   F
  0.3283244682765638  0.4588817022644668  0.2765353956228105   T   T   T
  0.2333208709943897  0.2341627999065999  0.2368285826422262   T   T   T
  0.3333300050000005  0.2666699890000004  0.1064800019999979   F   F   F
  0.4000000059999991  0.2000000029999995  0.1393599960000032   F   F   F
  0.4584947461051196  0.3282969063655984  0.2752430570626972   T   T   T
  0.4019558772007158  0.2009817522413770  0.2319955685450804   T   T   T
  0.5333300229999978  0.2666699890000004  0.1064800019999979   F   F   F
  0.6000000240000034  0.2000000029999995  0.1393599960000032   F   F   F
  0.6666552327274126  0.3333303331982301  0.2676096021795671   T   T   T
  0.5975068646763767  0.1950440214519338  0.2414179660993108   T   T   T
  0.7333300109999996  0.2666699890000004  0.1064800019999979   F   F   F
  0.8000000119999982  0.2000000029999995  0.1393599960000032   F   F   F
  0.8697724861685985  0.3282970701541462  0.2752297357284978   T   T   T
  0.7989706674516861  0.2010098278833616  0.2319764660392155   T   T   T
  0.9333299990000015  0.2666699890000004  0.1064800019999979   F   F   F
  0.0000000000000000  0.4000000059999991  0.1393599960000032   F   F   F
  0.1304884349953451  0.6716646691350945  0.2765585197242512   T   T   T
  0.0006143695228210  0.3628465117010230  0.2372161435236647   T   T   T
  0.1333300020000010  0.4666700069999976  0.1064800019999979   F   F   F
  0.2000000029999995  0.4000000059999991  0.1393599960000032   F   F   F
  0.3333085009805321  0.6666588009042601  0.2696597196534578   T   T   T
  0.2011644651009947  0.4023520269328311  0.2326134686025500   T   T   T
  0.3333300050000005  0.4666700069999976  0.1064800019999979   F   F   F
  0.4000000059999991  0.4000000059999991  0.1393599960000032   F   F   F
  0.5410958484969218  0.6716434511416109  0.2764849507129467   T   T   T
  0.3622745894143151  0.3629193101924997  0.2372240676705077   T   T   T
  0.5333300229999978  0.4666700069999976  0.1064800019999979   F   F   F
  0.6000000240000034  0.4000000059999991  0.1393599960000032   F   F   F
  0.6716721370765759  0.5414889089460168  0.2752235921186773   T   T   T
  0.5975096315720256  0.4024719980115375  0.2414206953066494   T   T   T
  0.7333300109999996  0.4666700069999976  0.1064800019999979   F   F   F
  0.8000000119999982  0.4000000059999991  0.1393599960000032   F   F   F
  0.8697690544218660  0.5414804829265804  0.2752347702433257   T   T   T
  0.8049445536337835  0.4024752325861418  0.2414248344712123   T   T   T
  0.9333299990000015  0.4666700069999976  0.1064800019999979   F   F   F
  0.0000000000000000  0.6000000240000034  0.1393599960000032   F   F   F
  0.1367585850039578  0.8631977424541588  0.2766756691785854   T   T   T
  0.0006062595273392  0.6377624889334643  0.2372162990574834   T   T   T
  0.1333300020000010  0.6666700239999983  0.1064800019999979   F   F   F
  0.2000000029999995  0.6000000240000034  0.1393599960000032   F   F   F
  0.1955835081532120  0.5978044916599551  0.2425029907243349   T   T   T
  0.3333300050000005  0.6666700239999983  0.1064800019999979   F   F   F
  0.4000000059999991  0.6000000240000034  0.1393599960000032   F   F   F
  0.4021672058489564  0.5977957112945217  0.2424951105179145   T   T   T
  0.5333300229999978  0.6666700239999983  0.1064800019999979   F   F   F
  0.6000000240000034  0.6000000240000034  0.1393599960000032   F   F   F
  0.7264064620279608  0.8632078723160241  0.2766209164500258   T   T   T
  0.6371439521212372  0.6377875223677122  0.2372085636426978   T   T   T
  0.7333300109999996  0.6666700239999983  0.1064800019999979   F   F   F
  0.8000000119999982  0.6000000240000034  0.1393599960000032   F   F   F
  0.8634131218046154  0.7269251120750964  0.2749081334067647   T   T   T
  0.7989721798859339  0.5979748319493379  0.2319789551502420   T   T   T
  0.9333299990000015  0.6666700239999983  0.1064800019999979   F   F   F
  0.0000000000000000  0.8000000119999982  0.1393599960000032   F   F   F
  0.0007215201740306  0.7666767410699721  0.2368390885219202   T   T   T
  0.1333300020000010  0.8666700120000002  0.1064800019999979   F   F   F
  0.2000000029999995  0.8000000119999982  0.1393599960000032   F   F   F
  0.2011627370090148  0.7988239623984235  0.2326172475023122   T   T   T
  0.3333300050000005  0.8666700120000002  0.1064800019999979   F   F   F
  0.4000000059999991  0.8000000119999982  0.1393599960000032   F   F   F
  0.3283243358478152  0.8694569475862161  0.2765526400766387   T   T   T
  0.4021647152305427  0.8043792339309367  0.2424957908395109   T   T   T
  0.5333300229999978  0.8666700120000002  0.1064800019999979   F   F   F
  0.6000000240000034  0.8000000119999982  0.1393599960000032   F   F   F
  0.5410960895369192  0.8694583275221196  0.2764839056857195   T   T   T
  0.5976099322336502  0.7988076185581239  0.2325953112752308   T   T   T
  0.7333300109999996  0.8666700120000002  0.1064800019999979   F   F   F
  0.8000000119999982  0.8000000119999982  0.1393599960000032   F   F   F
  0.7658984722721864  0.7667275338317270  0.2368498319811730   T   T   T
  0.9333299990000015  0.8666700120000002  0.1064800019999979   F   F   F
  0.7999599908174597  0.2000260520829105  0.3344617769700191   T   T   T
  0.4001302672099505  0.2000667946722024  0.3345681052878262   T   T   T
  0.7999514537580070  0.5999271409709069  0.3344800967648804   T   T   T
  0.5996017670641889  0.7998024530977073  0.3353962042184988   T   T   T
  0.2001977250670251  0.4004310961659642  0.3354734641516474   T   T   T
  0.2001931299998909  0.7997849405755003  0.3354895490598522   T   T   T
  0.1469540443063482  0.0734876278631983  0.0442608077137176   T   T   T
  0.3356727143494180  0.0718125606883109  0.0436482424061101   T   T   T
  0.5298457886037511  0.0597529191151502  0.0439177586119842   T   T   T
  0.7361168219994155  0.0718419881892582  0.0436492540446656   T   T   T
  0.9267325338854775  0.0732039967117936  0.0442247185813419   T   T   T
  0.1331679147613281  0.2663422111471576  0.0436927764079515   T   T   T
  0.3356762231212564  0.2638752053400567  0.0436482124365584   T   T   T
  0.5349329053831099  0.2674726112145103  0.0436762370775493   T   T   T
  0.7325032751539515  0.2674932791217884  0.0436762860691278   T   T   T
  0.9281619829549111  0.2638716579086933  0.0436489665953467   T   T   T
  0.1335306368397084  0.4670420711431321  0.0436799530722335   T   T   T
  0.3334957823212892  0.4670379056494494  0.0436801230244962   T   T   T
  0.5298499988377886  0.4701087213666996  0.0439178250055174   T   T   T
  0.7325064820558821  0.4650282659486378  0.0436762713260631   T   T   T
  0.9402417897625091  0.4701309958442018  0.0439175491797669   T   T   T
  0.1335268684287331  0.6665022052120699  0.0436800482416104   T   T   T
  0.3333245633290908  0.6666688992254081  0.0436337818330278   T   T   T
  0.5329437310897505  0.6664964197147385  0.0436799066904248   T   T   T
  0.7361159128218846  0.6642894309862016  0.0436490633884275   T   T   T
  0.9281654392216234  0.6643076945811361  0.0436488520739960   T   T   T
  0.1331637393788440  0.8668410107253772  0.0436929673939673   T   T   T
  0.3334961814505903  0.8664737335806103  0.0436801816219301   T   T   T
  0.5329420121896473  0.8664587924760258  0.0436798629037707   T   T   T
  0.7336242942356742  0.8668173086864980  0.0436918254270698   T   T   T
  0.9266907680593991  0.8534658051502050  0.0442297265683895   T   T   T
  0.0075360388972143  0.0028219207030550  0.2578092277006238   T   T   T
 
  0.00000000E+00  0.00000000E+00  0.00000000E+00
  0.00000000E+00  0.00000000E+00  0.00000000E+00
  0.00000000E+00  0.00000000E+00  0.00000000E+00
  0.00000000E+00  0.00000000E+00  0.00000000E+00
  0.00000000E+00  0.00000000E+00  0.00000000E+00
  0.00000000E+00  0.00000000E+00  0.00000000E+00
  0.00000000E+00  0.00000000E+00  0.00000000E+00
  0.00000000E+00  0.00000000E+00  0.00000000E+00
  0.00000000E+00  0.00000000E+00  0.00000000E+00
  0.00000000E+00  0.00000000E+00  0.00000000E+00
  0.00000000E+00  0.00000000E+00  0.00000000E+00
  0.00000000E+00  0.00000000E+00  0.00000000E+00
  0.00000000E+00  0.00000000E+00  0.00000000E+00
  0.00000000E+00  0.00000000E+00  0.00000000E+00
  0.00000000E+00  0.00000000E+00  0.00000000E+00
  0.00000000E+00  0.00000000E+00  0.00000000E+00
  0.00000000E+00  0.00000000E+00  0.00000000E+00
  0.00000000E+00  0.00000000E+00  0.00000000E+00
  0.00000000E+00  0.00000000E+00  0.00000000E+00
  0.00000000E+00  0.00000000E+00  0.00000000E+00
  0.00000000E+00  0.00000000E+00  0.00000000E+00
  0.00000000E+00  0.00000000E+00  0.00000000E+00
  0.00000000E+00  0.00000000E+00  0.00000000E+00
  0.00000000E+00  0.00000000E+00  0.00000000E+00
  0.00000000E+00  0.00000000E+00  0.00000000E+00
  0.00000000E+00  0.00000000E+00  0.00000000E+00
  0.00000000E+00  0.00000000E+00  0.00000000E+00
  0.00000000E+00  0.00000000E+00  0.00000000E+00
  0.00000000E+00  0.00000000E+00  0.00000000E+00
  0.00000000E+00  0.00000000E+00  0.00000000E+00
  0.00000000E+00  0.00000000E+00  0.00000000E+00
  0.00000000E+00  0.00000000E+00  0.00000000E+00
  0.00000000E+00  0.00000000E+00  0.00000000E+00
  0.00000000E+00  0.00000000E+00  0.00000000E+00
  0.00000000E+00  0.00000000E+00  0.00000000E+00
  0.00000000E+00  0.00000000E+00  0.00000000E+00
  0.00000000E+00  0.00000000E+00  0.00000000E+00
  0.00000000E+00  0.00000000E+00  0.00000000E+00
  0.00000000E+00  0.00000000E+00  0.00000000E+00
  0.00000000E+00  0.00000000E+00  0.00000000E+00
  0.00000000E+00  0.00000000E+00  0.00000000E+00
  0.00000000E+00  0.00000000E+00  0.00000000E+00
  0.00000000E+00  0.00000000E+00  0.00000000E+00
  0.00000000E+00  0.00000000E+00  0.00000000E+00
  0.00000000E+00  0.00000000E+00  0.00000000E+00
  0.00000000E+00  0.00000000E+00  0.00000000E+00
  0.00000000E+00  0.00000000E+00  0.00000000E+00
  0.00000000E+00  0.00000000E+00  0.00000000E+00
  0.00000000E+00  0.00000000E+00  0.00000000E+00
  0.00000000E+00  0.00000000E+00  0.00000000E+00
  0.00000000E+00  0.00000000E+00  0.00000000E+00
  0.00000000E+00  0.00000000E+00  0.00000000E+00
  0.00000000E+00  0.00000000E+00  0.00000000E+00
  0.00000000E+00  0.00000000E+00  0.00000000E+00
  0.00000000E+00  0.00000000E+00  0.00000000E+00
  0.00000000E+00  0.00000000E+00  0.00000000E+00
  0.00000000E+00  0.00000000E+00  0.00000000E+00
  0.00000000E+00  0.00000000E+00  0.00000000E+00
  0.00000000E+00  0.00000000E+00  0.00000000E+00
  0.00000000E+00  0.00000000E+00  0.00000000E+00
  0.00000000E+00  0.00000000E+00  0.00000000E+00
  0.00000000E+00  0.00000000E+00  0.00000000E+00
  0.00000000E+00  0.00000000E+00  0.00000000E+00
  0.00000000E+00  0.00000000E+00  0.00000000E+00
  0.00000000E+00  0.00000000E+00  0.00000000E+00
  0.00000000E+00  0.00000000E+00  0.00000000E+00
  0.00000000E+00  0.00000000E+00  0.00000000E+00
  0.00000000E+00  0.00000000E+00  0.00000000E+00
  0.00000000E+00  0.00000000E+00  0.00000000E+00
  0.00000000E+00  0.00000000E+00  0.00000000E+00
  0.00000000E+00  0.00000000E+00  0.00000000E+00
  0.00000000E+00  0.00000000E+00  0.00000000E+00
  0.00000000E+00  0.00000000E+00  0.00000000E+00
  0.00000000E+00  0.00000000E+00  0.00000000E+00
  0.00000000E+00  0.00000000E+00  0.00000000E+00
  0.00000000E+00  0.00000000E+00  0.00000000E+00
  0.00000000E+00  0.00000000E+00  0.00000000E+00
  0.00000000E+00  0.00000000E+00  0.00000000E+00
  0.00000000E+00  0.00000000E+00  0.00000000E+00
  0.00000000E+00  0.00000000E+00  0.00000000E+00
  0.00000000E+00  0.00000000E+00  0.00000000E+00
  0.00000000E+00  0.00000000E+00  0.00000000E+00
  0.00000000E+00  0.00000000E+00  0.00000000E+00
  0.00000000E+00  0.00000000E+00  0.00000000E+00
  0.00000000E+00  0.00000000E+00  0.00000000E+00
  0.00000000E+00  0.00000000E+00  0.00000000E+00
  0.00000000E+00  0.00000000E+00  0.00000000E+00
  0.00000000E+00  0.00000000E+00  0.00000000E+00
  0.00000000E+00  0.00000000E+00  0.00000000E+00
  0.00000000E+00  0.00000000E+00  0.00000000E+00
  0.00000000E+00  0.00000000E+00  0.00000000E+00
  0.00000000E+00  0.00000000E+00  0.00000000E+00
  0.00000000E+00  0.00000000E+00  0.00000000E+00
  0.00000000E+00  0.00000000E+00  0.00000000E+00
  0.00000000E+00  0.00000000E+00  0.00000000E+00
  0.00000000E+00  0.00000000E+00  0.00000000E+00
  0.00000000E+00  0.00000000E+00  0.00000000E+00
  0.00000000E+00  0.00000000E+00  0.00000000E+00
  0.00000000E+00  0.00000000E+00  0.00000000E+00
  0.00000000E+00  0.00000000E+00  0.00000000E+00
  0.00000000E+00  0.00000000E+00  0.00000000E+00
  0.00000000E+00  0.00000000E+00  0.00000000E+00
  0.00000000E+00  0.00000000E+00  0.00000000E+00
  0.00000000E+00  0.00000000E+00  0.00000000E+00
  0.00000000E+00  0.00000000E+00  0.00000000E+00
  0.00000000E+00  0.00000000E+00  0.00000000E+00
  0.00000000E+00  0.00000000E+00  0.00000000E+00
  0.00000000E+00  0.00000000E+00  0.00000000E+00
  0.00000000E+00  0.00000000E+00  0.00000000E+00
  0.00000000E+00  0.00000000E+00  0.00000000E+00
  0.00000000E+00  0.00000000E+00  0.00000000E+00
  0.00000000E+00  0.00000000E+00  0.00000000E+00
  0.00000000E+00  0.00000000E+00  0.00000000E+00
  0.00000000E+00  0.00000000E+00  0.00000000E+00
  0.00000000E+00  0.00000000E+00  0.00000000E+00
  0.00000000E+00  0.00000000E+00  0.00000000E+00
  0.00000000E+00  0.00000000E+00  0.00000000E+00
  0.00000000E+00  0.00000000E+00  0.00000000E+00
  0.00000000E+00  0.00000000E+00  0.00000000E+00
  0.00000000E+00  0.00000000E+00  0.00000000E+00
  0.00000000E+00  0.00000000E+00  0.00000000E+00
  0.00000000E+00  0.00000000E+00  0.00000000E+00
  0.00000000E+00  0.00000000E+00  0.00000000E+00
  0.00000000E+00  0.00000000E+00  0.00000000E+00
  0.00000000E+00  0.00000000E+00  0.00000000E+00
  0.00000000E+00  0.00000000E+00  0.00000000E+00
