# Supplementary material for: Periodic corner holes on the Si(111)-7×7 surface can trap silver atoms
Source: Nat Commun. 2022 May 27;13:2973. doi: 10.1038/s41467-022-29768-6 (PMC9142567; doi:10.1038/s41467-022-29768-6)
Supplement: Supplementary file 4 — Supplementary Data1 [file 41467_2022_29768_MOESM4_ESM.zip › 1OptStrxrs_Coord/fI_OK/dSi_5x5_4L_3_6_OK.vasp]

dSi_5x5_4L_3_6                          
   1.00000000000000     
    19.2772006988999998    0.0000000000000000    0.0000000000000000
    -9.6386003494000008   16.6945455191000001    0.0000000000000000
     0.0000000000000000    0.0000000000000000   23.9349002838000011
   Si   H    I 
   100    25     1
Selective dynamics
Direct
  0.0000000000000000  0.0000000000000000  0.1393599960000032   F   F   F
  0.1365788384991737  0.2731575132965916  0.2765283670803042   T   T   T
  0.1333300020000010  0.0666700009999985  0.1064800019999979   F   F   F
  0.2000000029999995  0.0000000000000000  0.1393599960000032   F   F   F
  0.2729340636454703  0.1362386623144469  0.2742012497257330   T   T   T
  0.2328552539992956 -0.0012444449885281  0.2369402876468375   T   T   T
  0.3333300050000005  0.0666700009999985  0.1064800019999979   F   F   F
  0.4000000059999991  0.0000000000000000  0.1393599960000032   F   F   F
  0.4583298117342562  0.1296448149017855  0.2749833415449482   T   T   T
  0.3617208355705359 -0.0011762927168096  0.2371818282398746   T   T   T
  0.5333300229999978  0.0666700009999985  0.1064800019999979   F   F   F
  0.6000000240000034  0.0000000000000000  0.1393599960000032   F   F   F
  0.6713286789848028  0.1296624300103748  0.2749772585997637   T   T   T
  0.6371299512049140 -0.0011616074199942  0.2371707355126542   T   T   T
  0.7333300109999996  0.0666700009999985  0.1064800019999979   F   F   F
  0.8000000119999982  0.0000000000000000  0.1393599960000032   F   F   F
  0.8632954524000174  0.1362558568145591  0.2741857070640605   T   T   T
  0.7659095445495065 -0.0012423610590408  0.2369352579411973   T   T   T
  0.9333299990000015  0.0666700009999985  0.1064800019999979   F   F   F
  0.0000000000000000  0.2000000029999995  0.1393599960000032   F   F   F
  0.1307547962532280  0.4587705687417986  0.2765166972996068   T   T   T
  0.0008572167048441  0.2335808664433747  0.2370031773119433   T   T   T
  0.1333300020000010  0.2666699890000004  0.1064800019999979   F   F   F
  0.2000000029999995  0.2000000029999995  0.1393599960000032   F   F   F
  0.3280472018490740  0.4587247339213715  0.2764963078719852   T   T   T
  0.2327038750546055  0.2335584326589338  0.2370038424535385   T   T   T
  0.3333300050000005  0.2666699890000004  0.1064800019999979   F   F   F
  0.4000000059999991  0.2000000029999995  0.1393599960000032   F   F   F
  0.4582652160493884  0.3283052915464324  0.2749371559644986   T   T   T
  0.4023361394728958  0.2009363116848829  0.2318052662159762   T   T   T
  0.5333300229999978  0.2666699890000004  0.1064800019999979   F   F   F
  0.6000000240000034  0.2000000029999995  0.1393599960000032   F   F   F
  0.6666153177368643  0.3332310023043389  0.2657535614125281   T   T   T
  0.5973243274585844  0.1946535832573020  0.2414677235948189   T   T   T
  0.7333300109999996  0.2666699890000004  0.1064800019999979   F   F   F
  0.8000000119999982  0.2000000029999995  0.1393599960000032   F   F   F
  0.8700714478277822  0.3283453910654699  0.2749389035095397   T   T   T
  0.7986257180894070  0.2009994775195428  0.2318036920290553   T   T   T
  0.9333299990000015  0.2666699890000004  0.1064800019999979   F   F   F
  0.0000000000000000  0.4000000059999991  0.1393599960000032   F   F   F
  0.1307849428533346  0.6716015108334427  0.2765165288889939   T   T   T
  0.0008530611928550  0.3624164898979664  0.2371603110672135   T   T   T
  0.1333300020000010  0.4666700069999976  0.1064800019999979   F   F   F
  0.2000000029999995  0.4000000059999991  0.1393599960000032   F   F   F
  0.3331845972062386  0.6662759754126107  0.2707195651355690   T   T   T
  0.2009200303903056  0.4018217032565790  0.2325600119302286   T   T   T
  0.3333300050000005  0.4666700069999976  0.1064800019999979   F   F   F
  0.4000000059999991  0.4000000059999991  0.1393599960000032   F   F   F
  0.5408756914805622  0.6716072084861827  0.2765188402748695   T   T   T
  0.3615609899966856  0.3623578301116312  0.2371577097009346   T   T   T
  0.5333300229999978  0.4666700069999976  0.1064800019999979   F   F   F
  0.6000000240000034  0.4000000059999991  0.1393599960000032   F   F   F
  0.6713737707744641  0.5415059066067237  0.2749520186296809   T   T   T
  0.5973174070810314  0.4024859397917012  0.2414645124413044   T   T   T
  0.7333300109999996  0.4666700069999976  0.1064800019999979   F   F   F
  0.8000000119999982  0.4000000059999991  0.1393599960000032   F   F   F
  0.8701381833987464  0.5415085070843689  0.2749560003805876   T   T   T
  0.8051718238213349  0.4024992037551016  0.2414670987799312   T   T   T
  0.9333299990000015  0.4666700069999976  0.1064800019999979   F   F   F
  0.0000000000000000  0.6000000240000034  0.1393599960000032   F   F   F
  0.1366776119870423  0.8630169135865920  0.2764253702110004   T   T   T
  0.0009365066978917  0.6381051812097819  0.2371593208262466   T   T   T
  0.1333300020000010  0.6666700239999983  0.1064800019999979   F   F   F
  0.2000000029999995  0.6000000240000034  0.1393599960000032   F   F   F
  0.1949067771922911  0.5972664868726673  0.2419690317867426   T   T   T
  0.3333300050000005  0.6666700239999983  0.1064800019999979   F   F   F
  0.4000000059999991  0.6000000240000034  0.1393599960000032   F   F   F
  0.4024267358926680  0.5972472150516045  0.2419648445489554   T   T   T
  0.5333300229999978  0.6666700239999983  0.1064800019999979   F   F   F
  0.6000000240000034  0.6000000240000034  0.1393599960000032   F   F   F
  0.7263580656295811  0.8630229104509604  0.2764212472494030   T   T   T
  0.6372171443108461  0.6381350318873527  0.2371534835373529   T   T   T
  0.7333300109999996  0.6666700239999983  0.1064800019999979   F   F   F
  0.8000000119999982  0.6000000240000034  0.1393599960000032   F   F   F
  0.8634806203641582  0.7269113916872642  0.2742058711037575   T   T   T
  0.7987300880515876  0.5974512218121778  0.2318035572717051   T   T   T
  0.9333299990000015  0.6666700239999983  0.1064800019999979   F   F   F
  0.0000000000000000  0.8000000119999982  0.1393599960000032   F   F   F
  0.0009815944873200  0.7669471052453530  0.2369344295034242   T   T   T
  0.1333300020000010  0.8666700120000002  0.1064800019999979   F   F   F
  0.2000000029999995  0.8000000119999982  0.1393599960000032   F   F   F
  0.2011306617327929  0.7986188007193474  0.2325571847343586   T   T   T
  0.3333300050000005  0.8666700120000002  0.1064800019999979   F   F   F
  0.4000000059999991  0.8000000119999982  0.1393599960000032   F   F   F
  0.3280895883899975  0.8689481845858228  0.2766248755160773   T   T   T
  0.4023817962980246  0.8047280512864218  0.2421641213310499   T   T   T
  0.5333300229999978  0.8666700120000002  0.1064800019999979   F   F   F
  0.6000000240000034  0.8000000119999982  0.1393599960000032   F   F   F
  0.5408855741133383  0.8689654247937056  0.2766281025851680   T   T   T
  0.5975105729226969  0.7986300413519647  0.2325574581793688   T   T   T
  0.7333300109999996  0.8666700120000002  0.1064800019999979   F   F   F
  0.8000000119999982  0.8000000119999982  0.1393599960000032   F   F   F
  0.7660129102646517  0.7669652113365200  0.2369384484142503   T   T   T
  0.9333299990000015  0.8666700120000002  0.1064800019999979   F   F   F
  0.8001270125106649  0.1995766043767991  0.3333954613201552   T   T   T
  0.3994439242082446  0.1995692950397210  0.3333994725893696   T   T   T
  0.8001894649229597  0.6003665101830686  0.3333641620630488   T   T   T
  0.5995169211009325  0.7995245733774156  0.3352899191735368   T   T   T
  0.2001944489606203  0.4003354286425416  0.3352903527039923   T   T   T
  0.2000203291024411  0.7995178350796928  0.3352862239820354   T   T   T
  0.1484289229689516  0.0741129400767367  0.0443535552332052   T   T   T
  0.3361219565614167  0.0720837586840357  0.0436701432238082   T   T   T
  0.5298158746664499  0.0596426365926041  0.0439284219627865   T   T   T
  0.7359592644731860  0.0721016860749501  0.0436709064602868   T   T   T
  0.9256797079882585  0.0741214742250037  0.0443539254192629   T   T   T
  0.1332209967362149  0.2664559674730634  0.0436900140248373   T   T   T
  0.3361092592628939  0.2638770483042388  0.0436760956787078   T   T   T
  0.5352157725013545  0.2675750012146104  0.0437029203086170   T   T   T
  0.7323354626882520  0.2675855811165348  0.0437031432566755   T   T   T
  0.9277588114221260  0.2638856129138895  0.0436761061231927   T   T   T
  0.1331534678754139  0.4668894202090724  0.0436836223965564   T   T   T
  0.3337239221805747  0.4668783888739282  0.0436835496446980   T   T   T
  0.5297980018025102  0.4701102683226486  0.0439261389095398   T   T   T
  0.7323306759843988  0.4646796497926611  0.0437043022489851   T   T   T
  0.9402947986052599  0.4701049146824257  0.0439256641143143   T   T   T
  0.1331392360505970  0.6661496221423788  0.0436838581450004   T   T   T
  0.3333059400612867  0.6666123995327783  0.0436625814532326   T   T   T
  0.5330181844324443  0.6661665572368782  0.0436836733013732   T   T   T
  0.7360230126232458  0.6638150184917302  0.0436751809494727   T   T   T
  0.9277825299993503  0.6638115637612806  0.0436752407781066   T   T   T
  0.1332650320334152  0.8666482331501264  0.0436900801303965   T   T   T
  0.3338218425459690  0.8667286800005942  0.0436847522643066   T   T   T
  0.5329031034070214  0.8667348689658360  0.0436846735875552   T   T   T
  0.7333796603022837  0.8666528596399206  0.0436902277616050   T   T   T
  0.9257576547613120  0.8515164047177541  0.0443598675600115   T   T   T
  0.3323061379642818  0.6643341892469488  0.3754117251470369   T   T   T
 
  0.00000000E+00  0.00000000E+00  0.00000000E+00
  0.00000000E+00  0.00000000E+00  0.00000000E+00
  0.00000000E+00  0.00000000E+00  0.00000000E+00
  0.00000000E+00  0.00000000E+00  0.00000000E+00
  0.00000000E+00  0.00000000E+00  0.00000000E+00
  0.00000000E+00  0.00000000E+00  0.00000000E+00
  0.00000000E+00  0.00000000E+00  0.00000000E+00
  0.00000000E+00  0.00000000E+00  0.00000000E+00
  0.00000000E+00  0.00000000E+00  0.00000000E+00
  0.00000000E+00  0.00000000E+00  0.00000000E+00
  0.00000000E+00  0.00000000E+00  0.00000000E+00
  0.00000000E+00  0.00000000E+00  0.00000000E+00
  0.00000000E+00  0.00000000E+00  0.00000000E+00
  0.00000000E+00  0.00000000E+00  0.00000000E+00
  0.00000000E+00  0.00000000E+00  0.00000000E+00
  0.00000000E+00  0.00000000E+00  0.00000000E+00
  0.00000000E+00  0.00000000E+00  0.00000000E+00
  0.00000000E+00  0.00000000E+00  0.00000000E+00
  0.00000000E+00  0.00000000E+00  0.00000000E+00
  0.00000000E+00  0.00000000E+00  0.00000000E+00
  0.00000000E+00  0.00000000E+00  0.00000000E+00
  0.00000000E+00  0.00000000E+00  0.00000000E+00
  0.00000000E+00  0.00000000E+00  0.00000000E+00
  0.00000000E+00  0.00000000E+00  0.00000000E+00
  0.00000000E+00  0.00000000E+00  0.00000000E+00
  0.00000000E+00  0.00000000E+00  0.00000000E+00
  0.00000000E+00  0.00000000E+00  0.00000000E+00
  0.00000000E+00  0.00000000E+00  0.00000000E+00
  0.00000000E+00  0.00000000E+00  0.00000000E+00
  0.00000000E+00  0.00000000E+00  0.00000000E+00
  0.00000000E+00  0.00000000E+00  0.00000000E+00
  0.00000000E+00  0.00000000E+00  0.00000000E+00
  0.00000000E+00  0.00000000E+00  0.00000000E+00
  0.00000000E+00  0.00000000E+00  0.00000000E+00
  0.00000000E+00  0.00000000E+00  0.00000000E+00
  0.00000000E+00  0.00000000E+00  0.00000000E+00
  0.00000000E+00  0.00000000E+00  0.00000000E+00
  0.00000000E+00  0.00000000E+00  0.00000000E+00
  0.00000000E+00  0.00000000E+00  0.00000000E+00
  0.00000000E+00  0.00000000E+00  0.00000000E+00
  0.00000000E+00  0.00000000E+00  0.00000000E+00
  0.00000000E+00  0.00000000E+00  0.00000000E+00
  0.00000000E+00  0.00000000E+00  0.00000000E+00
  0.00000000E+00  0.00000000E+00  0.00000000E+00
  0.00000000E+00  0.00000000E+00  0.00000000E+00
  0.00000000E+00  0.00000000E+00  0.00000000E+00
  0.00000000E+00  0.00000000E+00  0.00000000E+00
  0.00000000E+00  0.00000000E+00  0.00000000E+00
  0.00000000E+00  0.00000000E+00  0.00000000E+00
  0.00000000E+00  0.00000000E+00  0.00000000E+00
  0.00000000E+00  0.00000000E+00  0.00000000E+00
  0.00000000E+00  0.00000000E+00  0.00000000E+00
  0.00000000E+00  0.00000000E+00  0.00000000E+00
  0.00000000E+00  0.00000000E+00  0.00000000E+00
  0.00000000E+00  0.00000000E+00  0.00000000E+00
  0.00000000E+00  0.00000000E+00  0.00000000E+00
  0.00000000E+00  0.00000000E+00  0.00000000E+00
  0.00000000E+00  0.00000000E+00  0.00000000E+00
  0.00000000E+00  0.00000000E+00  0.00000000E+00
  0.00000000E+00  0.00000000E+00  0.00000000E+00
  0.00000000E+00  0.00000000E+00  0.00000000E+00
  0.00000000E+00  0.00000000E+00  0.00000000E+00
  0.00000000E+00  0.00000000E+00  0.00000000E+00
  0.00000000E+00  0.00000000E+00  0.00000000E+00
  0.00000000E+00  0.00000000E+00  0.00000000E+00
  0.00000000E+00  0.00000000E+00  0.00000000E+00
  0.00000000E+00  0.00000000E+00  0.00000000E+00
  0.00000000E+00  0.00000000E+00  0.00000000E+00
  0.00000000E+00  0.00000000E+00  0.00000000E+00
  0.00000000E+00  0.00000000E+00  0.00000000E+00
  0.00000000E+00  0.00000000E+00  0.00000000E+00
  0.00000000E+00  0.00000000E+00  0.00000000E+00
  0.00000000E+00  0.00000000E+00  0.00000000E+00
  0.00000000E+00  0.00000000E+00  0.00000000E+00
  0.00000000E+00  0.00000000E+00  0.00000000E+00
  0.00000000E+00  0.00000000E+00  0.00000000E+00
  0.00000000E+00  0.00000000E+00  0.00000000E+00
  0.00000000E+00  0.00000000E+00  0.00000000E+00
  0.00000000E+00  0.00000000E+00  0.00000000E+00
  0.00000000E+00  0.00000000E+00  0.00000000E+00
  0.00000000E+00  0.00000000E+00  0.00000000E+00
  0.00000000E+00  0.00000000E+00  0.00000000E+00
  0.00000000E+00  0.00000000E+00  0.00000000E+00
  0.00000000E+00  0.00000000E+00  0.00000000E+00
  0.00000000E+00  0.00000000E+00  0.00000000E+00
  0.00000000E+00  0.00000000E+00  0.00000000E+00
  0.00000000E+00  0.00000000E+00  0.00000000E+00
  0.00000000E+00  0.00000000E+00  0.00000000E+00
  0.00000000E+00  0.00000000E+00  0.00000000E+00
  0.00000000E+00  0.00000000E+00  0.00000000E+00
  0.00000000E+00  0.00000000E+00  0.00000000E+00
  0.00000000E+00  0.00000000E+00  0.00000000E+00
  0.00000000E+00  0.00000000E+00  0.00000000E+00
  0.00000000E+00  0.00000000E+00  0.00000000E+00
  0.00000000E+00  0.00000000E+00  0.00000000E+00
  0.00000000E+00  0.00000000E+00  0.00000000E+00
  0.00000000E+00  0.00000000E+00  0.00000000E+00
  0.00000000E+00  0.00000000E+00  0.00000000E+00
  0.00000000E+00  0.00000000E+00  0.00000000E+00
  0.00000000E+00  0.00000000E+00  0.00000000E+00
  0.00000000E+00  0.00000000E+00  0.00000000E+00
  0.00000000E+00  0.00000000E+00  0.00000000E+00
  0.00000000E+00  0.00000000E+00  0.00000000E+00
  0.00000000E+00  0.00000000E+00  0.00000000E+00
  0.00000000E+00  0.00000000E+00  0.00000000E+00
  0.00000000E+00  0.00000000E+00  0.00000000E+00
  0.00000000E+00  0.00000000E+00  0.00000000E+00
  0.00000000E+00  0.00000000E+00  0.00000000E+00
  0.00000000E+00  0.00000000E+00  0.00000000E+00
  0.00000000E+00  0.00000000E+00  0.00000000E+00
  0.00000000E+00  0.00000000E+00  0.00000000E+00
  0.00000000E+00  0.00000000E+00  0.00000000E+00
  0.00000000E+00  0.00000000E+00  0.00000000E+00
  0.00000000E+00  0.00000000E+00  0.00000000E+00
  0.00000000E+00  0.00000000E+00  0.00000000E+00
  0.00000000E+00  0.00000000E+00  0.00000000E+00
  0.00000000E+00  0.00000000E+00  0.00000000E+00
  0.00000000E+00  0.00000000E+00  0.00000000E+00
  0.00000000E+00  0.00000000E+00  0.00000000E+00
  0.00000000E+00  0.00000000E+00  0.00000000E+00
  0.00000000E+00  0.00000000E+00  0.00000000E+00
  0.00000000E+00  0.00000000E+00  0.00000000E+00
  0.00000000E+00  0.00000000E+00  0.00000000E+00
  0.00000000E+00  0.00000000E+00  0.00000000E+00
  0.00000000E+00  0.00000000E+00  0.00000000E+00
  0.00000000E+00  0.00000000E+00  0.00000000E+00
