# Supplementary material for: Periodic corner holes on the Si(111)-7×7 surface can trap silver atoms
Source: Nat Commun. 2022 May 27;13:2973. doi: 10.1038/s41467-022-29768-6 (PMC9142567; doi:10.1038/s41467-022-29768-6)
Supplement: Supplementary file 4 — Supplementary Data1 [file 41467_2022_29768_MOESM4_ESM.zip › 1OptStrxrs_Coord/eF_OK/cSi_5x5_4L_2_8_OK.vasp]

cSi_5x5_4L_2_8                          
   1.00000000000000     
    19.2772006988999998    0.0000000000000000    0.0000000000000000
    -9.6386003494000008   16.6945455191000001    0.0000000000000000
     0.0000000000000000    0.0000000000000000   23.9349002838000011
   Si   H    F 
   100    25     1
Selective dynamics
Direct
  0.0000000000000000  0.0000000000000000  0.1393599960000032   F   F   F
  0.1377015680842559  0.2732739881494773  0.2751995442359183   T   T   T
  0.1333300020000010  0.0666700009999985  0.1064800019999979   F   F   F
  0.2000000029999995  0.0000000000000000  0.1393599960000032   F   F   F
  0.2729325671031969  0.1377604071318761  0.2731822768937525   T   T   T
  0.2329106878067413 -0.0003592820471663  0.2370093846064304   T   T   T
  0.3333300050000005  0.0666700009999985  0.1064800019999979   F   F   F
  0.4000000059999991  0.0000000000000000  0.1393599960000032   F   F   F
  0.4587354224265689  0.1299121910375926  0.2743774706802518   T   T   T
  0.3614323640139274 -0.0007222618090993  0.2370365222087940   T   T   T
  0.5333300229999978  0.0666700009999985  0.1064800019999979   F   F   F
  0.6000000240000034  0.0000000000000000  0.1393599960000032   F   F   F
  0.6716304144838181  0.1296418507457892  0.2750022611065557   T   T   T
  0.6378139630242589 -0.0006202373197794  0.2370328866431778   T   T   T
  0.7333300109999996  0.0666700009999985  0.1064800019999979   F   F   F
  0.8000000119999982  0.0000000000000000  0.1393599960000032   F   F   F
  0.8636899130943535  0.1363084105917821  0.2743631261390370   T   T   T
  0.7662758152184909 -0.0010879437195054  0.2370231798438051   T   T   T
  0.9333299990000015  0.0666700009999985  0.1064800019999979   F   F   F
  0.0000000000000000  0.2000000029999995  0.1393599960000032   F   F   F
  0.1302563261304045  0.4592594052634691  0.2756983697564261   T   T   T
  0.0010878490827190  0.2337253059564905  0.2370256178551963   T   T   T
  0.1333300020000010  0.2666699890000004  0.1064800019999979   F   F   F
  0.2000000029999995  0.2000000029999995  0.1393599960000032   F   F   F
  0.3289846570645718  0.4612380231810068  0.2761852535093525   T   T   T
  0.2388523297876652  0.2398746038399912  0.2362983833937639   T   T   T
  0.3333300050000005  0.2666699890000004  0.1064800019999979   F   F   F
  0.4000000059999991  0.2000000029999995  0.1393599960000032   F   F   F
  0.4606863375243911  0.3290616307976713  0.2748133319780191   T   T   T
  0.4030045758828867  0.2015616057018277  0.2316720447008926   T   T   T
  0.5333300229999978  0.2666699890000004  0.1064800019999979   F   F   F
  0.6000000240000034  0.2000000029999995  0.1393599960000032   F   F   F
  0.6673855788630993  0.3326128705620319  0.2661192165814690   T   T   T
  0.5979399804659743  0.1943917464354695  0.2413802603128565   T   T   T
  0.7333300109999996  0.2666699890000004  0.1064800019999979   F   F   F
  0.8000000119999982  0.2000000029999995  0.1393599960000032   F   F   F
  0.8703554433752115  0.3283684920838041  0.2750053667873656   T   T   T
  0.7989830166410269  0.2010171851200206  0.2318877713664611   T   T   T
  0.9333299990000015  0.2666699890000004  0.1064800019999979   F   F   F
  0.0000000000000000  0.4000000059999991  0.1393599960000032   F   F   F
  0.1300217552074100  0.6717414493804652  0.2764479633024519   T   T   T
  0.0006082916171455  0.3621756804894868  0.2370303222198536   T   T   T
  0.1333300020000010  0.4666700069999976  0.1064800019999979   F   F   F
  0.2000000029999995  0.4000000059999991  0.1393599960000032   F   F   F
  0.3325796211175025  0.6673808755475195  0.2695322785300836   T   T   T
  0.2015125414012246  0.4031340862646990  0.2322856049467616   T   T   T
  0.3333300050000005  0.4666700069999976  0.1064800019999979   F   F   F
  0.4000000059999991  0.4000000059999991  0.1393599960000032   F   F   F
  0.5387953118050728  0.6710305002852385  0.2762056345698202   T   T   T
  0.3738846469768832  0.3746892134746594  0.2381534357262803   T   T   T
  0.5333300229999978  0.4666700069999976  0.1064800019999979   F   F   F
  0.6000000240000034  0.4000000059999991  0.1393599960000032   F   F   F
  0.6709225551589396  0.5393287942236774  0.2747937088191591   T   T   T
  0.5983691862310168  0.4016242887575951  0.2418048536566626   T   T   T
  0.7333300109999996  0.4666700069999976  0.1064800019999979   F   F   F
  0.8000000119999982  0.4000000059999991  0.1393599960000032   F   F   F
  0.8700837218500518  0.5412603026938073  0.2743594019559212   T   T   T
  0.8056026810260953  0.4020524677310677  0.2413778840042346   T   T   T
  0.9333299990000015  0.4666700069999976  0.1064800019999979   F   F   F
  0.0000000000000000  0.6000000240000034  0.1393599960000032   F   F   F
  0.1364445323304385  0.8635517735134925  0.2761042504859071   T   T   T
  0.0007232942359235  0.6385683062835876  0.2370274926997143   T   T   T
  0.1333300020000010  0.6666700239999983  0.1064800019999979   F   F   F
  0.2000000029999995  0.6000000240000034  0.1393599960000032   F   F   F
  0.1951613697582457  0.5983993208996552  0.2424712329741852   T   T   T
  0.3333300050000005  0.6666700239999983  0.1064800019999979   F   F   F
  0.4000000059999991  0.6000000240000034  0.1393599960000032   F   F   F
  0.4012159700259872  0.5988016326243510  0.2428246244485532   T   T   T
  0.5333300229999978  0.6666700239999983  0.1064800019999979   F   F   F
  0.6000000240000034  0.6000000240000034  0.1393599960000032   F   F   F
  0.7267345177470346  0.8623137931305878  0.2751943440482806   T   T   T
  0.6255374470352376  0.6263600403848728  0.2381464473313162   T   T   T
  0.7333300109999996  0.6666700239999983  0.1064800019999979   F   F   F
  0.8000000119999982  0.6000000240000034  0.1393599960000032   F   F   F
  0.8622437562502798  0.7270490916387272  0.2731944056099051   T   T   T
  0.7984307593633923  0.5969954950719228  0.2316678943520350   T   T   T
  0.9333299990000015  0.6666700239999983  0.1064800019999979   F   F   F
  0.0000000000000000  0.8000000119999982  0.1393599960000032   F   F   F
  0.0003586795363164  0.7670888339505463  0.2370089874633665   T   T   T
  0.1333300020000010  0.8666700120000002  0.1064800019999979   F   F   F
  0.2000000029999995  0.8000000119999982  0.1393599960000032   F   F   F
  0.2010618547748795  0.7989360945120566  0.2325556496690967   T   T   T
  0.3333300050000005  0.8666700120000002  0.1064800019999979   F   F   F
  0.4000000059999991  0.8000000119999982  0.1393599960000032   F   F   F
  0.3282538683216611  0.8699734035737119  0.2764572765212474   T   T   T
  0.4015855855482842  0.8048139484740477  0.2424813136145541   T   T   T
  0.5333300229999978  0.8666700120000002  0.1064800019999979   F   F   F
  0.6000000240000034  0.8000000119999982  0.1393599960000032   F   F   F
  0.5407434456292893  0.8697341638270664  0.2757239185868187   T   T   T
  0.5968588281950429  0.7984856020778308  0.2322973435761797   T   T   T
  0.7333300109999996  0.8666700120000002  0.1064800019999979   F   F   F
  0.8000000119999982  0.8000000119999982  0.1393599960000032   F   F   F
  0.7602034239182494  0.7612290251668816  0.2363111843434687   T   T   T
  0.9333299990000015  0.8666700120000002  0.1064800019999979   F   F   F
  0.8003805094308890  0.1996153770004937  0.3335401603858863   T   T   T
  0.4000373906397346  0.2001379293348072  0.3318739296583221   T   T   T
  0.7998416177165155  0.5999312025747910  0.3318654839771353   T   T   T
  0.5998744101295284  0.8000261094424365  0.3328369873703840   T   T   T
  0.2000171011330011  0.4002269240493684  0.3327847559069909   T   T   T
  0.1996112669006570  0.8003822157369915  0.3347458432117018   T   T   T
  0.1473863818305228  0.0734474895398040  0.0442502364807948   T   T   T
  0.3363195537568984  0.0726403672050056  0.0437009742457930   T   T   T
  0.5296835014792767  0.0594133460745211  0.0439357683780057   T   T   T
  0.7360390732579141  0.0722089227433380  0.0436800313744094   T   T   T
  0.9261553122887306  0.0738493504525206  0.0442874154055161   T   T   T
  0.1332808754740130  0.2676447444905937  0.0436872425826591   T   T   T
  0.3364843695743980  0.2633289980634185  0.0437281303576479   T   T   T
  0.5349186308026638  0.2671485433008760  0.0437092080497732   T   T   T
  0.7323879226470390  0.2676083315824532  0.0437023111765126   T   T   T
  0.9277904313176449  0.2639618026240185  0.0436800934624427   T   T   T
  0.1337596398872363  0.4667126785781558  0.0436843293116292   T   T   T
  0.3323211280849535  0.4670489111456564  0.0436860496583306   T   T   T
  0.5315779736961899  0.4684514118345931  0.0437506555246419   T   T   T
  0.7328478857252080  0.4650787398436707  0.0437092795011570   T   T   T
  0.9405869581697213  0.4703183330216059  0.0439358780101591   T   T   T
  0.1334640868257180  0.6667790210598470  0.0436839304203122   T   T   T
  0.3330744740037979  0.6669173489426623  0.0436527530968986   T   T   T
  0.5329500403447534  0.6676668194303789  0.0436859476911858   T   T   T
  0.7366765293873315  0.6635200901330230  0.0437280366287039   T   T   T
  0.9273535015533783  0.6636766571152500  0.0437012803714585   T   T   T
  0.1333127944077445  0.8666797656112644  0.0436934429451973   T   T   T
  0.3332190379412257  0.8665320675736755  0.0436839038729891   T   T   T
  0.5332833804566358  0.8662362735787938  0.0436843319239799   T   T   T
  0.7323624438929434  0.8667189370768842  0.0436873187124180   T   T   T
  0.9265443932528558  0.8526076061004374  0.0442508721536392   T   T   T
  0.4992799745534237  0.5005301221157384  0.2451317229054043   T   T   T
 
  0.00000000E+00  0.00000000E+00  0.00000000E+00
  0.00000000E+00  0.00000000E+00  0.00000000E+00
  0.00000000E+00  0.00000000E+00  0.00000000E+00
  0.00000000E+00  0.00000000E+00  0.00000000E+00
  0.00000000E+00  0.00000000E+00  0.00000000E+00
  0.00000000E+00  0.00000000E+00  0.00000000E+00
  0.00000000E+00  0.00000000E+00  0.00000000E+00
  0.00000000E+00  0.00000000E+00  0.00000000E+00
  0.00000000E+00  0.00000000E+00  0.00000000E+00
  0.00000000E+00  0.00000000E+00  0.00000000E+00
  0.00000000E+00  0.00000000E+00  0.00000000E+00
  0.00000000E+00  0.00000000E+00  0.00000000E+00
  0.00000000E+00  0.00000000E+00  0.00000000E+00
  0.00000000E+00  0.00000000E+00  0.00000000E+00
  0.00000000E+00  0.00000000E+00  0.00000000E+00
  0.00000000E+00  0.00000000E+00  0.00000000E+00
  0.00000000E+00  0.00000000E+00  0.00000000E+00
  0.00000000E+00  0.00000000E+00  0.00000000E+00
  0.00000000E+00  0.00000000E+00  0.00000000E+00
  0.00000000E+00  0.00000000E+00  0.00000000E+00
  0.00000000E+00  0.00000000E+00  0.00000000E+00
  0.00000000E+00  0.00000000E+00  0.00000000E+00
  0.00000000E+00  0.00000000E+00  0.00000000E+00
  0.00000000E+00  0.00000000E+00  0.00000000E+00
  0.00000000E+00  0.00000000E+00  0.00000000E+00
  0.00000000E+00  0.00000000E+00  0.00000000E+00
  0.00000000E+00  0.00000000E+00  0.00000000E+00
  0.00000000E+00  0.00000000E+00  0.00000000E+00
  0.00000000E+00  0.00000000E+00  0.00000000E+00
  0.00000000E+00  0.00000000E+00  0.00000000E+00
  0.00000000E+00  0.00000000E+00  0.00000000E+00
  0.00000000E+00  0.00000000E+00  0.00000000E+00
  0.00000000E+00  0.00000000E+00  0.00000000E+00
  0.00000000E+00  0.00000000E+00  0.00000000E+00
  0.00000000E+00  0.00000000E+00  0.00000000E+00
  0.00000000E+00  0.00000000E+00  0.00000000E+00
  0.00000000E+00  0.00000000E+00  0.00000000E+00
  0.00000000E+00  0.00000000E+00  0.00000000E+00
  0.00000000E+00  0.00000000E+00  0.00000000E+00
  0.00000000E+00  0.00000000E+00  0.00000000E+00
  0.00000000E+00  0.00000000E+00  0.00000000E+00
  0.00000000E+00  0.00000000E+00  0.00000000E+00
  0.00000000E+00  0.00000000E+00  0.00000000E+00
  0.00000000E+00  0.00000000E+00  0.00000000E+00
  0.00000000E+00  0.00000000E+00  0.00000000E+00
  0.00000000E+00  0.00000000E+00  0.00000000E+00
  0.00000000E+00  0.00000000E+00  0.00000000E+00
  0.00000000E+00  0.00000000E+00  0.00000000E+00
  0.00000000E+00  0.00000000E+00  0.00000000E+00
  0.00000000E+00  0.00000000E+00  0.00000000E+00
  0.00000000E+00  0.00000000E+00  0.00000000E+00
  0.00000000E+00  0.00000000E+00  0.00000000E+00
  0.00000000E+00  0.00000000E+00  0.00000000E+00
  0.00000000E+00  0.00000000E+00  0.00000000E+00
  0.00000000E+00  0.00000000E+00  0.00000000E+00
  0.00000000E+00  0.00000000E+00  0.00000000E+00
  0.00000000E+00  0.00000000E+00  0.00000000E+00
  0.00000000E+00  0.00000000E+00  0.00000000E+00
  0.00000000E+00  0.00000000E+00  0.00000000E+00
  0.00000000E+00  0.00000000E+00  0.00000000E+00
  0.00000000E+00  0.00000000E+00  0.00000000E+00
  0.00000000E+00  0.00000000E+00  0.00000000E+00
  0.00000000E+00  0.00000000E+00  0.00000000E+00
  0.00000000E+00  0.00000000E+00  0.00000000E+00
  0.00000000E+00  0.00000000E+00  0.00000000E+00
  0.00000000E+00  0.00000000E+00  0.00000000E+00
  0.00000000E+00  0.00000000E+00  0.00000000E+00
  0.00000000E+00  0.00000000E+00  0.00000000E+00
  0.00000000E+00  0.00000000E+00  0.00000000E+00
  0.00000000E+00  0.00000000E+00  0.00000000E+00
  0.00000000E+00  0.00000000E+00  0.00000000E+00
  0.00000000E+00  0.00000000E+00  0.00000000E+00
  0.00000000E+00  0.00000000E+00  0.00000000E+00
  0.00000000E+00  0.00000000E+00  0.00000000E+00
  0.00000000E+00  0.00000000E+00  0.00000000E+00
  0.00000000E+00  0.00000000E+00  0.00000000E+00
  0.00000000E+00  0.00000000E+00  0.00000000E+00
  0.00000000E+00  0.00000000E+00  0.00000000E+00
  0.00000000E+00  0.00000000E+00  0.00000000E+00
  0.00000000E+00  0.00000000E+00  0.00000000E+00
  0.00000000E+00  0.00000000E+00  0.00000000E+00
  0.00000000E+00  0.00000000E+00  0.00000000E+00
  0.00000000E+00  0.00000000E+00  0.00000000E+00
  0.00000000E+00  0.00000000E+00  0.00000000E+00
  0.00000000E+00  0.00000000E+00  0.00000000E+00
  0.00000000E+00  0.00000000E+00  0.00000000E+00
  0.00000000E+00  0.00000000E+00  0.00000000E+00
  0.00000000E+00  0.00000000E+00  0.00000000E+00
  0.00000000E+00  0.00000000E+00  0.00000000E+00
  0.00000000E+00  0.00000000E+00  0.00000000E+00
  0.00000000E+00  0.00000000E+00  0.00000000E+00
  0.00000000E+00  0.00000000E+00  0.00000000E+00
  0.00000000E+00  0.00000000E+00  0.00000000E+00
  0.00000000E+00  0.00000000E+00  0.00000000E+00
  0.00000000E+00  0.00000000E+00  0.00000000E+00
  0.00000000E+00  0.00000000E+00  0.00000000E+00
  0.00000000E+00  0.00000000E+00  0.00000000E+00
  0.00000000E+00  0.00000000E+00  0.00000000E+00
  0.00000000E+00  0.00000000E+00  0.00000000E+00
  0.00000000E+00  0.00000000E+00  0.00000000E+00
  0.00000000E+00  0.00000000E+00  0.00000000E+00
  0.00000000E+00  0.00000000E+00  0.00000000E+00
  0.00000000E+00  0.00000000E+00  0.00000000E+00
  0.00000000E+00  0.00000000E+00  0.00000000E+00
  0.00000000E+00  0.00000000E+00  0.00000000E+00
  0.00000000E+00  0.00000000E+00  0.00000000E+00
  0.00000000E+00  0.00000000E+00  0.00000000E+00
  0.00000000E+00  0.00000000E+00  0.00000000E+00
  0.00000000E+00  0.00000000E+00  0.00000000E+00
  0.00000000E+00  0.00000000E+00  0.00000000E+00
  0.00000000E+00  0.00000000E+00  0.00000000E+00
  0.00000000E+00  0.00000000E+00  0.00000000E+00
  0.00000000E+00  0.00000000E+00  0.00000000E+00
  0.00000000E+00  0.00000000E+00  0.00000000E+00
  0.00000000E+00  0.00000000E+00  0.00000000E+00
  0.00000000E+00  0.00000000E+00  0.00000000E+00
  0.00000000E+00  0.00000000E+00  0.00000000E+00
  0.00000000E+00  0.00000000E+00  0.00000000E+00
  0.00000000E+00  0.00000000E+00  0.00000000E+00
  0.00000000E+00  0.00000000E+00  0.00000000E+00
  0.00000000E+00  0.00000000E+00  0.00000000E+00
  0.00000000E+00  0.00000000E+00  0.00000000E+00
  0.00000000E+00  0.00000000E+00  0.00000000E+00
  0.00000000E+00  0.00000000E+00  0.00000000E+00
  0.00000000E+00  0.00000000E+00  0.00000000E+00
  0.00000000E+00  0.00000000E+00  0.00000000E+00
