# Supplementary material for: Periodic corner holes on the Si(111)-7×7 surface can trap silver atoms
Source: Nat Commun. 2022 May 27;13:2973. doi: 10.1038/s41467-022-29768-6 (PMC9142567; doi:10.1038/s41467-022-29768-6)
Supplement: Supplementary file 4 — Supplementary Data1 [file 41467_2022_29768_MOESM4_ESM.zip › 1OptStrxrs_Coord/eF_OK/gSi_5x5_4L_1_10_OK.vasp]

bSi_5x5_4L_1_10                         
   1.00000000000000     
    19.2772006988999998    0.0000000000000000    0.0000000000000000
    -9.6386003494000008   16.6945455191000001    0.0000000000000000
     0.0000000000000000    0.0000000000000000   23.9349002838000011
   Si   H    F 
   100    25     1
Selective dynamics
Direct
 -0.0000126263109683 -0.0000022119697587  0.1353036903123024   T   T   T
  0.1365761718630639  0.2731522796876476  0.2761862081982492   T   T   T
  0.1333300020000010  0.0666700009999985  0.1064800019999979   F   F   F
  0.2000000029999995  0.0000000000000000  0.1393599960000032   F   F   F
  0.2731727645846604  0.1365917219209492  0.2746412719790298   T   T   T
  0.2327611976892170 -0.0003987668114665  0.2372111731470114   T   T   T
  0.3333300050000005  0.0666700009999985  0.1064800019999979   F   F   F
  0.4000000059999991  0.0000000000000000  0.1393599960000032   F   F   F
  0.4584273876101095  0.1301413002161546  0.2752177129630090   T   T   T
  0.3616810891262510 -0.0004369748024027  0.2370837015942219   T   T   T
  0.5333300229999978  0.0666700009999985  0.1064800019999979   F   F   F
  0.6000000240000034  0.0000000000000000  0.1393599960000032   F   F   F
  0.6717427350356817  0.1301416636152954  0.2751703368435306   T   T   T
  0.6378697794150003 -0.0004545897150696  0.2370655528903959   T   T   T
  0.7333300109999996  0.0666700009999985  0.1064800019999979   F   F   F
  0.8000000119999982  0.0000000000000000  0.1393599960000032   F   F   F
  0.8634075001808160  0.1365597720625700  0.2746696116900955   T   T   T
  0.7668282795408502 -0.0004155469786994  0.2372072519602261   T   T   T
  0.9333299990000015  0.0666700009999985  0.1064800019999979   F   F   F
  0.0000000000000000  0.2000000029999995  0.1393599960000032   F   F   F
  0.1303174414267593  0.4585102866739457  0.2764097439903673   T   T   T
  0.0003885130423258  0.2331256313672117  0.2372340251808987   T   T   T
  0.1333300020000010  0.2666699890000004  0.1064800019999979   F   F   F
  0.2000000029999995  0.2000000029999995  0.1393599960000032   F   F   F
  0.3281439696302703  0.4585035162314675  0.2763990058391749   T   T   T
  0.2327584212624183  0.2331626020265058  0.2372099363800232   T   T   T
  0.3333300050000005  0.2666699890000004  0.1064800019999979   F   F   F
  0.4000000059999991  0.2000000029999995  0.1393599960000032   F   F   F
  0.4584283423556473  0.3282976399886893  0.2752137584267390   T   T   T
  0.4023453426540389  0.2011786485411936  0.2319214803381114   T   T   T
  0.5333300229999978  0.2666699890000004  0.1064800019999979   F   F   F
  0.6000000240000034  0.2000000029999995  0.1393599960000032   F   F   F
  0.6666777217450479  0.3333490591576009  0.2675406777255764   T   T   T
  0.5974696711522717  0.1949278566046510  0.2414787252803797   T   T   T
  0.7333300109999996  0.2666699890000004  0.1064800019999979   F   F   F
  0.8000000119999982  0.2000000029999995  0.1393599960000032   F   F   F
  0.8698740515193224  0.3282928933112894  0.2752266364170832   T   T   T
  0.7988964465593411  0.2011853712522236  0.2319222045426865   T   T   T
  0.9333299990000015  0.2666699890000004  0.1064800019999979   F   F   F
  0.0000000000000000  0.4000000059999991  0.1393599960000032   F   F   F
  0.1302988385831904  0.6717741930900364  0.2764126030684102   T   T   T
  0.0004351491398805  0.3621023541988298  0.2370875834363622   T   T   T
  0.1333300020000010  0.4666700069999976  0.1064800019999979   F   F   F
  0.2000000029999995  0.4000000059999991  0.1393599960000032   F   F   F
  0.3333184450388298  0.6666640941733004  0.2694283424874569   T   T   T
  0.2010754561141413  0.4022140907067242  0.2325342892499624   T   T   T
  0.3333300050000005  0.4666700069999976  0.1064800019999979   F   F   F
  0.4000000059999991  0.4000000059999991  0.1393599960000032   F   F   F
  0.5414355797415618  0.6717529350331285  0.2764089410920375   T   T   T
  0.3616770472763425  0.3621241253694228  0.2370855894244553   T   T   T
  0.5333300229999978  0.4666700069999976  0.1064800019999979   F   F   F
  0.6000000240000034  0.4000000059999991  0.1393599960000032   F   F   F
  0.6717174172291857  0.5416112990290571  0.2752069170361890   T   T   T
  0.5974736539748544  0.4025674024346044  0.2414822606022760   T   T   T
  0.7333300109999996  0.4666700069999976  0.1064800019999979   F   F   F
  0.8000000119999982  0.4000000059999991  0.1393599960000032   F   F   F
  0.8698641179314430  0.5415909691368452  0.2752085763087556   T   T   T
  0.8050921559291959  0.4025474608386485  0.2414781613738478   T   T   T
  0.9333299990000015  0.4666700069999976  0.1064800019999979   F   F   F
  0.0000000000000000  0.6000000240000034  0.1393599960000032   F   F   F
  0.1365874285392504  0.8634202539468575  0.2761887869468198   T   T   T
  0.0004294065078665  0.6383283612667966  0.2370832234132630   T   T   T
  0.1333300020000010  0.6666700239999983  0.1064800019999979   F   F   F
  0.2000000029999995  0.6000000240000034  0.1393599960000032   F   F   F
  0.1953850145279358  0.5976856572133968  0.2425591649896093   T   T   T
  0.3333300050000005  0.6666700239999983  0.1064800019999979   F   F   F
  0.4000000059999991  0.6000000240000034  0.1393599960000032   F   F   F
  0.4022620141289252  0.5976800480887059  0.2425551620033251   T   T   T
  0.5333300229999978  0.6666700239999983  0.1064800019999979   F   F   F
  0.6000000240000034  0.6000000240000034  0.1393599960000032   F   F   F
  0.7268082805803269  0.8633947507773271  0.2761662000902889   T   T   T
  0.6378594859827208  0.6383182701614436  0.2370610689337111   T   T   T
  0.7333300109999996  0.6666700239999983  0.1064800019999979   F   F   F
  0.8000000119999982  0.6000000240000034  0.1393599960000032   F   F   F
  0.8634027251328975  0.7268436551482095  0.2746409706658201   T   T   T
  0.7988436611772818  0.5976952101358975  0.2319219978018773   T   T   T
  0.9333299990000015  0.6666700239999983  0.1064800019999979   F   F   F
  0.0000000000000000  0.8000000119999982  0.1393599960000032   F   F   F
  0.0003957976533800  0.7672641061400906  0.2372307851971305   T   T   T
  0.1333300020000010  0.8666700120000002  0.1064800019999979   F   F   F
  0.2000000029999995  0.8000000119999982  0.1393599960000032   F   F   F
  0.2010737349778614  0.7988317065825502  0.2325374581074605   T   T   T
  0.3333300050000005  0.8666700120000002  0.1064800019999979   F   F   F
  0.4000000059999991  0.8000000119999982  0.1393599960000032   F   F   F
  0.3281607520811904  0.8696506550142143  0.2763934761977126   T   T   T
  0.4022941820741933  0.8045991752088043  0.2425611712598054   T   T   T
  0.5333300229999978  0.8666700120000002  0.1064800019999979   F   F   F
  0.6000000240000034  0.8000000119999982  0.1393599960000032   F   F   F
  0.5414705596142417  0.8696610584942451  0.2764154430599884   T   T   T
  0.5976946334364958  0.7988249931294171  0.2325388780297981   T   T   T
  0.7333300109999996  0.8666700120000002  0.1064800019999979   F   F   F
  0.8000000119999982  0.8000000119999982  0.1393599960000032   F   F   F
  0.7668239674512375  0.7672366631450743  0.2372044904846506   T   T   T
  0.9333299990000015  0.8666700120000002  0.1064800019999979   F   F   F
  0.8002049206701969  0.1997254730450333  0.3343798309955540   T   T   T
  0.3994994067898720  0.1997579660574947  0.3343812946424500   T   T   T
  0.8002359305624426  0.6005115197222857  0.3343767918808414   T   T   T
  0.6005301443896206  0.8002399925232951  0.3352443531473909   T   T   T
  0.1997289938261445  0.3994701411194920  0.3352496588120411   T   T   T
  0.1997442289927104  0.8002607031548232  0.3352481052757839   T   T   T
  0.1357185558401694  0.0678422581099530  0.0438022608992943   T   T   T
  0.3351898881597475  0.0718082955497926  0.0436327729228102   T   T   T
  0.5296530618540030  0.0593108917544757  0.0439383695775401   T   T   T
  0.7366094118564737  0.0718175475356986  0.0436332178752231   T   T   T
  0.9321120068627990  0.0678304493361074  0.0438016539991194   T   T   T
  0.1329219154415113  0.2658772664150972  0.0436729659212291   T   T   T
  0.3351998724131962  0.2633933028295447  0.0436331202151985   T   T   T
  0.5353894141151315  0.2677032985993977  0.0436727162038057   T   T   T
  0.7322925956700108  0.2676901207702942  0.0436728783218129   T   T   T
  0.9282067268426456  0.2634019863155602  0.0436320939146507   T   T   T
  0.1334312197004381  0.4670184604488810  0.0436751782972052   T   T   T
  0.3335600931287623  0.4670138742980209  0.0436751852032225   T   T   T
  0.5296510644165059  0.4703526644474249  0.0439384171033103   T   T   T
  0.7322993078341203  0.4646135249212984  0.0436726816420479   T   T   T
  0.9406812530657879  0.4703465068709752  0.0439378438057139   T   T   T
  0.1334286515626171  0.6664255970895651  0.0436751660670523   T   T   T
  0.3333257780764215  0.6666713344845709  0.0436314735868349   T   T   T
  0.5329750096869148  0.6664261705152285  0.0436752009480837   T   T   T
  0.7366048435206023  0.6647984266764539  0.0436329810296280   T   T   T
  0.9281918560418816  0.6648128815864259  0.0436327655423824   T   T   T
  0.1329157978968542  0.8670576728544254  0.0436729911193111   T   T   T
  0.3335581779919617  0.8665607636316403  0.0436751939269317   T   T   T
  0.5329807559793667  0.8665540979587324  0.0436751602056554   T   T   T
  0.7341190619797586  0.8670640221707793  0.0436730086935869   T   T   T
  0.9323038347560708  0.8646375346639700  0.0437950863397778   T   T   T
  0.0000066241033794  0.0000457535490767  0.2040757752457000   T   T   T
 
  0.00000000E+00  0.00000000E+00  0.00000000E+00
  0.00000000E+00  0.00000000E+00  0.00000000E+00
  0.00000000E+00  0.00000000E+00  0.00000000E+00
  0.00000000E+00  0.00000000E+00  0.00000000E+00
  0.00000000E+00  0.00000000E+00  0.00000000E+00
  0.00000000E+00  0.00000000E+00  0.00000000E+00
  0.00000000E+00  0.00000000E+00  0.00000000E+00
  0.00000000E+00  0.00000000E+00  0.00000000E+00
  0.00000000E+00  0.00000000E+00  0.00000000E+00
  0.00000000E+00  0.00000000E+00  0.00000000E+00
  0.00000000E+00  0.00000000E+00  0.00000000E+00
  0.00000000E+00  0.00000000E+00  0.00000000E+00
  0.00000000E+00  0.00000000E+00  0.00000000E+00
  0.00000000E+00  0.00000000E+00  0.00000000E+00
  0.00000000E+00  0.00000000E+00  0.00000000E+00
  0.00000000E+00  0.00000000E+00  0.00000000E+00
  0.00000000E+00  0.00000000E+00  0.00000000E+00
  0.00000000E+00  0.00000000E+00  0.00000000E+00
  0.00000000E+00  0.00000000E+00  0.00000000E+00
  0.00000000E+00  0.00000000E+00  0.00000000E+00
  0.00000000E+00  0.00000000E+00  0.00000000E+00
  0.00000000E+00  0.00000000E+00  0.00000000E+00
  0.00000000E+00  0.00000000E+00  0.00000000E+00
  0.00000000E+00  0.00000000E+00  0.00000000E+00
  0.00000000E+00  0.00000000E+00  0.00000000E+00
  0.00000000E+00  0.00000000E+00  0.00000000E+00
  0.00000000E+00  0.00000000E+00  0.00000000E+00
  0.00000000E+00  0.00000000E+00  0.00000000E+00
  0.00000000E+00  0.00000000E+00  0.00000000E+00
  0.00000000E+00  0.00000000E+00  0.00000000E+00
  0.00000000E+00  0.00000000E+00  0.00000000E+00
  0.00000000E+00  0.00000000E+00  0.00000000E+00
  0.00000000E+00  0.00000000E+00  0.00000000E+00
  0.00000000E+00  0.00000000E+00  0.00000000E+00
  0.00000000E+00  0.00000000E+00  0.00000000E+00
  0.00000000E+00  0.00000000E+00  0.00000000E+00
  0.00000000E+00  0.00000000E+00  0.00000000E+00
  0.00000000E+00  0.00000000E+00  0.00000000E+00
  0.00000000E+00  0.00000000E+00  0.00000000E+00
  0.00000000E+00  0.00000000E+00  0.00000000E+00
  0.00000000E+00  0.00000000E+00  0.00000000E+00
  0.00000000E+00  0.00000000E+00  0.00000000E+00
  0.00000000E+00  0.00000000E+00  0.00000000E+00
  0.00000000E+00  0.00000000E+00  0.00000000E+00
  0.00000000E+00  0.00000000E+00  0.00000000E+00
  0.00000000E+00  0.00000000E+00  0.00000000E+00
  0.00000000E+00  0.00000000E+00  0.00000000E+00
  0.00000000E+00  0.00000000E+00  0.00000000E+00
  0.00000000E+00  0.00000000E+00  0.00000000E+00
  0.00000000E+00  0.00000000E+00  0.00000000E+00
  0.00000000E+00  0.00000000E+00  0.00000000E+00
  0.00000000E+00  0.00000000E+00  0.00000000E+00
  0.00000000E+00  0.00000000E+00  0.00000000E+00
  0.00000000E+00  0.00000000E+00  0.00000000E+00
  0.00000000E+00  0.00000000E+00  0.00000000E+00
  0.00000000E+00  0.00000000E+00  0.00000000E+00
  0.00000000E+00  0.00000000E+00  0.00000000E+00
  0.00000000E+00  0.00000000E+00  0.00000000E+00
  0.00000000E+00  0.00000000E+00  0.00000000E+00
  0.00000000E+00  0.00000000E+00  0.00000000E+00
  0.00000000E+00  0.00000000E+00  0.00000000E+00
  0.00000000E+00  0.00000000E+00  0.00000000E+00
  0.00000000E+00  0.00000000E+00  0.00000000E+00
  0.00000000E+00  0.00000000E+00  0.00000000E+00
  0.00000000E+00  0.00000000E+00  0.00000000E+00
  0.00000000E+00  0.00000000E+00  0.00000000E+00
  0.00000000E+00  0.00000000E+00  0.00000000E+00
  0.00000000E+00  0.00000000E+00  0.00000000E+00
  0.00000000E+00  0.00000000E+00  0.00000000E+00
  0.00000000E+00  0.00000000E+00  0.00000000E+00
  0.00000000E+00  0.00000000E+00  0.00000000E+00
  0.00000000E+00  0.00000000E+00  0.00000000E+00
  0.00000000E+00  0.00000000E+00  0.00000000E+00
  0.00000000E+00  0.00000000E+00  0.00000000E+00
  0.00000000E+00  0.00000000E+00  0.00000000E+00
  0.00000000E+00  0.00000000E+00  0.00000000E+00
  0.00000000E+00  0.00000000E+00  0.00000000E+00
  0.00000000E+00  0.00000000E+00  0.00000000E+00
  0.00000000E+00  0.00000000E+00  0.00000000E+00
  0.00000000E+00  0.00000000E+00  0.00000000E+00
  0.00000000E+00  0.00000000E+00  0.00000000E+00
  0.00000000E+00  0.00000000E+00  0.00000000E+00
  0.00000000E+00  0.00000000E+00  0.00000000E+00
  0.00000000E+00  0.00000000E+00  0.00000000E+00
  0.00000000E+00  0.00000000E+00  0.00000000E+00
  0.00000000E+00  0.00000000E+00  0.00000000E+00
  0.00000000E+00  0.00000000E+00  0.00000000E+00
  0.00000000E+00  0.00000000E+00  0.00000000E+00
  0.00000000E+00  0.00000000E+00  0.00000000E+00
  0.00000000E+00  0.00000000E+00  0.00000000E+00
  0.00000000E+00  0.00000000E+00  0.00000000E+00
  0.00000000E+00  0.00000000E+00  0.00000000E+00
  0.00000000E+00  0.00000000E+00  0.00000000E+00
  0.00000000E+00  0.00000000E+00  0.00000000E+00
  0.00000000E+00  0.00000000E+00  0.00000000E+00
  0.00000000E+00  0.00000000E+00  0.00000000E+00
  0.00000000E+00  0.00000000E+00  0.00000000E+00
  0.00000000E+00  0.00000000E+00  0.00000000E+00
  0.00000000E+00  0.00000000E+00  0.00000000E+00
  0.00000000E+00  0.00000000E+00  0.00000000E+00
  0.00000000E+00  0.00000000E+00  0.00000000E+00
  0.00000000E+00  0.00000000E+00  0.00000000E+00
  0.00000000E+00  0.00000000E+00  0.00000000E+00
  0.00000000E+00  0.00000000E+00  0.00000000E+00
  0.00000000E+00  0.00000000E+00  0.00000000E+00
  0.00000000E+00  0.00000000E+00  0.00000000E+00
  0.00000000E+00  0.00000000E+00  0.00000000E+00
  0.00000000E+00  0.00000000E+00  0.00000000E+00
  0.00000000E+00  0.00000000E+00  0.00000000E+00
  0.00000000E+00  0.00000000E+00  0.00000000E+00
  0.00000000E+00  0.00000000E+00  0.00000000E+00
  0.00000000E+00  0.00000000E+00  0.00000000E+00
  0.00000000E+00  0.00000000E+00  0.00000000E+00
  0.00000000E+00  0.00000000E+00  0.00000000E+00
  0.00000000E+00  0.00000000E+00  0.00000000E+00
  0.00000000E+00  0.00000000E+00  0.00000000E+00
  0.00000000E+00  0.00000000E+00  0.00000000E+00
  0.00000000E+00  0.00000000E+00  0.00000000E+00
  0.00000000E+00  0.00000000E+00  0.00000000E+00
  0.00000000E+00  0.00000000E+00  0.00000000E+00
  0.00000000E+00  0.00000000E+00  0.00000000E+00
  0.00000000E+00  0.00000000E+00  0.00000000E+00
  0.00000000E+00  0.00000000E+00  0.00000000E+00
  0.00000000E+00  0.00000000E+00  0.00000000E+00
  0.00000000E+00  0.00000000E+00  0.00000000E+00
  0.00000000E+00  0.00000000E+00  0.00000000E+00
