# Supplementary material for: Periodic corner holes on the Si(111)-7×7 surface can trap silver atoms
Source: Nat Commun. 2022 May 27;13:2973. doi: 10.1038/s41467-022-29768-6 (PMC9142567; doi:10.1038/s41467-022-29768-6)
Supplement: Supplementary file 5 — Supplementary Data2 [file 41467_2022_29768_MOESM5_ESM.zip]

Archive with 46 entries (46 files):
- default_2021Dec06-130754_STM-STM_Spectroscopy--2_4.Z_mtrx
- default_2021Dec06-130754_STM-STM_Spectroscopy_0001.mtrx
- default_2021Nov09-143943_STM-STM_Spectroscopy--23_2.Z_mtrx
- default_2021Nov09-143943_STM-STM_Spectroscopy--29_1.Z_mtrx
- default_2021Nov09-143943_STM-STM_Spectroscopy_0001.mtrx
- DOS_7x7_5x5_AgSi111.xlsx
- m112_ori.par
- m112_ori.tb0
- m112_ori.tf0
- m113_ori.par
- m113_ori.tb0
- m113_ori.tf0
- m114_ori.par
- m114_ori.tb0
- m114_ori.tf0
- m115_ori.par
- m115_ori.tb0
- m115_ori.tf0
- m116_ori.par
- m116_ori.tb0
- m116_ori.tf0
- m120_ori.par
- m120_ori.tb0
- m120_ori.tf0
- m1228_ori.par
- m1228_ori.tf0
- m14_ori.par
- m14_ori.tb0
- m14_ori.tf0
- m17_ori.par
- m17_ori.tb0
- m17_ori.tf0
- m23_ori.par
- m23_ori.tf0
- m326_ori.par
- m326_ori.tb0
- m326_ori.tf0
- m328_ori.par
- m328_ori.tb0
- m328_ori.tf0
- m333_ori.par
- m333_ori.tb0
- m333_ori.tf0
- m63_ori.par
- m63_ori.tb0
- m63_ori.tf0
