# Supplementary material for: Periodic corner holes on the Si(111)-7×7 surface can trap silver atoms
Source: Nat Commun. 2022 May 27;13:2973. doi: 10.1038/s41467-022-29768-6 (PMC9142567; doi:10.1038/s41467-022-29768-6)
Supplement: Supplementary file 5 — Supplementary Data2 [file 41467_2022_29768_MOESM5_ESM.zip › DOS_7x7_5x5_AgSi111.xlsx]

## Sheet: Ag_Si7x7
E (eV)	Ag s (u)	Ag s (d)	p (u)	p (d)	p (u)	p (d)	p (u)	p (d)	Ag p (u)	Ag p (d)	d (u)	d (d)	d (u)	d (d)	d (u)	d (d)	d (u)	d (d)	d (u)	d (d)	Ag d (u)	Ag d (d)
-13.8835	0	0	0	0	0	0	0	0	0	0	0	0	0	0	0	0	0	0	0	0	0	0
-13.8775	0	0	0	0	0	0	0	0	0	0	0	0	0	0	0	0	0	0	0	0	0	0
-13.8705	0	0	0	0	0	0	0	0	0	0	0	0	0	0	0	0	0	0	0	0	0	0
-13.8645	0	0	0	0	0	0	0	0	0	0	0	0	0	0	0	0	0	0	0	0	0	0
-13.8575	0	0	0	0	0	0	0	0	0	0	0	0	0	0	0	0	0	0	0	0	0	0
-13.8515	0	0	0	0	0	0	0	0	0	0	0	0	0	0	0	0	0	0	0	0	0	0
-13.8445	0	0	0	0	0	0	0	0	0	0	0	0	0	0	0	0	0	0	0	0	0	0
-13.8375	0	0	0	0	0	0	0	0	0	0	0	0	0	0	0	0	0	0	0	0	0	0
-13.8315	0	0	0	0	0	0	0	0	0	0	0	0	0	0	0	0	0	0	0	0	0	0
-13.8245	0	0	0	0	0	0	0	0	0	0	0	0	0	0	0	0	0	0	0	0	0	0
-13.8185	0	0	0	0	0	0	0	0	0	0	0	0	0	0	0	0	0	0	0	0	0	0
-13.8115	0	0	0	0	0	0	0	0	0	0	0	0	0	0	0	0	0	0	0	0	0	0
-13.8045	0	0	0	0	0	0	0	0	0	0	0	0	0	0	0	0	0	0	0	0	0	0
-13.7985	0	0	0	0	0	0	0	0	0	0	0	0	0	0	0	0	0	0	0	0	0	0
-13.7915	0	0	0	0	0	0	0	0	0	0	0	0	0	0	0	0	0	0	0	0	0	0
-13.7855	0	0	0	0	0	0	0	0	0	0	0	0	0	0	0	0	0	0	0	0	0	0
-13.7785	0	0	0	0	0	0	0	0	0	0	0	0	0	0	0	0	0	0	0	0	0	0
-13.7715	0	0	0	0	0	0	0	0	0	0	0	0	0	0	0	0	0	0	0	0	0	0
-13.7655	0	0	0	0	0	0	0	0	0	0	0	0	0	0	0	0	0	0	0	0	0	0
-13.7585	0	0	0	0	0	0	0	0	0	0	0	0	0	0	0	0	0	0	0	0	0	0
-13.7525	0	0	0	0	0	0	0	0	0	0	0	0	0	0	0	0	0	0	0	0	0	0
-13.7455	0	0	0	0	0	0	0	0	0	0	0	0	0	0	0	0	0	0	0	0	0	0
-13.7395	0	0	0	0	0	0	0	0	0	0	0	0	0	0	0	0	0	0	0	0	0	0
-13.7325	0	0	0	0	0	0	0	0	0	0	0	0	0	0	0	0	0	0	0	0	0	0
-13.7255	0	0	0	0	0	0	0	0	0	0	0	0	0	0	0	0	0	0	0	0	0	0
-13.7195	0	0	0	0	0	0	0	0	0	0	0	0	0	0	0	0	0	0	0	0	0	0
-13.7125	0	0	0	0	0	0	0	0	0	0	0	0	0	0	0	0	0	0	0	0	0	0
-13.7065	0	0	0	0	0	0	0	0	0	0	0	0	0	0	0	0	0	0	0	0	0	0
-13.6995	0	0	0	0	0	0	0	0	0	0	0	0	0	0	0	0	0	0	0	0	0	0
-13.6925	0	0	0	0	0	0	0	0	0	0	0	0	0	0	0	0	0	0	0	0	0	0
-13.6865	0	0	0	0	0	0	0	0	0	0	0	0	0	0	0	0	0	0	0	0	0	0
-13.6795	0	0	0	0	0	0	0	0	0	0	0	0	0	0	0	0	0	0	0	0	0	0
-13.6735	0	0	0	0	0	0	0	0	0	0	0	0	0	0	0	0	0	0	0	0	0	0
-13.6665	0	0	0	0	0	0	0	0	0	0	0	0	0	0	0	0	0	0	0	0	0	0
-13.6595	0	0	0	0	0	0	0	0	0	0	0	0	0	0	0	0	0	0	0	0	0	0
-13.6535	0	0	0	0	0	0	0	0	0	0	0	0	0	0	0	0	0	0	0	0	0	0
-13.6465	0	0	0	0	0	0	0	0	0	0	0	0	0	0	0	0	0	0	0	0	0	0
-13.6405	0	0	0	0	0	0	0	0	0	0	0	0	0	0	0	0	0	0	0	0	0	0
-13.6335	0	0	0	0	0	0	0	0	0	0	0	0	0	0	0	0	0	0	0	0	0	0
-13.6275	0	0	0	0	0	0	0	0	0	0	0	0	0	0	0	0	0	0	0	0	0	0
-13.6205	0	0	0	0	0	0	0	0	0	0	0	0	0	0	0	0	0	0	0	0	0	0
-13.6135	0	0	0	0	0	0	0	0	0	0	0	0	0	0	0	0	0	0	0	0	0	0
-13.6075	0	0	0	0	0	0	0	0	0	0	0	0	0	0	0	0	0	0	0	0	0	0
-13.6005	0	0	0	0	0	0	0	0	0	0	0	0	0	0	0	0	0	0	0	0	0	0
-13.5945	0	0	0	0	0	0	0	0	0	0	0	0	0	0	0	0	0	0	0	0	0	0
-13.5875	0	0	0	0	0	0	0	0	0	0	0	0	0	0	0	0	0	0	0	0	0	0
-13.5805	0	0	0	0	0	0	0	0	0	0	0	0	0	0	0	0	0	0	0	0	0	0
-13.5745	0	0	0	0	0	0	0	0	0	0	0	0	0	0	0	0	0	0	0	0	0	0
-13.5675	0	0	0	0	0	0	0	0	0	0	0	0	0	0	0	0	0	0	0	0	0	0
-13.5615	0	0	0	0	0	0	0	0	0	0	0	0	0	0	0	0	0	0	0	0	0	0
-13.5545	0	0	0	0	0	0	0	0	0	0	0	0	0	0	0	0	0	0	0	0	0	0
-13.5475	0	0	0	0	0	0	0	0	0	0	0	0	0	0	0	0	0	0	0	0	0	0
-13.5415	0	0	0	0	0	0	0	0	0	0	0	0	0	0	0	0	0	0	0	0	0	0
-13.5345	0	0	0	0	0	0	0	0	0	0	0	0	0	0	0	0	0	0	0	0	0	0
-13.5285	0	0	0	0	0	0	0	0	0	0	0	0	0	0	0	0	0	0	0	0	0	0
-13.5215	0	0	0	0	0	0	0	0	0	0	0	0	0	0	0	0	0	0	0	0	0	0
-13.5155	0	0	0	0	0	0	0	0	0	0	0	0	0	0	0	0	0	0	0	0	0	0
-13.5085	0	0	0	0	0	0	0	0	0	0	0	0	0	0	0	0	0	0	0	0	0	0
-13.5015	0	0	0	0	0	0	0	0	0	0	0	0	0	0	0	0	0	0	0	0	0	0
-13.4955	0	0	0	0	0	0	0	0	0	0	0	0	0	0	0	0	0	0	0	0	0	0
-13.4885	0	0	0	0	0	0	0	0	0	0	0	0	0	0	0	0	0	0	0	0	0	0
-13.4825	0	0	0	0	0	0	0	0	0	0	0	0	0	0	0	0	0	0	0	0	0	0
-13.4755	0	0	0	0	0	0	0	0	0	0	0	0	0	0	0	0	0	0	0	0	0	0
-13.4685	0	0	0	0	0	0	0	0	0	0	0	0	0	0	0	0	0	0	0	0	0	0
-13.4625	0	0	0	0	0	0	0	0	0	0	0	0	0	0	0	0	0	0	0	0	0	0
-13.4555	0	0	0	0	0	0	0	0	0	0	0	0	0	0	0	0	0	0	0	0	0	0
-13.4495	0	0	0	0	0	0	0	0	0	0	0	0	0	0	0	0	0	0	0	0	0	0
-13.4425	0	0	0	0	0	0	0	0	0	0	0	0	0	0	0	0	0	0	0	0	0	0
-13.4355	0	0	0	0	0	0	0	0	0	0	0	0	0	0	0	0	0	0	0	0	0	0
-13.4295	0	0	0	0	0	0	0	0	0	0	0	0	0	0	0	0	0	0	0	0	0	0
-13.4225	0	0	0	0	0	0	0	0	0	0	0	0	0	0	0	0	0	0	0	0	0	0
-13.4165	0	0	0	0	0	0	0	0	0	0	0	0	0	0	0	0	0	0	0	0	0	0
-13.4095	0	0	0	0	0	0	0	0	0	0	0	0	0	0	0	0	0	0	0	0	0	0
-13.4035	0	0	0	0	0	0	0	0	0	0	0	0	0	0	0	0	0	0	0	0	0	0
-13.3965	0	0	0	0	0	0	0	0	0	0	0	0	0	0	0	0	0	0	0	0	0	0
-13.3895	0	0	0	0	0	0	0	0	0	0	0	0	0	0	0	0	0	0	0	0	0	0
-13.3835	0	0	0	0	0	0	0	0	0	0	0	0	0	0	0	0	0	0	0	0	0	0
-13.3765	0	0	0	0	0	0	0	0	0	0	0	0	0	0	0	0	0	0	0	0	0	0
-13.3705	0	0	0	0	0	0	0	0	0	0	0	0	0	0	0	0	0	0	0	0	0	0
-13.3635	0	0	0	0	0	0	0	0	0	0	0	0	0	0	0	0	0	0	0	0	0	0
-13.3565	0	0	0	0	0	0	0	0	0	0	0	0	0	0	0	0	0	0	0	0	0	0
-13.3505	0	0	0	0	0	0	0	0	0	0	0	0	0	0	0	0	0	0	0	0	0	0
-13.3435	0	0	0	0	0	0	0	0	0	0	0	0	0	0	0	0	0	0	0	0	0	0
-13.3375	0	0	0	0	0	0	0	0	0	0	0	0	0	0	0	0	0	0	0	0	0	0
-13.3305	0	0	0	0	0	0	0	0	0	0	0	0	0	0	0	0	0	0	0	0	0	0
-13.3235	0	0	0	0	0	0	0	0	0	0	0	0	0	0	0	0	0	0	0	0	0	0
-13.3175	0	0	0	0	0	0	0	0	0	0	0	0	0	0	0	0	0	0	0	0	0	0
-13.3105	0	0	0	0	0	0	0	0	0	0	0	0	0	0	0	0	0	0	0	0	0	0
-13.3045	0	0	0	0	0	0	0	0	0	0	0	0	0	0	0	0	0	0	0	0	0	0
-13.2975	0	0	0	0	0	0	0	0	0	0	0	0	0	0	0	0	0	0	0	0	0	0
-13.2915	0	0	0	0	0	0	0	0	0	0	0	0	0	0	0	0	0	0	0	0	0	0
-13.2845	0	0	0	0	0	0	0	0	0	0	0	0	0	0	0	0	0	0	0	0	0	0
-13.2775	0	0	0	0	0	0	0	0	0	0	0	0	0	0	0	0	0	0	0	0	0	0
-13.2715	0	0	0	0	0	0	0	0	0	0	0	0	0	0	0	0	0	0	0	0	0	0
-13.2645	0	0	0	0	0	0	0	0	0	0	0	0	0	0	0	0	0	0	0	0	0	0
-13.2585	0	0	0	0	0	0	0	0	0	0	0	0	0	0	0	0	0	0	0	0	0	0
-13.2515	0	0	0	0	0	0	0	0	0	0	0	0	0	0	0	0	0	0	0	0	0	0
-13.2445	0	0	0	0	0	0	0	0	0	0	0	0	0	0	0	0	0	0	0	0	0	0
-13.2385	0	0	0	0	0	0	0	0	0	0	0	0	0	0	0	0	0	0	0	0	0	0
-13.2315	0	0	0	0	0	0	0	0	0	0	0	0	0	0	0	0	0	0	0	0	0	0
-13.2255	0	0	0	0	0	0	0	0	0	0	0	0	0	0	0	0	0	0	0	0	0	0
-13.2185	0	0	0	0	0	0	0	0	0	0	0	0	0	0	0	0	0	0	0	0	0	0
-13.2125	0	0	0	0	0	0	0	0	0	0	0	0	0	0	0	0	0	0	0	0	0	0
-13.2055	0	0	0	0	0	0	0	0	0	0	0	0	0	0	0	0	0	0	0	0	0	0
-13.1985	0	0	0	0	0	0	0	0	0	0	0	0	0	0	0	0	0	0	0	0	0	0
-13.1925	0	0	0	0	0	0	0	0	0	0	0	0	0	0	0	0	0	0	0	0	0	0
-13.1855	0	0	0	0	0	0	0	0	0	0	0	0	0	0	0	0	0	0	0	0	0	0
-13.1795	0	0	0	0	0	0	0	0	0	0	0	0	0	0	0	0	0	0	0	0	0	0
-13.1725	0	0	0	0	0	0	0	0	0	0	0	0	0	0	0	0	0	0	0	0	0	0
-13.1655	0	0	0	0	0	0	0	0	0	0	0	0	0	0	0	0	0	0	0	0	0	0
-13.1595	0	0	0	0	0	0	0	0	0	0	0	0	0	0	0	0	0	0	0	0	0	0
-13.1525	0	0	0	0	0	0	0	0	0	0	0	0	0	0	0	0	0	0	0	0	0	0
-13.1465	0	0	0	0	0	0	0	0	0	0	0	0	0	0	0	0	0	0	0	0	0	0
-13.1395	0	0	0	0	0	0	0	0	0	0	0	0	0	0	0	0	0	0	0	0	0	0
-13.1325	0	0	0	0	0	0	0	0	0	0	0	0	0	0	0	0	0	0	0	0	0	0
-13.1265	0	0	0	0	0	0	0	0	0	0	0	0	0	0	0	0	0	0	0	0	0	0
-13.1195	0	0	0	0	0	0	0	0	0	0	0	0	0	0	0	0	0	0	0	0	0	0
-13.1135	0	0	0	0	0	0	0	0	0	0	0	0	0	0	0	0	0	0	0	0	0	0
-13.1065	0	0	0	0	0	0	0	0	0	0	0	0	0	0	0	0	0	0	0	0	0	0
-13.1005	0	0	0	0	0	0	0	0	0	0	0	0	0	0	0	0	0	0	0	0	0	0
-13.0935	0	0	0	0	0	0	0	0	0	0	0	0	0	0	0	0	0	0	0	0	0	0
-13.0865	0	0	0	0	0	0	0	0	0	0	0	0	0	0	0	0	0	0	0	0	0	0
-13.0805	0	0	0	0	0	0	0	0	0	0	0	0	0	0	0	0	0	0	0	0	0	0
-13.0735	0	0	0	0	0	0	0	0	0	0	0	0	0	0	0	0	0	0	0	0	0	0
-13.0675	0	0	0	0	0	0	0	0	0	0	0	0	0	0	0	0	0	0	0	0	0	0
-13.0605	0	0	0	0	0	0	0	0	0	0	0	0	0	0	0	0	0	0	0	0	0	0
-13.0535	0	0	0	0	0	0	0	0	0	0	0	0	0	0	0	0	0	0	0	0	0	0
-13.0475	0	0	0	0	0	0	0	0	0	0	0	0	0	0	0	0	0	0	0	0	0	0
-13.0405	0	0	0	0	0	0	0	0	0	0	0	0	0	0	0	0	0	0	0	0	0	0
-13.0345	0	0	0	0	0	0	0	0	0	0	0	0	0	0	0	0	0	0	0	0	0	0
-13.0275	0	0	0	0	0	0	0	0	0	0	0	0	0	0	0	0	0	0	0	0	0	0
-13.0205	0	0	0	0	0	0	0	0	0	0	0	0	0	0	0	0	0	0	0	0	0	0
-13.0145	0	0	0	0	0	0	0	0	0	0	0	0	0	0	0	0	0	0	0	0	0	0
-13.0075	0	0	0	0	0	0	0	0	0	0	0	0	0	0	0	0	0	0	0	0	0	0
-13.0015	0	0	0	0	0	0	0	0	0	0	0	0	0	0	0	0	0	0	0	0	0	0
-12.9945	0	0	0	0	0	0	0	0	0	0	0	0	0	0	0	0	0	0	0	0	0	0
-12.9885	0	0	0	0	0	0	0	0	0	0	0	0	0	0	0	0	0	0	0	0	0	0
-12.9815	0	0	0	0	0	0	0	0	0	0	0	0	0	0	0	0	0	0	0	0	0	0
-12.9745	0	0	0	0	0	0	0	0	0	0	0	0	0	0	0	0	0	0	0	0	0	0
-12.9685	0	0	0	0	0	0	0	0	0	0	0	0	0	0	0	0	0	0	0	0	0	0
-12.9615	0	0	0	0	0	0	0	0	0	0	0	0	0	0	0	0	0	0	0	0	0	0
-12.9555	0	0	0	0	0	0	0	0	0	0	0	0	0	0	0	0	0	0	0	0	0	0
-12.9485	0	0	0	0	0	0	0	0	0	0	0	0	0	0	0	0	0	0	0	0	0	0
-12.9415	0	0	0	0	0	0	0	0	0	0	0	0	0	0	0	0	0	0	0	0	0	0
-12.9355	0	0	0	0	0	0	0	0	0	0	0	0	0	0	0	0	0	0	0	0	0	0
-12.9285	0	0	0	0	0	0	0	0	0	0	0	0	0	0	0	0	0	0	0	0	0	0
-12.9225	0	0	0	0	0	0	0	0	0	0	0	0	0	0	0	0	0	0	0	0	0	0
-12.9155	0	0	0	0	0	0	0	0	0	0	0	0	0	0	0	0	0	0	0	0	0	0
-12.9085	0	0	0	0	0	0	0	0	0	0	0	0	0	0	0	0	0	0	0	0	0	0
-12.9025	0	0	0	0	0	0	0	0	0	0	0	0	0	0	0	0	0	0	0	0	0	0
-12.8955	0	0	0	0	0	0	0	0	0	0	0	0	0	0	0	0	0	0	0	0	0	0
-12.8895	0	0	0	0	0	0	0	0	0	0	0	0	0	0	0	0	0	0	0	0	0	0
-12.8825	0	0	0	0	0	0	0	0	0	0	0	0	0	0	0	0	0	0	0	0	0	0
-12.8765	0	0	0	0	0	0	0	0	0	0	0	0	0	0	0	0	0	0	0	0	0	0
-12.8695	0	0	0	0	0	0	0	0	0	0	0	0	0	0	0	0	0	0	0	0	0	0
-12.8625	0	0	0	0	0	0	0	0	0	0	0	0	0	0	0	0	0	0	0	0	0	0
-12.8565	0	0	0	0	0	0	0	0	0	0	0	0	0	0	0	0	0	0	0	0	0	0
-12.8495	0	0	0	0	0	0	0	0	0	0	0	0	0	0	0	0	0	0	0	0	0	0
-12.8435	0	0	0	0	0	0	0	0	0	0	0	0	0	0	0	0	0	0	0	0	0	0
-12.8365	0	0	0	0	0	0	0	0	0	0	0	0	0	0	0	0	0	0	0	0	0	0
-12.8295	0	0	0	0	0	0	0	0	0	0	0	0	0	0	0	0	0	0	0	0	0	0
-12.8235	0	0	0	0	0	0	0	0	0	0	0	0	0	0	0	0	0	0	0	0	0	0
-12.8165	0	0	0	0	0	0	0	0	0	0	0	0	0	0	0	0	0	0	0	0	0	0
-12.8105	0	0	0	0	0	0	0	0	0	0	0	0	0	0	0	0	0	0	0	0	0	0
-12.8035	0	0	0	0	0	0	0	0	0	0	0	0	0	0	0	0	0	0	0	0	0	0
-12.7965	0	0	0	0	0	0	0	0	0	0	0	0	0	0	0	0	0	0	0	0	0	0
-12.7905	0	0	0	0	0	0	0	0	0	0	0	0	0	0	0	0	0	0	0	0	0	0
-12.7835	0	0	0	0	0	0	0	0	0	0	0	0	0	0	0	0	0	0	0	0	0	0
-12.7775	0	0	0	0	0	0	0	0	0	0	0	0	0	0	0	0	0	0	0	0	0	0
-12.7705	0	0	0	0	0	0	0	0	0	0	0	0	0	0	0	0	0	0	0	0	0	0
-12.7645	0	0	0	0	0	0	0	0	0	0	0	0	0	0	0	0	0	0	0	0	0	0
-12.7575	0	0	0	0	0	0	0	0	0	0	0	0	0	0	0	0	0	0	0	0	0	0
-12.7505	0	0	0	0	0	0	0	0	0	0	0	0	0	0	0	0	0	0	0	0	0	0
-12.7445	0	0	0	0	0	0	0	0	0	0	0	0	0	0	0	0	0	0	0	0	0	0
-12.7375	0	0	0	0	0	0	0	0	0	0	0	0	0	0	0	0	0	0	0	0	0	0
-12.7315	0	0	0	0	0	0	0	0	0	0	0	0	0	0	0	0	0	0	0	0	0	0
-12.7245	0	0	0	0	0	0	0	0	0	0	0	0	0	0	0	0	0	0	0	0	0	0
-12.7175	0	0	0	0	0	0	0	0	0	0	0	0	0	0	0	0	0	0	0	0	0	0
-12.7115	0	0	0	0	0	0	0	0	0	0	0	0	0	0	0	0	0	0	0	0	0	0
-12.7045	0	0	0	0	0	0	0	0	0	0	0	0	0	0	0	0	0	0	0	0	0	0
-12.6985	0	0	0	0	0	0	0	0	0	0	0	0	0	0	0	0	0	0	0	0	0	0
-12.6915	0	0	0	0	0	0	0	0	0	0	0	0	0	0	0	0	0	0	0	0	0	0
-12.6845	0	0	0	0	0	0	0	0	0	0	0	0	0	0	0	0	0	0	0	0	0	0
-12.6785	0	0	0	0	0	0	0	0	0	0	0	0	0	0	0	0	0	0	0	0	0	0
-12.6715	0	0	0	0	0	0	0	0	0	0	0	0	0	0	0	0	0	0	0	0	0	0
-12.6655	0	0	0	0	0	0	0	0	0	0	0	0	0	0	0	0	0	0	0	0	0	0
-12.6585	0	0	0	0	0	0	0	0	0	0	0	0	0	0	0	0	0	0	0	0	0	0
-12.6525	0	0	0	0	0	0	0	0	0	0	0	0	0	0	0	0	0	0	0	0	0	0
-12.6455	0	0	0	0	0	0	0	0	0	0	0	0	0	0	0	0	0	0	0	0	0	0
-12.6385	0	0	0	0	0	0	0	0	0	0	0	0	0	0	0	0	0	0	0	0	0	0
-12.6325	0	0	0	0	0	0	0	0	0	0	0	0	0	0	0	0	0	0	0	0	0	0
-12.6255	0	0	0	0	0	0	0	0	0	0	0	0	0	0	0	0	0	0	0	0	0	0
-12.6195	0	0	0	0	0	0	0	0	0	0	0	0	0	0	0	0	0	0	0	0	0	0
-12.6125	0	0	0	0	0	0	0	0	0	0	0	0	0	0	0	0	0	0	0	0	0	0
-12.6055	0	0	0	0	0	0	0	0	0	0	0	0	0	0	0	0	0	0	0	0	0	0
-12.5995	0	0	0	0	0	0	0	0	0	0	0	0	0	0	0	0	0	0	0	0	0	0
-12.5925	0	0	0	0	0	0	0	0	0	0	0	0	0	0	0	0	0	0	0	0	0	0
-12.5865	0	0	0	0	0	0	0	0	0	0	0	0	0	0	0	0	0	0	0	0	0	0
-12.5795	0	0	0	0	0	0	0	0	0	0	0	0	0	0	0	0	0	0	0	0	0	0
-12.5725	0	0	0	0	0	0	0	0	0	0	0	0	0	0	0	0	0	0	0	0	0	0
-12.5665	0	0	0	0	0	0	0	0	0	0	0	0	0	0	0	0	0	0	0	0	0	0
-12.5595	0	0	0	0	0	0	0	0	0	0	0	0	0	0	0	0	0	0	0	0	0	0
-12.5535	0	0	0	0	0	0	0	0	0	0	0	0	0	0	0	0	0	0	0	0	0	0
-12.5465	0	0	0	0	0	0	0	0	0	0	0	0	0	0	0	0	0	0	0	0	0	0
-12.5405	0	0	0	0	0	0	0	0	0	0	0	0	0	0	0	0	0	0	0	0	0	0
-12.5335	0	0	0	0	0	0	0	0	0	0	0	0	0	0	0	0	0	0	0	0	0	0
-12.5265	0	0	0	0	0	0	0	0	0	0	0	0	0	0	0	0	0	0	0	0	0	0
-12.5205	0	0	0	0	0	0	0	0	0	0	0	0	0	0	0	0	0	0	0	0	0	0
-12.5135	0	0	0	0	0	0	0	0	0	0	0	0	0	0	0	0	0	0	0	0	0	0
-12.5075	0	0	0	0	0	0	0	0	0	0	0	0	0	0	0	0	0	0	0	0	0	0
-12.5005	0	0	0	0	0	0	0	0	0	0	0	0	0	0	0	0	0	0	0	0	0	0
-12.4935	0	0	0	0	0	0	0	0	0	0	0	0	0	0	0	0	0	0	0	0	0	0
-12.4875	0	0	0	0	0	0	0	0	0	0	0	0	0	0	0	0	0	0	0	0	0	0
-12.4805	0	0	0	0	0	0	0	0	0	0	0	0	0	0	0	0	0	0	0	0	0	0
-12.4745	0	0	0	0	0	0	0	0	0	0	0	0	0	0	0	0	0	0	0	0	0	0
-12.4675	1e-08	0	0	0	0	0	0	0	0	0	0	0	0	0	0	0	0	0	0	0	0	0
-12.4605	1e-08	-1e-08	0	0	0	0	0	0	0	0	0	0	0	0	0	0	0	0	0	0	0	0
-12.4545	1e-08	-1e-08	0	0	0	0	0	0	0	0	0	0	0	0	0	0	0	0	0	0	0	0
-12.4475	1e-08	-1e-08	0	0	0	0	0	0	0	0	0	0	0	0	0	0	0	0	0	0	0	0
-12.4415	1e-08	-1e-08	0	0	0	0	0	0	0	0	0	0	0	0	0	0	0	0	0	0	0	0
-12.4345	1e-08	-1e-08	0	0	0	0	0	0	0	0	0	0	0	0	1e-08	0	0	0	0	0	1e-08	0
-12.4285	2e-08	-2e-08	0	0	1e-08	0	0	0	1e-08	0	0	0	0	0	1e-08	-1e-08	0	0	0	0	1e-08	-1e-08
-12.4215	2e-08	-2e-08	0	0	1e-08	-1e-08	0	0	1e-08	-1e-08	0	0	0	0	1e-08	-1e-08	0	0	0	0	1e-08	-1e-08
-12.4145	2e-08	-2e-08	0	0	1e-08	-1e-08	0	0	1e-08	-1e-08	0	0	0	0	1e-08	-1e-08	0	0	0	0	1e-08	-1e-08
-12.4085	3e-08	-3e-08	0	0	1e-08	-1e-08	0	0	1e-08	-1e-08	0	0	0	0	1e-08	-1e-08	0	0	0	0	1e-08	-1e-08
-12.4015	3e-08	-3e-08	0	0	1e-08	-1e-08	0	0	1e-08	-1e-08	0	0	0	0	1e-08	-1e-08	0	0	0	0	1e-08	-1e-08
-12.3955	4e-08	-4e-08	0	0	1e-08	-1e-08	0	0	1e-08	-1e-08	0	0	0	0	2e-08	-1e-08	0	0	0	0	2e-08	-1e-08
-12.3885	5e-08	-5e-08	0	0	2e-08	-1e-08	0	0	2e-08	-1e-08	0	0	0	0	2e-08	-2e-08	0	0	0	0	2e-08	-2e-08
-12.3815	6e-08	-6e-08	0	0	2e-08	-2e-08	0	0	2e-08	-2e-08	0	0	0	0	2e-08	-2e-08	0	0	0	0	2e-08	-2e-08
-12.3755	7e-08	-7e-08	0	0	2e-08	-2e-08	0	0	2e-08	-2e-08	0	0	0	0	3e-08	-2e-08	0	0	0	0	3e-08	-2e-08
-12.3685	8e-08	-8e-08	0	0	3e-08	-2e-08	0	0	3e-08	-2e-08	0	0	0	0	3e-08	-3e-08	0	0	0	0	3e-08	-3e-08
-12.3625	1e-07	-9e-08	0	0	3e-08	-3e-08	0	0	3e-08	-3e-08	0	0	0	0	4e-08	-3e-08	0	0	0	0	4e-08	-3e-08
-12.3555	1.1e-07	-1.1e-07	0	0	4e-08	-3e-08	0	0	4e-08	-3e-08	0	0	0	0	4e-08	-4e-08	0	0	0	0	4e-08	-4e-08
-12.3485	1.4e-07	-1.3e-07	0	0	4e-08	-4e-08	0	0	4e-08	-4e-08	0	0	0	0	5e-08	-5e-08	0	0	0	0	5e-08	-5e-08
-12.3425	1.6e-07	-1.5e-07	0	0	5e-08	-5e-08	0	0	5e-08	-5e-08	0	0	0	0	6e-08	-6e-08	0	0	0	0	6e-08	-6e-08
-12.3355	1.9e-07	-1.8e-07	0	0	6e-08	-6e-08	0	0	6e-08	-6e-08	0	0	0	0	7e-08	-7e-08	0	0	0	0	7e-08	-7e-08
-12.3295	2.2e-07	-2.1e-07	0	0	7e-08	-7e-08	0	0	7e-08	-7e-08	0	0	0	0	8e-08	-8e-08	0	0	0	0	8e-08	-8e-08
-12.3225	2.6e-07	-2.5e-07	0	0	8e-08	-8e-08	0	0	8e-08	-8e-08	0	0	0	0	1e-07	-9e-08	0	0	0	0	1e-07	-9e-08
-12.3165	3e-07	-2.9e-07	0	0	9e-08	-9e-08	0	0	9e-08	-9e-08	0	0	0	0	1.1e-07	-1.1e-07	0	0	0	0	1.1e-07	-1.1e-07
-12.3095	3.5e-07	-3.3e-07	0	0	1.1e-07	-1e-07	0	0	1.1e-07	-1e-07	0	0	0	0	1.3e-07	-1.2e-07	0	0	0	0	1.3e-07	-1.2e-07
-12.3025	4e-07	-3.9e-07	0	0	1.3e-07	-1.2e-07	0	0	1.3e-07	-1.2e-07	0	0	0	0	1.5e-07	-1.5e-07	0	0	0	0	1.5e-07	-1.5e-07
-12.2965	4.7e-07	-4.5e-07	1e-08	0	1.5e-07	-1.4e-07	0	0	1.6e-07	-1.4e-07	0	0	0	0	1.7e-07	-1.7e-07	0	0	0	0	1.7e-07	-1.7e-07
-12.2895	5.4e-07	-5.2e-07	1e-08	-1e-08	1.7e-07	-1.6e-07	1e-08	-1e-08	1.9e-07	-1.8e-07	0	0	0	0	2e-07	-2e-07	0	0	0	0	2e-07	-2e-07
-12.2835	6.2e-07	-6e-07	1e-08	-1e-08	2e-07	-1.9e-07	1e-08	-1e-08	2.2e-07	-2.1e-07	0	0	0	0	2.3e-07	-2.3e-07	0	0	0	0	2.3e-07	-2.3e-07
-12.2765	7.2e-07	-6.9e-07	1e-08	-1e-08	2.2e-07	-2.2e-07	1e-08	-1e-08	2.4e-07	-2.4e-07	0	0	0	0	2.7e-07	-2.6e-07	1e-08	0	0	0	2.8e-07	-2.6e-07
-12.2695	8.2e-07	-8e-07	1e-08	-1e-08	2.6e-07	-2.5e-07	1e-08	-1e-08	2.8e-07	-2.7e-07	0	0	1e-08	0	3.1e-07	-3e-07	1e-08	-1e-08	0	0	3.3e-07	-3.1e-07
-12.2635	9.5e-07	-9.2e-07	1e-08	-1e-08	3e-07	-2.9e-07	1e-08	-1e-08	3.2e-07	-3.1e-07	0	0	1e-08	-1e-08	3.5e-07	-3.4e-07	1e-08	-1e-08	0	0	3.7e-07	-3.6e-07
-12.2565	1.08e-06	-1.05e-06	1e-08	-1e-08	3.4e-07	-3.3e-07	1e-08	-1e-08	3.6e-07	-3.5e-07	0	0	1e-08	-1e-08	4e-07	-3.9e-07	1e-08	-1e-08	0	0	4.2e-07	-4.1e-07
-12.2505	1.24e-06	-1.2e-06	1e-08	-1e-08	3.9e-07	-3.8e-07	1e-08	-1e-08	4.1e-07	-4e-07	0	0	1e-08	-1e-08	4.6e-07	-4.5e-07	1e-08	-1e-08	0	0	4.8e-07	-4.7e-07
-12.2435	1.41e-06	-1.37e-06	2e-08	-2e-08	4.4e-07	-4.3e-07	2e-08	-2e-08	4.8e-07	-4.7e-07	0	0	1e-08	-1e-08	5.3e-07	-5.1e-07	1e-08	-1e-08	0	0	5.5e-07	-5.3e-07
-12.2375	1.6e-06	-1.56e-06	2e-08	-2e-08	5e-07	-4.9e-07	2e-08	-2e-08	5.4e-07	-5.3e-07	0	0	1e-08	-1e-08	6e-07	-5.9e-07	1e-08	-1e-08	0	0	6.2e-07	-6.1e-07
-12.2305	1.82e-06	-1.77e-06	2e-08	-2e-08	5.7e-07	-5.6e-07	2e-08	-2e-08	6.1e-07	-6e-07	0	0	1e-08	-1e-08	6.8e-07	-6.7e-07	1e-08	-1e-08	0	0	7e-07	-6.9e-07
-12.2235	2.06e-06	-2.01e-06	3e-08	-3e-08	6.5e-07	-6.3e-07	3e-08	-2e-08	7.1e-07	-6.8e-07	0	0	1e-08	-1e-08	7.7e-07	-7.5e-07	2e-08	-2e-08	0	0	8e-07	-7.8e-07
-12.2175	2.33e-06	-2.28e-06	3e-08	-3e-08	7.3e-07	-7.2e-07	3e-08	-3e-08	7.9e-07	-7.8e-07	0	0	2e-08	-2e-08	8.7e-07	-8.5e-07	2e-08	-2e-08	0	0	9.1e-07	-8.9e-07
-12.2105	2.63e-06	-2.57e-06	4e-08	-3e-08	8.3e-07	-8.1e-07	3e-08	-3e-08	9e-07	-8.7e-07	0	0	2e-08	-2e-08	9.8e-07	-9.7e-07	2e-08	-2e-08	0	0	1.02e-06	-1.01e-06
-12.2045	2.96e-06	-2.9e-06	4e-08	-4e-08	9.3e-07	-9.1e-07	4e-08	-4e-08	1.01e-06	-9.9e-07	0	0	2e-08	-2e-08	1.11e-06	-1.09e-06	2e-08	-2e-08	0	0	1.15e-06	-1.13e-06
-12.1975	3.32e-06	-3.26e-06	5e-08	-4e-08	1.04e-06	-1.02e-06	5e-08	-4e-08	1.14e-06	-1.1e-06	0	0	3e-08	-2e-08	1.25e-06	-1.22e-06	3e-08	-3e-08	0	0	1.31e-06	-1.27e-06
-12.1905	3.73e-06	-3.66e-06	5e-08	-5e-08	1.17e-06	-1.15e-06	5e-08	-5e-08	1.27e-06	-1.25e-06	0	0	3e-08	-3e-08	1.4e-06	-1.37e-06	3e-08	-3e-08	0	0	1.46e-06	-1.43e-06
-12.1845	4.17e-06	-4.09e-06	6e-08	-6e-08	1.31e-06	-1.29e-06	6e-08	-6e-08	1.43e-06	-1.41e-06	0	0	3e-08	-3e-08	1.56e-06	-1.54e-06	4e-08	-3e-08	0	0	1.63e-06	-1.6e-06
-12.1775	4.66e-06	-4.57e-06	7e-08	-6e-08	1.46e-06	-1.44e-06	7e-08	-6e-08	1.6e-06	-1.56e-06	0	0	4e-08	-4e-08	1.75e-06	-1.72e-06	4e-08	-4e-08	0	0	1.83e-06	-1.8e-06
-12.1715	5.19e-06	-5.1e-06	8e-08	-7e-08	1.63e-06	-1.6e-06	8e-08	-7e-08	1.79e-06	-1.74e-06	0	0	4e-08	-4e-08	1.95e-06	-1.92e-06	5e-08	-4e-08	0	0	2.04e-06	-2e-06
-12.1645	5.77e-06	-5.68e-06	9e-08	-8e-08	1.81e-06	-1.79e-06	9e-08	-8e-08	1.99e-06	-1.95e-06	0	0	5e-08	-5e-08	2.16e-06	-2.14e-06	5e-08	-5e-08	1e-08	0	2.27e-06	-2.24e-06
-12.1575	6.4e-06	-6.3e-06	1e-07	-9e-08	2.01e-06	-1.98e-06	1e-07	-9e-08	2.21e-06	-2.16e-06	0	0	5e-08	-5e-08	2.4e-06	-2.37e-06	6e-08	-6e-08	1e-08	-1e-08	2.52e-06	-2.49e-06
-12.1515	7.09e-06	-6.99e-06	1.1e-07	-1.1e-07	2.23e-06	-2.2e-06	1.1e-07	-1.1e-07	2.45e-06	-2.42e-06	0	0	6e-08	-6e-08	2.66e-06	-2.63e-06	7e-08	-6e-08	1e-08	-1e-08	2.8e-06	-2.76e-06
-12.1445	7.83e-06	-7.73e-06	1.2e-07	-1.2e-07	2.46e-06	-2.43e-06	1.2e-07	-1.2e-07	2.7e-06	-2.67e-06	1e-08	0	7e-08	-7e-08	2.94e-06	-2.91e-06	7e-08	-7e-08	1e-08	-1e-08	3.1e-06	-3.06e-06
-12.1385	8.64e-06	-8.53e-06	1.4e-07	-1.4e-07	2.71e-06	-2.68e-06	1.4e-07	-1.3e-07	2.99e-06	-2.95e-06	1e-08	-1e-08	8e-08	-7e-08	3.24e-06	-3.21e-06	8e-08	-8e-08	1e-08	-1e-08	3.42e-06	-3.38e-06
-12.1315	9.5e-06	-9.4e-06	1.6e-07	-1.5e-07	2.99e-06	-2.96e-06	1.5e-07	-1.5e-07	3.3e-06	-3.26e-06	1e-08	-1e-08	9e-08	-8e-08	3.57e-06	-3.54e-06	9e-08	-9e-08	1e-08	-1e-08	3.77e-06	-3.73e-06
-12.1255	1.044e-05	-1.033e-05	1.8e-07	-1.7e-07	3.28e-06	-3.25e-06	1.7e-07	-1.7e-07	3.63e-06	-3.59e-06	1e-08	-1e-08	1e-07	-9e-08	3.92e-06	-3.89e-06	1e-07	-1e-07	1e-08	-1e-08	4.14e-06	-4.1e-06
-12.1185	1.144e-05	-1.133e-05	2e-07	-1.9e-07	3.6e-06	-3.57e-06	1.9e-07	-1.9e-07	3.99e-06	-3.95e-06	1e-08	-1e-08	1.1e-07	-1e-07	4.3e-06	-4.27e-06	1.1e-07	-1.1e-07	1e-08	-1e-08	4.54e-06	-4.5e-06
-12.1115	1.252e-05	-1.241e-05	2.2e-07	-2.1e-07	3.93e-06	-3.9e-06	2.2e-07	-2.1e-07	4.37e-06	-4.32e-06	1e-08	-1e-08	1.2e-07	-1.2e-07	4.71e-06	-4.68e-06	1.3e-07	-1.2e-07	1e-08	-1e-08	4.98e-06	-4.94e-06
-12.1055	1.366e-05	-1.356e-05	2.4e-07	-2.4e-07	4.3e-06	-4.27e-06	2.4e-07	-2.3e-07	4.78e-06	-4.74e-06	1e-08	-1e-08	1.3e-07	-1.3e-07	5.14e-06	-5.12e-06	1.4e-07	-1.4e-07	2e-08	-1e-08	5.44e-06	-5.41e-06
-12.0985	1.489e-05	-1.478e-05	2.7e-07	-2.6e-07	4.68e-06	-4.65e-06	2.7e-07	-2.6e-07	5.22e-06	-5.17e-06	1e-08	-1e-08	1.5e-07	-1.4e-07	5.6e-06	-5.58e-06	1.6e-07	-1.5e-07	2e-08	-2e-08	5.94e-06	-5.9e-06
-12.0925	1.618e-05	-1.609e-05	3e-07	-2.9e-07	5.09e-06	-5.06e-06	3e-07	-2.9e-07	5.69e-06	-5.64e-06	1e-08	-1e-08	1.6e-07	-1.6e-07	6.1e-06	-6.07e-06	1.7e-07	-1.7e-07	2e-08	-2e-08	6.46e-06	-6.43e-06
-12.0855	1.756e-05	-1.747e-05	3.3e-07	-3.2e-07	5.52e-06	-5.5e-06	3.3e-07	-3.2e-07	6.18e-06	-6.14e-06	2e-08	-2e-08	1.8e-07	-1.8e-07	6.62e-06	-6.6e-06	1.9e-07	-1.9e-07	2e-08	-2e-08	7.03e-06	-7.01e-06
-12.0785	1.901e-05	-1.893e-05	3.7e-07	-3.6e-07	5.98e-06	-5.96e-06	3.6e-07	-3.5e-07	6.71e-06	-6.67e-06	2e-08	-2e-08	2e-07	-1.9e-07	7.17e-06	-7.15e-06	2.1e-07	-2e-07	2e-08	-2e-08	7.62e-06	-7.58e-06
-12.0725	2.055e-05	-2.047e-05	4e-07	-3.9e-07	6.46e-06	-6.45e-06	4e-07	-3.9e-07	7.26e-06	-7.23e-06	2e-08	-2e-08	2.2e-07	-2.1e-07	7.75e-06	-7.74e-06	2.3e-07	-2.3e-07	3e-08	-3e-08	8.25e-06	-8.23e-06
-12.0655	2.216e-05	-2.21e-05	4.4e-07	-4.3e-07	6.97e-06	-6.96e-06	4.4e-07	-4.3e-07	7.85e-06	-7.82e-06	2e-08	-2e-08	2.4e-07	-2.4e-07	8.36e-06	-8.36e-06	2.5e-07	-2.5e-07	3e-08	-3e-08	8.9e-06	-8.9e-06
-12.0595	2.385e-05	-2.38e-05	4.9e-07	-4.8e-07	7.51e-06	-7.5e-06	4.8e-07	-4.7e-07	8.48e-06	-8.45e-06	3e-08	-2e-08	2.6e-07	-2.6e-07	9e-06	-9e-06	2.8e-07	-2.7e-07	3e-08	-3e-08	9.6e-06	-9.58e-06
-12.0525	2.562e-05	-2.559e-05	5.3e-07	-5.2e-07	8.06e-06	-8.06e-06	5.3e-07	-5.2e-07	9.12e-06	-9.1e-06	3e-08	-3e-08	2.9e-07	-2.8e-07	9.67e-06	-9.68e-06	3e-07	-3e-07	4e-08	-3e-08	1.033e-05	-1.032e-05
-12.0455	2.747e-05	-2.745e-05	5.8e-07	-5.7e-07	8.64e-06	-8.65e-06	5.7e-07	-5.6e-07	9.79e-06	-9.78e-06	3e-08	-3e-08	3.1e-07	-3.1e-07	1.038e-05	-1.039e-05	3.3e-07	-3.2e-07	4e-08	-4e-08	1.109e-05	-1.109e-05
-12.0395	2.939e-05	-2.94e-05	6.4e-07	-6.3e-07	9.25e-06	-9.26e-06	6.3e-07	-6.2e-07	1.052e-05	-1.051e-05	4e-08	-3e-08	3.4e-07	-3.4e-07	1.111e-05	-1.113e-05	3.6e-07	-3.5e-07	5e-08	-4e-08	1.19e-05	-1.189e-05
-12.0325	3.138e-05	-3.141e-05	6.9e-07	-6.8e-07	9.88e-06	-9.9e-06	6.8e-07	-6.7e-07	1.125e-05	-1.125e-05	4e-08	-4e-08	3.7e-07	-3.7e-07	1.187e-05	-1.19e-05	3.9e-07	-3.8e-07	5e-08	-5e-08	1.272e-05	-1.274e-05
-12.0265	3.344e-05	-3.35e-05	7.5e-07	-7.4e-07	1.053e-05	-1.056e-05	7.4e-07	-7.3e-07	1.202e-05	-1.203e-05	4e-08	-4e-08	4.1e-07	-4e-07	1.265e-05	-1.27e-05	4.2e-07	-4.2e-07	6e-08	-5e-08	1.358e-05	-1.361e-05
-12.0195	3.556e-05	-3.565e-05	8.2e-07	-8.1e-07	1.12e-05	-1.124e-05	8.1e-07	-8e-07	1.283e-05	-1.285e-05	5e-08	-5e-08	4.4e-07	-4.4e-07	1.346e-05	-1.352e-05	4.6e-07	-4.5e-07	6e-08	-6e-08	1.447e-05	-1.452e-05
-12.0135	3.775e-05	-3.787e-05	8.9e-07	-8.8e-07	1.189e-05	-1.194e-05	8.7e-07	-8.6e-07	1.365e-05	-1.368e-05	5e-08	-5e-08	4.8e-07	-4.7e-07	1.43e-05	-1.437e-05	4.9e-07	-4.9e-07	7e-08	-6e-08	1.539e-05	-1.544e-05
-12.0065	3.999e-05	-4.014e-05	9.6e-07	-9.5e-07	1.26e-05	-1.266e-05	9.4e-07	-9.3e-07	1.45e-05	-1.454e-05	6e-08	-6e-08	5.2e-07	-5.1e-07	1.515e-05	-1.524e-05	5.3e-07	-5.3e-07	7e-08	-7e-08	1.633e-05	-1.641e-05
-11.9995	4.228e-05	-4.247e-05	1.03e-06	-1.02e-06	1.332e-05	-1.339e-05	1.02e-06	-1.01e-06	1.537e-05	-1.542e-05	7e-08	-6e-08	5.6e-07	-5.5e-07	1.603e-05	-1.613e-05	5.7e-07	-5.7e-07	8e-08	-8e-08	1.731e-05	-1.739e-05
-11.9935	4.461e-05	-4.484e-05	1.11e-06	-1.11e-06	1.406e-05	-1.414e-05	1.1e-06	-1.09e-06	1.627e-05	-1.634e-05	7e-08	-7e-08	6e-07	-6e-07	1.692e-05	-1.704e-05	6.2e-07	-6.1e-07	9e-08	-9e-08	1.83e-05	-1.841e-05
-11.9865	4.698e-05	-4.725e-05	1.2e-06	-1.19e-06	1.481e-05	-1.491e-05	1.18e-06	-1.17e-06	1.719e-05	-1.727e-05	8e-08	-8e-08	6.4e-07	-6.4e-07	1.783e-05	-1.796e-05	6.6e-07	-6.6e-07	1e-07	-9e-08	1.931e-05	-1.943e-05
-11.9805	4.938e-05	-4.97e-05	1.28e-06	-1.28e-06	1.557e-05	-1.568e-05	1.27e-06	-1.26e-06	1.812e-05	-1.822e-05	9e-08	-8e-08	6.9e-07	-6.9e-07	1.875e-05	-1.89e-05	7.1e-07	-7.1e-07	1.1e-07	-1e-07	2.035e-05	-2.048e-05
-11.9735	5.181e-05	-5.217e-05	1.38e-06	-1.37e-06	1.634e-05	-1.646e-05	1.36e-06	-1.35e-06	1.908e-05	-1.918e-05	1e-07	-9e-08	7.4e-07	-7.4e-07	1.968e-05	-1.985e-05	7.6e-07	-7.6e-07	1.2e-07	-1.1e-07	2.14e-05	-2.155e-05
-11.9665	5.424e-05	-5.465e-05	1.47e-06	-1.46e-06	1.711e-05	-1.725e-05	1.45e-06	-1.44e-06	2.003e-05	-2.015e-05	1.1e-07	-1e-07	7.9e-07	-7.9e-07	2.062e-05	-2.081e-05	8.1e-07	-8.1e-07	1.3e-07	-1.2e-07	2.246e-05	-2.263e-05
-11.9605	5.668e-05	-5.714e-05	1.57e-06	-1.56e-06	1.788e-05	-1.804e-05	1.55e-06	-1.54e-06	2.1e-05	-2.114e-05	1.2e-07	-1.1e-07	8.4e-07	-8.4e-07	2.156e-05	-2.177e-05	8.6e-07	-8.6e-07	1.4e-07	-1.4e-07	2.352e-05	-2.372e-05
-11.9535	5.912e-05	-5.963e-05	1.67e-06	-1.67e-06	1.865e-05	-1.882e-05	1.65e-06	-1.64e-06	2.197e-05	-2.213e-05	1.3e-07	-1.2e-07	9e-07	-9e-07	2.25e-05	-2.273e-05	9.1e-07	-9.1e-07	1.5e-07	-1.5e-07	2.459e-05	-2.481e-05
-11.9475	6.154e-05	-6.21e-05	1.77e-06	-1.77e-06	1.942e-05	-1.961e-05	1.75e-06	-1.75e-06	2.294e-05	-2.313e-05	1.4e-07	-1.4e-07	9.5e-07	-9.5e-07	2.344e-05	-2.368e-05	9.7e-07	-9.7e-07	1.7e-07	-1.6e-07	2.567e-05	-2.59e-05
-11.9405	6.393e-05	-6.455e-05	1.88e-06	-1.88e-06	2.018e-05	-2.039e-05	1.86e-06	-1.86e-06	2.392e-05	-2.413e-05	1.6e-07	-1.5e-07	1.01e-06	-1.01e-06	2.437e-05	-2.463e-05	1.03e-06	-1.03e-06	1.8e-07	-1.8e-07	2.675e-05	-2.7e-05
-11.9335	6.63e-05	-6.697e-05	1.99e-06	-2e-06	2.093e-05	-2.115e-05	1.97e-06	-1.97e-06	2.489e-05	-2.512e-05	1.7e-07	-1.6e-07	1.07e-06	-1.07e-06	2.529e-05	-2.557e-05	1.09e-06	-1.09e-06	2e-07	-1.9e-07	2.782e-05	-2.808e-05
-11.9275	6.862e-05	-6.935e-05	2.11e-06	-2.11e-06	2.167e-05	-2.191e-05	2.08e-06	-2.08e-06	2.586e-05	-2.61e-05	1.9e-07	-1.8e-07	1.13e-06	-1.13e-06	2.619e-05	-2.65e-05	1.15e-06	-1.15e-06	2.2e-07	-2.1e-07	2.888e-05	-2.917e-05
-11.9205	7.089e-05	-7.167e-05	2.22e-06	-2.23e-06	2.239e-05	-2.265e-05	2.19e-06	-2.2e-06	2.68e-05	-2.708e-05	2e-07	-1.9e-07	1.19e-06	-1.2e-06	2.708e-05	-2.74e-05	1.21e-06	-1.21e-06	2.3e-07	-2.3e-07	2.991e-05	-3.023e-05
-11.9145	7.309e-05	-7.393e-05	2.34e-06	-2.35e-06	2.309e-05	-2.337e-05	2.31e-06	-2.32e-06	2.774e-05	-2.804e-05	2.2e-07	-2.1e-07	1.26e-06	-1.26e-06	2.794e-05	-2.828e-05	1.27e-06	-1.28e-06	2.5e-07	-2.5e-07	3.094e-05	-3.128e-05
-11.9075	7.522e-05	-7.611e-05	2.46e-06	-2.47e-06	2.377e-05	-2.406e-05	2.43e-06	-2.44e-06	2.866e-05	-2.897e-05	2.4e-07	-2.3e-07	1.32e-06	-1.33e-06	2.877e-05	-2.914e-05	1.33e-06	-1.34e-06	2.7e-07	-2.7e-07	3.193e-05	-3.231e-05
-11.9015	7.726e-05	-7.821e-05	2.58e-06	-2.59e-06	2.442e-05	-2.473e-05	2.55e-06	-2.56e-06	2.955e-05	-2.988e-05	2.6e-07	-2.5e-07	1.38e-06	-1.39e-06	2.958e-05	-2.996e-05	1.39e-06	-1.4e-06	3e-07	-2.9e-07	3.291e-05	-3.329e-05
-11.8945	7.922e-05	-8.021e-05	2.7e-06	-2.72e-06	2.505e-05	-2.537e-05	2.67e-06	-2.69e-06	3.042e-05	-3.078e-05	2.8e-07	-2.7e-07	1.45e-06	-1.46e-06	3.035e-05	-3.075e-05	1.46e-06	-1.47e-06	3.2e-07	-3.1e-07	3.386e-05	-3.426e-05
-11.8875	8.107e-05	-8.211e-05	2.82e-06	-2.84e-06	2.564e-05	-2.598e-05	2.79e-06	-2.81e-06	3.125e-05	-3.163e-05	3.1e-07	-3e-07	1.51e-06	-1.53e-06	3.109e-05	-3.15e-05	1.52e-06	-1.53e-06	3.4e-07	-3.4e-07	3.477e-05	-3.52e-05
-11.8815	8.281e-05	-8.39e-05	2.95e-06	-2.97e-06	2.62e-05	-2.655e-05	2.91e-06	-2.93e-06	3.206e-05	-3.245e-05	3.3e-07	-3.2e-07	1.58e-06	-1.59e-06	3.178e-05	-3.221e-05	1.59e-06	-1.6e-06	3.7e-07	-3.6e-07	3.565e-05	-3.608e-05
-11.8745	8.443e-05	-8.556e-05	3.07e-06	-3.09e-06	2.672e-05	-2.708e-05	3.03e-06	-3.06e-06	3.282e-05	-3.323e-05	3.6e-07	-3.5e-07	1.64e-06	-1.66e-06	3.243e-05	-3.287e-05	1.65e-06	-1.66e-06	4e-07	-3.9e-07	3.648e-05	-3.693e-05
-11.8685	8.592e-05	-8.709e-05	3.19e-06	-3.22e-06	2.72e-05	-2.757e-05	3.15e-06	-3.18e-06	3.354e-05	-3.397e-05	3.9e-07	-3.8e-07	1.71e-06	-1.73e-06	3.303e-05	-3.349e-05	1.71e-06	-1.73e-06	4.3e-07	-4.2e-07	3.727e-05	-3.775e-05
-11.8615	8.728e-05	-8.849e-05	3.31e-06	-3.34e-06	2.764e-05	-2.802e-05	3.27e-06	-3.3e-06	3.422e-05	-3.466e-05	4.2e-07	-4.1e-07	1.77e-06	-1.79e-06	3.358e-05	-3.405e-05	1.77e-06	-1.79e-06	4.6e-07	-4.5e-07	3.8e-05	-3.849e-05
-11.8545	8.85e-05	-8.974e-05	3.42e-06	-3.46e-06	2.803e-05	-2.842e-05	3.39e-06	-3.42e-06	3.484e-05	-3.53e-05	4.5e-07	-4.4e-07	1.84e-06	-1.86e-06	3.408e-05	-3.456e-05	1.83e-06	-1.86e-06	4.9e-07	-4.8e-07	3.869e-05	-3.92e-05
-11.8485	8.957e-05	-9.084e-05	3.54e-06	-3.58e-06	2.838e-05	-2.878e-05	3.5e-06	-3.54e-06	3.542e-05	-3.59e-05	4.8e-07	-4.7e-07	1.9e-06	-1.92e-06	3.453e-05	-3.501e-05	1.89e-06	-1.92e-06	5.3e-07	-5.2e-07	3.933e-05	-3.984e-05
-11.8415	9.049e-05	-9.178e-05	3.65e-06	-3.69e-06	2.868e-05	-2.909e-05	3.62e-06	-3.66e-06	3.595e-05	-3.644e-05	5.2e-07	-5.1e-07	1.96e-06	-1.98e-06	3.491e-05	-3.54e-05	1.95e-06	-1.98e-06	5.6e-07	-5.6e-07	3.99e-05	-4.043e-05
-11.8355	9.125e-05	-9.256e-05	3.76e-06	-3.81e-06	2.893e-05	-2.934e-05	3.72e-06	-3.77e-06	3.641e-05	-3.692e-05	5.5e-07	-5.5e-07	2.01e-06	-2.04e-06	3.524e-05	-3.574e-05	2.01e-06	-2.03e-06	6e-07	-6e-07	4.041e-05	-4.096e-05
-11.8285	9.186e-05	-9.318e-05	3.87e-06	-3.91e-06	2.913e-05	-2.955e-05	3.83e-06	-3.88e-06	3.683e-05	-3.734e-05	5.9e-07	-5.9e-07	2.07e-06	-2.1e-06	3.551e-05	-3.601e-05	2.06e-06	-2.09e-06	6.4e-07	-6.4e-07	4.087e-05	-4.143e-05
-11.8215	9.23e-05	-9.363e-05	3.97e-06	-4.02e-06	2.928e-05	-2.97e-05	3.93e-06	-3.98e-06	3.718e-05	-3.77e-05	6.3e-07	-6.3e-07	2.12e-06	-2.15e-06	3.572e-05	-3.621e-05	2.11e-06	-2.14e-06	6.8e-07	-6.8e-07	4.126e-05	-4.181e-05
-11.8155	9.258e-05	-9.391e-05	4.06e-06	-4.12e-06	2.938e-05	-2.979e-05	4.03e-06	-4.08e-06	3.747e-05	-3.799e-05	6.8e-07	-6.7e-07	2.17e-06	-2.21e-06	3.586e-05	-3.635e-05	2.16e-06	-2.19e-06	7.3e-07	-7.2e-07	4.16e-05	-4.214e-05
-11.8085	9.27e-05	-9.402e-05	4.15e-06	-4.21e-06	2.943e-05	-2.984e-05	4.12e-06	-4.17e-06	3.77e-05	-3.822e-05	7.2e-07	-7.2e-07	2.22e-06	-2.26e-06	3.594e-05	-3.643e-05	2.21e-06	-2.24e-06	7.7e-07	-7.7e-07	4.186e-05	-4.242e-05
-11.8025	9.265e-05	-9.397e-05	4.24e-06	-4.3e-06	2.942e-05	-2.983e-05	4.2e-06	-4.26e-06	3.786e-05	-3.839e-05	7.7e-07	-7.6e-07	2.27e-06	-2.3e-06	3.596e-05	-3.644e-05	2.25e-06	-2.28e-06	8.2e-07	-8.2e-07	4.207e-05	-4.26e-05
-11.7955	9.244e-05	-9.374e-05	4.32e-06	-4.38e-06	2.936e-05	-2.976e-05	4.28e-06	-4.35e-06	3.796e-05	-3.849e-05	8.2e-07	-8.1e-07	2.31e-06	-2.35e-06	3.592e-05	-3.639e-05	2.29e-06	-2.33e-06	8.7e-07	-8.7e-07	4.221e-05	-4.275e-05
-11.7895	9.207e-05	-9.334e-05	4.39e-06	-4.45e-06	2.926e-05	-2.965e-05	4.35e-06	-4.42e-06	3.8e-05	-3.852e-05	8.7e-07	-8.6e-07	2.35e-06	-2.39e-06	3.581e-05	-3.627e-05	2.33e-06	-2.36e-06	9.2e-07	-9.2e-07	4.228e-05	-4.28e-05
-11.7825	9.154e-05	-9.278e-05	4.45e-06	-4.52e-06	2.91e-05	-2.948e-05	4.42e-06	-4.49e-06	3.797e-05	-3.849e-05	9.2e-07	-9.2e-07	2.38e-06	-2.42e-06	3.565e-05	-3.609e-05	2.36e-06	-2.39e-06	9.7e-07	-9.7e-07	4.228e-05	-4.279e-05
-11.7755	9.085e-05	-9.206e-05	4.51e-06	-4.58e-06	2.889e-05	-2.926e-05	4.48e-06	-4.55e-06	3.788e-05	-3.839e-05	9.7e-07	-9.7e-07	2.42e-06	-2.45e-06	3.542e-05	-3.584e-05	2.39e-06	-2.43e-06	1.02e-06	-1.02e-06	4.222e-05	-4.271e-05
-11.7695	9.001e-05	-9.119e-05	4.56e-06	-4.63e-06	2.864e-05	-2.899e-05	4.53e-06	-4.6e-06	3.773e-05	-3.822e-05	1.03e-06	-1.03e-06	2.44e-06	-2.48e-06	3.514e-05	-3.554e-05	2.41e-06	-2.45e-06	1.08e-06	-1.08e-06	4.21e-05	-4.258e-05
-11.7625	8.903e-05	-9.016e-05	4.6e-06	-4.68e-06	2.834e-05	-2.868e-05	4.58e-06	-4.65e-06	3.752e-05	-3.801e-05	1.09e-06	-1.09e-06	2.46e-06	-2.51e-06	3.479e-05	-3.517e-05	2.43e-06	-2.47e-06	1.14e-06	-1.14e-06	4.191e-05	-4.238e-05
-11.7565	8.791e-05	-8.899e-05	4.64e-06	-4.71e-06	2.799e-05	-2.831e-05	4.61e-06	-4.69e-06	3.724e-05	-3.771e-05	1.15e-06	-1.15e-06	2.48e-06	-2.52e-06	3.44e-05	-3.475e-05	2.45e-06	-2.49e-06	1.19e-06	-1.2e-06	4.167e-05	-4.211e-05
-11.7495	8.665e-05	-8.768e-05	4.67e-06	-4.74e-06	2.76e-05	-2.791e-05	4.64e-06	-4.72e-06	3.691e-05	-3.737e-05	1.2e-06	-1.21e-06	2.5e-06	-2.54e-06	3.395e-05	-3.428e-05	2.46e-06	-2.5e-06	1.25e-06	-1.26e-06	4.136e-05	-4.179e-05
-11.7425	8.527e-05	-8.624e-05	4.68e-06	-4.76e-06	2.717e-05	-2.746e-05	4.66e-06	-4.74e-06	3.651e-05	-3.696e-05	1.27e-06	-1.27e-06	2.51e-06	-2.55e-06	3.345e-05	-3.375e-05	2.47e-06	-2.51e-06	1.31e-06	-1.32e-06	4.101e-05	-4.14e-05
-11.7365	8.377e-05	-8.468e-05	4.69e-06	-4.77e-06	2.67e-05	-2.697e-05	4.67e-06	-4.75e-06	3.606e-05	-3.649e-05	1.33e-06	-1.33e-06	2.51e-06	-2.55e-06	3.29e-05	-3.318e-05	2.47e-06	-2.51e-06	1.37e-06	-1.38e-06	4.058e-05	-4.095e-05
-11.7295	8.216e-05	-8.3e-05	4.69e-06	-4.77e-06	2.62e-05	-2.644e-05	4.68e-06	-4.75e-06	3.557e-05	-3.596e-05	1.39e-06	-1.4e-06	2.51e-06	-2.55e-06	3.231e-05	-3.256e-05	2.47e-06	-2.51e-06	1.43e-06	-1.44e-06	4.011e-05	-4.046e-05
-11.7235	8.044e-05	-8.122e-05	4.69e-06	-4.76e-06	2.567e-05	-2.589e-05	4.67e-06	-4.75e-06	3.503e-05	-3.54e-05	1.45e-06	-1.46e-06	2.51e-06	-2.55e-06	3.168e-05	-3.19e-05	2.46e-06	-2.5e-06	1.5e-06	-1.51e-06	3.96e-05	-3.992e-05
-11.7165	7.863e-05	-7.933e-05	4.67e-06	-4.75e-06	2.51e-05	-2.53e-05	4.66e-06	-4.74e-06	3.443e-05	-3.479e-05	1.52e-06	-1.53e-06	2.5e-06	-2.54e-06	3.1e-05	-3.119e-05	2.45e-06	-2.49e-06	1.56e-06	-1.57e-06	3.903e-05	-3.932e-05
-11.7095	7.673e-05	-7.737e-05	4.65e-06	-4.72e-06	2.45e-05	-2.468e-05	4.63e-06	-4.71e-06	3.378e-05	-3.411e-05	1.58e-06	-1.6e-06	2.49e-06	-2.53e-06	3.03e-05	-3.046e-05	2.44e-06	-2.48e-06	1.62e-06	-1.64e-06	3.843e-05	-3.871e-05
-11.7035	7.476e-05	-7.532e-05	4.61e-06	-4.69e-06	2.389e-05	-2.403e-05	4.6e-06	-4.68e-06	3.31e-05	-3.34e-05	1.64e-06	-1.66e-06	2.47e-06	-2.51e-06	2.956e-05	-2.969e-05	2.42e-06	-2.46e-06	1.68e-06	-1.7e-06	3.777e-05	-3.802e-05
-11.6965	7.272e-05	-7.32e-05	4.57e-06	-4.65e-06	2.324e-05	-2.337e-05	4.57e-06	-4.64e-06	3.238e-05	-3.266e-05	1.71e-06	-1.73e-06	2.45e-06	-2.49e-06	2.88e-05	-2.889e-05	2.4e-06	-2.44e-06	1.74e-06	-1.76e-06	3.71e-05	-3.731e-05
-11.6905	7.062e-05	-7.103e-05	4.52e-06	-4.6e-06	2.258e-05	-2.268e-05	4.52e-06	-4.6e-06	3.162e-05	-3.188e-05	1.77e-06	-1.79e-06	2.42e-06	-2.46e-06	2.8e-05	-2.807e-05	2.37e-06	-2.41e-06	1.8e-06	-1.82e-06	3.636e-05	-3.655e-05
-11.6835	6.847e-05	-6.88e-05	4.47e-06	-4.54e-06	2.191e-05	-2.198e-05	4.47e-06	-4.54e-06	3.085e-05	-3.106e-05	1.83e-06	-1.86e-06	2.39e-06	-2.43e-06	2.719e-05	-2.722e-05	2.34e-06	-2.38e-06	1.86e-06	-1.88e-06	3.561e-05	-3.577e-05
-11.6775	6.628e-05	-6.654e-05	4.4e-06	-4.47e-06	2.122e-05	-2.127e-05	4.41e-06	-4.48e-06	3.003e-05	-3.022e-05	1.9e-06	-1.92e-06	2.36e-06	-2.39e-06	2.636e-05	-2.636e-05	2.31e-06	-2.34e-06	1.92e-06	-1.95e-06	3.485e-05	-3.496e-05
-11.6705	6.406e-05	-6.424e-05	4.33e-06	-4.4e-06	2.052e-05	-2.054e-05	4.34e-06	-4.41e-06	2.919e-05	-2.935e-05	1.95e-06	-1.98e-06	2.32e-06	-2.35e-06	2.552e-05	-2.549e-05	2.27e-06	-2.3e-06	1.98e-06	-2e-06	3.404e-05	-3.412e-05
-11.6635	6.182e-05	-6.192e-05	4.26e-06	-4.32e-06	1.981e-05	-1.981e-05	4.27e-06	-4.33e-06	2.834e-05	-2.846e-05	2.01e-06	-2.04e-06	2.28e-06	-2.31e-06	2.467e-05	-2.46e-05	2.23e-06	-2.26e-06	2.03e-06	-2.06e-06	3.322e-05	-3.327e-05
-11.6575	5.956e-05	-5.96e-05	4.17e-06	-4.24e-06	1.91e-05	-1.908e-05	4.19e-06	-4.25e-06	2.746e-05	-2.757e-05	2.07e-06	-2.1e-06	2.23e-06	-2.26e-06	2.381e-05	-2.371e-05	2.18e-06	-2.21e-06	2.08e-06	-2.12e-06	3.237e-05	-3.24e-05
-11.6505	5.73e-05	-5.726e-05	4.09e-06	-4.15e-06	1.838e-05	-1.834e-05	4.1e-06	-4.16e-06	2.657e-05	-2.665e-05	2.12e-06	-2.16e-06	2.19e-06	-2.22e-06	2.294e-05	-2.282e-05	2.14e-06	-2.16e-06	2.13e-06	-2.17e-06	3.152e-05	-3.153e-05
-11.6445	5.503e-05	-5.493e-05	3.99e-06	-4.05e-06	1.767e-05	-1.76e-05	4.01e-06	-4.07e-06	2.567e-05	-2.572e-05	2.17e-06	-2.21e-06	2.14e-06	-2.16e-06	2.207e-05	-2.193e-05	2.09e-06	-2.11e-06	2.18e-06	-2.22e-06	3.065e-05	-3.063e-05
-11.6375	5.278e-05	-5.262e-05	3.9e-06	-3.95e-06	1.696e-05	-1.687e-05	3.92e-06	-3.97e-06	2.478e-05	-2.479e-05	2.22e-06	-2.26e-06	2.08e-06	-2.11e-06	2.121e-05	-2.104e-05	2.03e-06	-2.06e-06	2.23e-06	-2.27e-06	2.977e-05	-2.974e-05
-11.6305	5.055e-05	-5.032e-05	3.79e-06	-3.84e-06	1.625e-05	-1.614e-05	3.82e-06	-3.87e-06	2.386e-05	-2.385e-05	2.27e-06	-2.31e-06	2.03e-06	-2.05e-06	2.035e-05	-2.015e-05	1.98e-06	-2e-06	2.27e-06	-2.31e-06	2.89e-05	-2.882e-05
-11.6245	4.833e-05	-4.805e-05	3.69e-06	-3.73e-06	1.555e-05	-1.542e-05	3.71e-06	-3.76e-06	2.295e-05	-2.291e-05	2.31e-06	-2.36e-06	1.97e-06	-1.99e-06	1.95e-05	-1.928e-05	1.92e-06	-1.94e-06	2.31e-06	-2.36e-06	2.801e-05	-2.793e-05
-11.6175	4.615e-05	-4.581e-05	3.58e-06	-3.62e-06	1.486e-05	-1.471e-05	3.61e-06	-3.65e-06	2.205e-05	-2.198e-05	2.35e-06	-2.4e-06	1.91e-06	-1.93e-06	1.866e-05	-1.841e-05	1.86e-06	-1.88e-06	2.35e-06	-2.39e-06	2.713e-05	-2.701e-05
-11.6115	4.401e-05	-4.361e-05	3.46e-06	-3.5e-06	1.418e-05	-1.402e-05	3.5e-06	-3.54e-06	2.114e-05	-2.106e-05	2.39e-06	-2.44e-06	1.85e-06	-1.87e-06	1.783e-05	-1.756e-05	1.81e-06	-1.82e-06	2.38e-06	-2.43e-06	2.626e-05	-2.612e-05
-11.6045	4.19e-05	-4.146e-05	3.35e-06	-3.38e-06	1.351e-05	-1.333e-05	3.38e-06	-3.42e-06	2.024e-05	-2.013e-05	2.42e-06	-2.47e-06	1.79e-06	-1.81e-06	1.701e-05	-1.673e-05	1.75e-06	-1.76e-06	2.41e-06	-2.46e-06	2.538e-05	-2.523e-05
-11.5975	3.984e-05	-3.936e-05	3.23e-06	-3.26e-06	1.286e-05	-1.267e-05	3.27e-06	-3.3e-06	1.936e-05	-1.923e-05	2.45e-06	-2.5e-06	1.73e-06	-1.74e-06	1.622e-05	-1.592e-05	1.68e-06	-1.7e-06	2.43e-06	-2.48e-06	2.451e-05	-2.434e-05
-11.5915	3.783e-05	-3.731e-05	3.11e-06	-3.14e-06	1.222e-05	-1.202e-05	3.15e-06	-3.18e-06	1.848e-05	-1.834e-05	2.48e-06	-2.53e-06	1.66e-06	-1.68e-06	1.544e-05	-1.513e-05	1.62e-06	-1.63e-06	2.45e-06	-2.51e-06	2.365e-05	-2.348e-05
-11.5845	3.588e-05	-3.532e-05	3e-06	-3.02e-06	1.16e-05	-1.139e-05	3.04e-06	-3.06e-06	1.764e-05	-1.747e-05	2.5e-06	-2.55e-06	1.6e-06	-1.61e-06	1.469e-05	-1.436e-05	1.56e-06	-1.57e-06	2.47e-06	-2.52e-06	2.282e-05	-2.261e-05
-11.5785	3.398e-05	-3.34e-05	2.88e-06	-2.9e-06	1.1e-05	-1.078e-05	2.92e-06	-2.94e-06	1.68e-05	-1.662e-05	2.51e-06	-2.57e-06	1.54e-06	-1.55e-06	1.395e-05	-1.362e-05	1.5e-06	-1.5e-06	2.48e-06	-2.54e-06	2.198e-05	-2.178e-05
-11.5715	3.215e-05	-3.153e-05	2.76e-06	-2.77e-06	1.042e-05	-1.019e-05	2.8e-06	-2.82e-06	1.598e-05	-1.578e-05	2.52e-06	-2.58e-06	1.47e-06	-1.48e-06	1.325e-05	-1.29e-05	1.43e-06	-1.44e-06	2.49e-06	-2.55e-06	2.116e-05	-2.095e-05
-11.5655	3.038e-05	-2.974e-05	2.64e-06	-2.65e-06	9.86e-06	-9.62e-06	2.68e-06	-2.7e-06	1.518e-05	-1.497e-05	2.53e-06	-2.59e-06	1.41e-06	-1.41e-06	1.257e-05	-1.221e-05	1.37e-06	-1.37e-06	2.5e-06	-2.55e-06	2.038e-05	-2.013e-05
-11.5585	2.868e-05	-2.802e-05	2.52e-06	-2.53e-06	9.32e-06	-9.08e-06	2.57e-06	-2.58e-06	1.441e-05	-1.419e-05	2.53e-06	-2.59e-06	1.35e-06	-1.35e-06	1.192e-05	-1.156e-05	1.31e-06	-1.31e-06	2.5e-06	-2.55e-06	1.961e-05	-1.936e-05
-11.5515	2.705e-05	-2.637e-05	2.4e-06	-2.41e-06	8.81e-06	-8.56e-06	2.45e-06	-2.46e-06	1.366e-05	-1.343e-05	2.53e-06	-2.59e-06	1.28e-06	-1.28e-06	1.13e-05	-1.093e-05	1.25e-06	-1.25e-06	2.49e-06	-2.55e-06	1.885e-05	-1.86e-05
-11.5455	2.549e-05	-2.48e-05	2.29e-06	-2.29e-06	8.32e-06	-8.07e-06	2.34e-06	-2.34e-06	1.295e-05	-1.27e-05	2.52e-06	-2.58e-06	1.22e-06	-1.22e-06	1.071e-05	-1.034e-05	1.19e-06	-1.19e-06	2.48e-06	-2.54e-06	1.812e-05	-1.787e-05
-11.5385	2.4e-05	-2.331e-05	2.18e-06	-2.18e-06	7.86e-06	-7.6e-06	2.23e-06	-2.23e-06	1.227e-05	-1.201e-05	2.51e-06	-2.57e-06	1.16e-06	-1.16e-06	1.016e-05	-9.79e-06	1.13e-06	-1.13e-06	2.47e-06	-2.52e-06	1.743e-05	-1.717e-05
-11.5325	2.259e-05	-2.189e-05	2.07e-06	-2.06e-06	7.42e-06	-7.16e-06	2.12e-06	-2.11e-06	1.161e-05	-1.133e-05	2.5e-06	-2.55e-06	1.1e-06	-1.1e-06	9.64e-06	-9.27e-06	1.07e-06	-1.07e-06	2.45e-06	-2.5e-06	1.676e-05	-1.649e-05
-11.5255	2.126e-05	-2.055e-05	1.96e-06	-1.95e-06	7.01e-06	-6.75e-06	2.01e-06	-2e-06	1.098e-05	-1.07e-05	2.48e-06	-2.53e-06	1.04e-06	-1.04e-06	9.16e-06	-8.79e-06	1.02e-06	-1.01e-06	2.43e-06	-2.48e-06	1.613e-05	-1.585e-05
-11.5185	2e-05	-1.929e-05	1.85e-06	-1.84e-06	6.62e-06	-6.37e-06	1.9e-06	-1.9e-06	1.037e-05	-1.011e-05	2.45e-06	-2.5e-06	9.9e-07	-9.8e-07	8.73e-06	-8.35e-06	9.6e-07	-9.5e-07	2.4e-06	-2.45e-06	1.553e-05	-1.523e-05
-11.5125	1.882e-05	-1.812e-05	1.75e-06	-1.74e-06	6.27e-06	-6.01e-06	1.8e-06	-1.79e-06	9.82e-06	-9.54e-06	2.42e-06	-2.47e-06	9.3e-07	-9.3e-07	8.33e-06	-7.96e-06	9.1e-07	-9e-07	2.37e-06	-2.42e-06	1.496e-05	-1.468e-05
-11.5055	1.773e-05	-1.703e-05	1.65e-06	-1.64e-06	5.94e-06	-5.69e-06	1.7e-06	-1.69e-06	9.29e-06	-9.02e-06	2.39e-06	-2.44e-06	8.8e-07	-8.7e-07	7.98e-06	-7.61e-06	8.6e-07	-8.5e-07	2.33e-06	-2.38e-06	1.444e-05	-1.415e-05
-11.4995	1.672e-05	-1.602e-05	1.55e-06	-1.54e-06	5.65e-06	-5.4e-06	1.6e-06	-1.59e-06	8.8e-06	-8.53e-06	2.35e-06	-2.4e-06	8.3e-07	-8.2e-07	7.68e-06	-7.31e-06	8.1e-07	-8e-07	2.3e-06	-2.34e-06	1.397e-05	-1.367e-05
-11.4925	1.579e-05	-1.51e-05	1.46e-06	-1.44e-06	5.39e-06	-5.14e-06	1.51e-06	-1.5e-06	8.36e-06	-8.08e-06	2.31e-06	-2.36e-06	7.8e-07	-7.7e-07	7.43e-06	-7.07e-06	7.6e-07	-7.5e-07	2.25e-06	-2.3e-06	1.353e-05	-1.325e-05
-11.4855	1.495e-05	-1.427e-05	1.37e-06	-1.35e-06	5.16e-06	-4.92e-06	1.42e-06	-1.41e-06	7.95e-06	-7.68e-06	2.27e-06	-2.31e-06	7.3e-07	-7.2e-07	7.24e-06	-6.88e-06	7.1e-07	-7e-07	2.21e-06	-2.25e-06	1.316e-05	-1.286e-05
-11.4795	1.42e-05	-1.353e-05	1.28e-06	-1.27e-06	4.97e-06	-4.73e-06	1.33e-06	-1.32e-06	7.58e-06	-7.32e-06	2.22e-06	-2.26e-06	6.9e-07	-6.7e-07	7.11e-06	-6.75e-06	6.7e-07	-6.6e-07	2.16e-06	-2.2e-06	1.285e-05	-1.254e-05
-11.4725	1.355e-05	-1.288e-05	1.2e-06	-1.18e-06	4.82e-06	-4.58e-06	1.25e-06	-1.23e-06	7.27e-06	-6.99e-06	2.17e-06	-2.21e-06	6.4e-07	-6.3e-07	7.06e-06	-6.7e-06	6.3e-07	-6.2e-07	2.11e-06	-2.15e-06	1.261e-05	-1.231e-05
-11.4665	1.299e-05	-1.233e-05	1.12e-06	-1.1e-06	4.71e-06	-4.47e-06	1.17e-06	-1.15e-06	7e-06	-6.72e-06	2.12e-06	-2.16e-06	6e-07	-5.9e-07	7.07e-06	-6.71e-06	5.9e-07	-5.8e-07	2.06e-06	-2.1e-06	1.244e-05	-1.214e-05
-11.4595	1.253e-05	-1.188e-05	1.05e-06	-1.03e-06	4.65e-06	-4.41e-06	1.1e-06	-1.08e-06	6.8e-06	-6.52e-06	2.06e-06	-2.1e-06	5.6e-07	-5.5e-07	7.17e-06	-6.81e-06	5.5e-07	-5.4e-07	2e-06	-2.04e-06	1.234e-05	-1.204e-05
-11.4535	1.219e-05	-1.155e-05	9.7e-07	-9.5e-07	4.64e-06	-4.4e-06	1.02e-06	-1e-06	6.63e-06	-6.35e-06	2e-06	-2.04e-06	5.2e-07	-5.1e-07	7.36e-06	-7e-06	5.2e-07	-5e-07	1.94e-06	-1.98e-06	1.234e-05	-1.203e-05
-11.4465	1.196e-05	-1.132e-05	9.1e-07	-8.9e-07	4.68e-06	-4.44e-06	9.5e-07	-9.3e-07	6.54e-06	-6.26e-06	1.94e-06	-1.98e-06	4.9e-07	-4.7e-07	7.66e-06	-7.29e-06	4.8e-07	-4.7e-07	1.88e-06	-1.92e-06	1.245e-05	-1.213e-05
-11.4395	1.185e-05	-1.122e-05	8.4e-07	-8.2e-07	4.78e-06	-4.54e-06	8.9e-07	-8.7e-07	6.51e-06	-6.23e-06	1.88e-06	-1.91e-06	4.5e-07	-4.4e-07	8.06e-06	-7.69e-06	4.5e-07	-4.4e-07	1.82e-06	-1.85e-06	1.266e-05	-1.233e-05
-11.4335	1.187e-05	-1.124e-05	7.8e-07	-7.6e-07	4.94e-06	-4.7e-06	8.3e-07	-8.1e-07	6.55e-06	-6.27e-06	1.82e-06	-1.85e-06	4.2e-07	-4.1e-07	8.6e-06	-8.22e-06	4.2e-07	-4.1e-07	1.76e-06	-1.79e-06	1.302e-05	-1.268e-05
-11.4265	1.204e-05	-1.141e-05	7.2e-07	-7e-07	5.17e-06	-4.93e-06	7.7e-07	-7.5e-07	6.66e-06	-6.38e-06	1.75e-06	-1.78e-06	3.9e-07	-3.8e-07	9.28e-06	-8.89e-06	4e-07	-3.8e-07	1.7e-06	-1.72e-06	1.352e-05	-1.315e-05
-11.4205	1.236e-05	-1.173e-05	6.7e-07	-6.5e-07	5.48e-06	-5.24e-06	7.1e-07	-6.9e-07	6.86e-06	-6.58e-06	1.69e-06	-1.71e-06	3.6e-07	-3.5e-07	1.011e-05	-9.71e-06	3.7e-07	-3.6e-07	1.63e-06	-1.66e-06	1.416e-05	-1.379e-05
-11.4135	1.285e-05	-1.221e-05	6.2e-07	-6e-07	5.88e-06	-5.63e-06	6.6e-07	-6.4e-07	7.16e-06	-6.87e-06	1.62e-06	-1.65e-06	3.4e-07	-3.3e-07	1.113e-05	-1.071e-05	3.5e-07	-3.4e-07	1.57e-06	-1.59e-06	1.501e-05	-1.462e-05
-11.4065	1.353e-05	-1.288e-05	5.7e-07	-5.5e-07	6.37e-06	-6.11e-06	6.1e-07	-5.9e-07	7.55e-06	-7.25e-06	1.56e-06	-1.58e-06	3.1e-07	-3e-07	1.235e-05	-1.191e-05	3.3e-07	-3.2e-07	1.5e-06	-1.52e-06	1.605e-05	-1.563e-05
-11.4005	1.441e-05	-1.374e-05	5.3e-07	-5.1e-07	6.98e-06	-6.71e-06	5.7e-07	-5.5e-07	8.08e-06	-7.77e-06	1.49e-06	-1.51e-06	2.9e-07	-2.8e-07	1.379e-05	-1.333e-05	3.2e-07	-3e-07	1.44e-06	-1.46e-06	1.733e-05	-1.688e-05
-11.3935	1.551e-05	-1.482e-05	4.9e-07	-4.7e-07	7.7e-06	-7.42e-06	5.3e-07	-5.1e-07	8.72e-06	-8.4e-06	1.43e-06	-1.44e-06	2.7e-07	-2.6e-07	1.548e-05	-1.499e-05	3e-07	-2.9e-07	1.37e-06	-1.39e-06	1.885e-05	-1.837e-05
-11.3875	1.686e-05	-1.614e-05	4.5e-07	-4.3e-07	8.55e-06	-8.25e-06	4.9e-07	-4.7e-07	9.49e-06	-9.15e-06	1.36e-06	-1.38e-06	2.5e-07	-2.4e-07	1.746e-05	-1.693e-05	2.9e-07	-2.8e-07	1.31e-06	-1.32e-06	2.067e-05	-2.015e-05
-11.3805	1.848e-05	-1.773e-05	4.1e-07	-3.9e-07	9.55e-06	-9.24e-06	4.5e-07	-4.3e-07	1.041e-05	-1.006e-05	1.3e-06	-1.31e-06	2.4e-07	-2.2e-07	1.975e-05	-1.918e-05	2.8e-07	-2.7e-07	1.24e-06	-1.26e-06	2.281e-05	-2.224e-05
-11.3735	2.041e-05	-1.961e-05	3.8e-07	-3.6e-07	1.072e-05	-1.038e-05	4.2e-07	-4e-07	1.152e-05	-1.114e-05	1.23e-06	-1.24e-06	2.2e-07	-2.1e-07	2.239e-05	-2.177e-05	2.7e-07	-2.6e-07	1.18e-06	-1.19e-06	2.529e-05	-2.467e-05
-11.3675	2.267e-05	-2.182e-05	3.5e-07	-3.3e-07	1.207e-05	-1.17e-05	3.8e-07	-3.6e-07	1.28e-05	-1.239e-05	1.17e-06	-1.18e-06	2.1e-07	-2e-07	2.543e-05	-2.474e-05	2.7e-07	-2.5e-07	1.12e-06	-1.13e-06	2.82e-05	-2.75e-05
-11.3605	2.529e-05	-2.438e-05	3.2e-07	-3e-07	1.362e-05	-1.321e-05	3.5e-07	-3.4e-07	1.429e-05	-1.385e-05	1.11e-06	-1.11e-06	2e-07	-1.9e-07	2.89e-05	-2.814e-05	2.7e-07	-2.5e-07	1.06e-06	-1.07e-06	3.154e-05	-3.076e-05
-11.3545	2.832e-05	-2.733e-05	2.9e-07	-2.7e-07	1.539e-05	-1.495e-05	3.3e-07	-3.1e-07	1.601e-05	-1.553e-05	1.05e-06	-1.05e-06	1.9e-07	-1.8e-07	3.285e-05	-3.201e-05	2.7e-07	-2.5e-07	1e-06	-1.01e-06	3.536e-05	-3.45e-05
-11.3475	3.179e-05	-3.072e-05	2.7e-07	-2.5e-07	1.741e-05	-1.693e-05	3e-07	-2.9e-07	1.798e-05	-1.747e-05	9.9e-07	-9.9e-07	1.8e-07	-1.7e-07	3.734e-05	-3.641e-05	2.7e-07	-2.6e-07	9.5e-07	-9.5e-07	3.973e-05	-3.878e-05
-11.3415	3.576e-05	-3.458e-05	2.5e-07	-2.3e-07	1.97e-05	-1.917e-05	2.8e-07	-2.6e-07	2.023e-05	-1.966e-05	9.3e-07	-9.3e-07	1.7e-07	-1.6e-07	4.242e-05	-4.138e-05	2.8e-07	-2.7e-07	8.9e-07	-8.9e-07	4.469e-05	-4.363e-05
-11.3345	4.026e-05	-3.897e-05	2.2e-07	-2.1e-07	2.229e-05	-2.171e-05	2.6e-07	-2.4e-07	2.277e-05	-2.216e-05	8.8e-07	-8.8e-07	1.7e-07	-1.6e-07	4.814e-05	-4.699e-05	2.9e-07	-2.8e-07	8.4e-07	-8.4e-07	5.032e-05	-4.915e-05
-11.3275	4.536e-05	-4.394e-05	2.1e-07	-1.9e-07	2.521e-05	-2.456e-05	2.4e-07	-2.2e-07	2.566e-05	-2.497e-05	8.2e-07	-8.2e-07	1.6e-07	-1.5e-07	5.459e-05	-5.33e-05	3e-07	-2.9e-07	7.8e-07	-7.8e-07	5.665e-05	-5.534e-05
-11.3215	5.11e-05	-4.953e-05	1.9e-07	-1.7e-07	2.849e-05	-2.777e-05	2.2e-07	-2.1e-07	2.89e-05	-2.815e-05	7.7e-07	-7.7e-07	1.6e-07	-1.5e-07	6.181e-05	-6.038e-05	3.2e-07	-3.1e-07	7.3e-07	-7.3e-07	6.379e-05	-6.234e-05
-11.3145	5.755e-05	-5.581e-05	1.7e-07	-1.6e-07	3.217e-05	-3.137e-05	2.1e-07	-1.9e-07	3.255e-05	-3.172e-05	7.2e-07	-7.2e-07	1.6e-07	-1.5e-07	6.99e-05	-6.83e-05	3.4e-07	-3.3e-07	6.9e-07	-6.8e-07	7.181e-05	-7.018e-05
-11.3085	6.476e-05	-6.284e-05	1.6e-07	-1.5e-07	3.627e-05	-3.538e-05	2e-07	-1.8e-07	3.663e-05	-3.571e-05	6.7e-07	-6.7e-07	1.6e-07	-1.6e-07	7.892e-05	-7.714e-05	3.7e-07	-3.6e-07	6.4e-07	-6.4e-07	8.076e-05	-7.897e-05
-11.3015	7.281e-05	-7.068e-05	1.5e-07	-1.3e-07	4.084e-05	-3.985e-05	1.8e-07	-1.7e-07	4.117e-05	-4.015e-05	6.3e-07	-6.2e-07	1.7e-07	-1.6e-07	8.895e-05	-8.697e-05	4e-07	-3.9e-07	6e-07	-5.9e-07	9.075e-05	-8.873e-05
-11.2945	8.177e-05	-7.941e-05	1.3e-07	-1.2e-07	4.592e-05	-4.482e-05	1.7e-07	-1.6e-07	4.622e-05	-4.51e-05	5.8e-07	-5.8e-07	1.7e-07	-1.7e-07	0.0001001	-9.788e-05	4.4e-07	-4.3e-07	5.5e-07	-5.5e-07	0.00010184	-9.961e-05
-11.2885	9.171e-05	-8.909e-05	1.2e-07	-1.1e-07	5.154e-05	-5.032e-05	1.7e-07	-1.5e-07	5.183e-05	-5.058e-05	5.4e-07	-5.4e-07	1.8e-07	-1.8e-07	0.0001124	-0.00011	4.8e-07	-4.7e-07	5.1e-07	-5.1e-07	0.00011411	-0.0001117
-11.2815	0.0001027	-9.98e-05	1.2e-07	-1e-07	5.775e-05	-5.64e-05	1.6e-07	-1.5e-07	5.803e-05	-5.665e-05	5e-07	-5e-07	1.9e-07	-1.9e-07	0.000126	-0.0001233	5.3e-07	-5.1e-07	4.8e-07	-4.7e-07	0.0001277	-0.00012497
-11.2755	0.0001148	-0.0001116	1.1e-07	-1e-07	6.459e-05	-6.31e-05	1.5e-07	-1.4e-07	6.485e-05	-6.334e-05	4.7e-07	-4.6e-07	2e-07	-2e-07	0.000141	-0.000138	5.8e-07	-5.7e-07	4.4e-07	-4.3e-07	0.00014269	-0.00013966
-11.2685	0.0001282	-0.0001246	1e-07	-9e-08	7.211e-05	-7.046e-05	1.5e-07	-1.4e-07	7.236e-05	-7.069e-05	4.3e-07	-4.3e-07	2.2e-07	-2.2e-07	0.0001575	-0.0001542	6.4e-07	-6.3e-07	4.1e-07	-4e-07	0.0001592	-0.00015588
-11.2625	0.0001428	-0.0001389	1e-07	-8e-08	8.035e-05	-7.853e-05	1.5e-07	-1.3e-07	8.06e-05	-7.874e-05	4e-07	-3.9e-07	2.3e-07	-2.3e-07	0.0001755	-0.0001719	7.1e-07	-6.9e-07	3.7e-07	-3.7e-07	0.00017721	-0.00017358
-11.2555	0.0001588	-0.0001545	9e-08	-8e-08	8.937e-05	-8.736e-05	1.5e-07	-1.3e-07	8.961e-05	-8.757e-05	3.7e-07	-3.6e-07	2.5e-07	-2.5e-07	0.0001952	-0.0001912	7.8e-07	-7.6e-07	3.4e-07	-3.4e-07	0.00019694	-0.00019291
-11.2485	0.0001763	-0.0001716	9e-08	-7e-08	9.919e-05	-9.699e-05	1.5e-07	-1.3e-07	9.943e-05	-9.719e-05	3.4e-07	-3.3e-07	2.8e-07	-2.8e-07	0.0002167	-0.0002123	8.6e-07	-8.5e-07	3.2e-07	-3.1e-07	0.0002185	-0.00021407
-11.2425	0.0001953	-0.0001902	8e-08	-7e-08	0.0001099	-0.0001075	1.5e-07	-1.3e-07	0.00011013	-0.0001077	3.1e-07	-3e-07	3e-07	-3e-07	0.0002401	-0.0002353	9.5e-07	-9.3e-07	2.9e-07	-2.8e-07	0.00024195	-0.00023711
-11.2355	0.000216	-0.0002103	8e-08	-7e-08	0.0001215	-0.0001189	1.5e-07	-1.4e-07	0.00012173	-0.00011911	2.9e-07	-2.8e-07	3.3e-07	-3.3e-07	0.0002655	-0.0002602	1.05e-06	-1.03e-06	2.7e-07	-2.6e-07	0.00026744	-0.0002621
-11.2295	0.0002384	-0.0002322	8e-08	-7e-08	0.000134	-0.0001312	1.6e-07	-1.4e-07	0.00013424	-0.00013141	2.6e-07	-2.6e-07	3.6e-07	-3.7e-07	0.0002929	-0.0002872	1.15e-06	-1.14e-06	2.4e-07	-2.4e-07	0.00029491	-0.00028921
-11.2225	0.0002625	-0.0002559	8e-08	-7e-08	0.0001476	-0.0001445	1.6e-07	-1.5e-07	0.00014784	-0.00014472	2.4e-07	-2.3e-07	4e-07	-4e-07	0.0003225	-0.0003163	1.27e-06	-1.25e-06	2.2e-07	-2.2e-07	0.00032463	-0.0003184
-11.2155	0.0002886	-0.0002813	8e-08	-7e-08	0.0001622	-0.0001588	1.7e-07	-1.5e-07	0.00016245	-0.00015902	2.2e-07	-2.1e-07	4.4e-07	-4.5e-07	0.0003544	-0.0003477	1.4e-06	-1.38e-06	2e-07	-2e-07	0.00035666	-0.00034994
-11.2095	0.0003166	-0.0003087	9e-08	-7e-08	0.0001778	-0.0001742	1.8e-07	-1.6e-07	0.00017807	-0.00017443	2e-07	-2e-07	4.9e-07	-4.9e-07	0.0003887	-0.0003814	1.53e-06	-1.51e-06	1.9e-07	-1.8e-07	0.00039111	-0.00038378
-11.2025	0.0003466	-0.0003381	9e-08	-7e-08	0.0001946	-0.0001907	1.9e-07	-1.7e-07	0.00019488	-0.00019094	1.9e-07	-1.8e-07	5.4e-07	-5.4e-07	0.0004253	-0.0004175	1.68e-06	-1.66e-06	1.7e-07	-1.6e-07	0.00042788	-0.00042004
-11.1965	0.0003787	-0.0003696	9e-08	-8e-08	0.0002125	-0.0002083	2e-07	-1.8e-07	0.00021279	-0.00020856	1.7e-07	-1.6e-07	5.9e-07	-6e-07	0.0004645	-0.0004561	1.84e-06	-1.82e-06	1.6e-07	-1.5e-07	0.00046726	-0.00045883
-11.1895	0.0004129	-0.0004031	1e-07	-8e-08	0.0002316	-0.0002271	2.2e-07	-2e-07	0.00023192	-0.00022738	1.6e-07	-1.5e-07	6.5e-07	-6.6e-07	0.0005062	-0.0004973	2.02e-06	-1.99e-06	1.4e-07	-1.4e-07	0.00050917	-0.00050024
-11.1825	0.0004492	-0.0004388	1.1e-07	-8e-08	0.0002519	-0.0002471	2.3e-07	-2.1e-07	0.00025224	-0.00024739	1.5e-07	-1.4e-07	7.2e-07	-7.2e-07	0.0005505	-0.000541	2.2e-06	-2.17e-06	1.3e-07	-1.2e-07	0.0005537	-0.00054415
-11.1765	0.0004878	-0.0004767	1.2e-07	-9e-08	0.0002734	-0.0002683	2.5e-07	-2.3e-07	0.00027377	-0.00026862	1.4e-07	-1.3e-07	7.9e-07	-7.9e-07	0.0005974	-0.0005874	2.4e-06	-2.37e-06	1.2e-07	-1.1e-07	0.00060085	-0.0005908
-11.1695	0.0005286	-0.0005168	1.3e-07	-1e-07	0.0002962	-0.0002908	2.7e-07	-2.5e-07	0.0002966	-0.00029115	1.3e-07	-1.2e-07	8.7e-07	-8.7e-07	0.000647	-0.0006364	2.61e-06	-2.58e-06	1.1e-07	-1e-07	0.00065072	-0.00064007
-11.1635	0.0005716	-0.0005591	1.4e-07	-1.1e-07	0.0003201	-0.0003144	3e-07	-2.7e-07	0.00032054	-0.00031478	1.2e-07	-1.1e-07	9.5e-07	-9.6e-07	0.0006993	-0.0006881	2.84e-06	-2.81e-06	1.1e-07	-1e-07	0.00070332	-0.00069208
-11.1565	0.0006168	-0.0006036	1.5e-07	-1.2e-07	0.0003453	-0.0003393	3.2e-07	-2.9e-07	0.00034577	-0.00033971	1.1e-07	-1e-07	1.05e-06	-1.05e-06	0.0007542	-0.0007425	3.08e-06	-3.05e-06	1e-07	-9e-08	0.00075854	-0.00074679
-11.1505	0.0006642	-0.0006504	1.7e-07	-1.3e-07	0.0003716	-0.0003654	3.5e-07	-3.1e-07	0.00037212	-0.00036584	1.1e-07	-1e-07	1.15e-06	-1.15e-06	0.0008118	-0.0007995	3.33e-06	-3.3e-06	9e-08	-8e-08	0.00081648	-0.00080413
-11.1435	0.0007138	-0.0006993	1.8e-07	-1.4e-07	0.0003992	-0.0003926	3.8e-07	-3.4e-07	0.00039976	-0.00039308	1e-07	-9e-08	1.26e-06	-1.26e-06	0.0008719	-0.0008592	3.61e-06	-3.57e-06	9e-08	-8e-08	0.00087696	-0.0008642
-11.1365	0.0007655	-0.0007504	2e-07	-1.6e-07	0.0004279	-0.0004211	4.1e-07	-3.7e-07	0.00042851	-0.00042163	1e-07	-9e-08	1.38e-06	-1.37e-06	0.0009345	-0.0009214	3.89e-06	-3.85e-06	9e-08	-7e-08	0.00093996	-0.00092678
-11.1305	0.0008193	-0.0008036	2.3e-07	-1.8e-07	0.0004577	-0.0004507	4.5e-07	-4e-07	0.00045838	-0.00045128	1e-07	-9e-08	1.51e-06	-1.5e-06	0.0009996	-0.0009861	4.2e-06	-4.15e-06	9e-08	-7e-08	0.0010055	-0.00099191
-11.1235	0.000875	-0.0008588	2.5e-07	-2e-07	0.0004886	-0.0004814	4.9e-07	-4.3e-07	0.00048934	-0.00048203	1e-07	-9e-08	1.65e-06	-1.64e-06	0.001067	-0.001053	4.52e-06	-4.47e-06	8e-08	-7e-08	0.00107335	-0.00105927
-11.1175	0.0009325	-0.0009159	2.8e-07	-2.2e-07	0.0005205	-0.0005131	5.3e-07	-4.7e-07	0.00052131	-0.00051379	1e-07	-8e-08	1.8e-06	-1.79e-06	0.001137	-0.001122	4.86e-06	-4.8e-06	8e-08	-7e-08	0.00114384	-0.00112874
-11.1105	0.0009919	-0.0009748	3.1e-07	-2.4e-07	0.0005533	-0.0005458	5.7e-07	-5.1e-07	0.00055418	-0.00054655	1e-07	-9e-08	1.96e-06	-1.95e-06	0.001208	-0.001194	5.21e-06	-5.15e-06	9e-08	-7e-08	0.00121536	-0.00120126
-11.1035	0.001053	-0.001035	3.5e-07	-2.7e-07	0.000587	-0.0005793	6.2e-07	-5.5e-07	0.00058797	-0.00058012	1e-07	-9e-08	2.14e-06	-2.12e-06	0.001282	-0.001267	5.59e-06	-5.52e-06	9e-08	-7e-08	0.00128992	-0.0012748
-11.0975	0.001115	-0.001097	3.9e-07	-3e-07	0.0006214	-0.0006137	6.8e-07	-6e-07	0.00062247	-0.0006146	1.1e-07	-9e-08	2.34e-06	-2.3e-06	0.001357	-0.001342	5.98e-06	-5.9e-06	9e-08	-7e-08	0.00136552	-0.00135036
-11.0905	0.001179	-0.001161	4.3e-07	-3.4e-07	0.0006565	-0.0006488	7.4e-07	-6.5e-07	0.00065767	-0.00064979	1.1e-07	-9e-08	2.54e-06	-2.5e-06	0.001433	-0.001419	6.39e-06	-6.3e-06	1e-07	-8e-08	0.00144214	-0.00142797
-11.0845	0.001243	-0.001225	4.8e-07	-3.8e-07	0.0006922	-0.0006845	8e-07	-7e-07	0.00069348	-0.00068558	1.2e-07	-1e-07	2.77e-06	-2.72e-06	0.001511	-0.001497	6.82e-06	-6.73e-06	1e-07	-8e-08	0.00152081	-0.00150663
-11.0775	0.001309	-0.001291	5.3e-07	-4.2e-07	0.0007283	-0.0007207	8.7e-07	-7.6e-07	0.0007297	-0.00072188	1.3e-07	-1e-07	3.01e-06	-2.95e-06	0.001589	-0.001576	7.27e-06	-7.17e-06	1.1e-07	-8e-08	0.00159952	-0.0015863
-11.0705	0.001375	-0.001357	5.9e-07	-4.7e-07	0.0007646	-0.0007572	9.4e-07	-8.2e-07	0.00076613	-0.00075849	1.4e-07	-1.1e-07	3.27e-06	-3.19e-06	0.001669	-0.001656	7.74e-06	-7.62e-06	1.2e-07	-9e-08	0.00168027	-0.00166701
-11.0645	0.001441	-0.001424	6.6e-07	-5.2e-07	0.0008012	-0.000794	1.02e-06	-8.9e-07	0.00080288	-0.00079541	1.5e-07	-1.2e-07	3.55e-06	-3.46e-06	0.001748	-0.001736	8.23e-06	-8.1e-06	1.3e-07	-1e-07	0.00176006	-0.00174778
-11.0575	0.001508	-0.001491	7.3e-07	-5.9e-07	0.0008377	-0.0008308	1.11e-06	-9.7e-07	0.00083954	-0.00083236	1.6e-07	-1.3e-07	3.86e-06	-3.75e-06	0.001828	-0.001816	8.74e-06	-8.6e-06	1.4e-07	-1.1e-07	0.0018409	-0.00182859
-11.0515	0.001574	-0.001558	8.1e-07	-6.5e-07	0.0008741	-0.0008676	1.2e-06	-1.05e-06	0.00087611	-0.0008693	1.7e-07	-1.4e-07	4.18e-06	-4.06e-06	0.001907	-0.001896	9.27e-06	-9.11e-06	1.6e-07	-1.2e-07	0.00192078	-0.00190943
-11.0445	0.00164	-0.001625	9e-07	-7.3e-07	0.0009102	-0.0009042	1.31e-06	-1.14e-06	0.00091241	-0.00090607	1.9e-07	-1.5e-07	4.54e-06	-4.39e-06	0.001986	-0.001976	9.82e-06	-9.65e-06	1.7e-07	-1.3e-07	0.00200072	-0.00199032
-11.0385	0.001705	-0.001691	1e-06	-8.1e-07	0.0009459	-0.0009403	1.42e-06	-1.23e-06	0.00094832	-0.00094234	2e-07	-1.6e-07	4.92e-06	-4.74e-06	0.002064	-0.002055	1.04e-05	-1.021e-05	1.9e-07	-1.4e-07	0.00207971	-0.00207025
-11.0315	0.001769	-0.001756	1.11e-06	-9e-07	0.0009809	-0.000976	1.53e-06	-1.33e-06	0.00098354	-0.00097823	2.2e-07	-1.7e-07	5.32e-06	-5.13e-06	0.00214	-0.002133	1.1e-05	-1.079e-05	2.1e-07	-1.5e-07	0.00215675	-0.00214924
-11.0245	0.001832	-0.00182	1.22e-06	-1e-06	0.001015	-0.001011	1.66e-06	-1.44e-06	0.00101788	-0.00101344	2.4e-07	-1.9e-07	5.76e-06	-5.53e-06	0.002214	-0.002209	1.162e-05	-1.139e-05	2.3e-07	-1.7e-07	0.00223185	-0.00222628
-11.0185	0.001893	-0.001882	1.35e-06	-1.1e-06	0.001048	-0.001045	1.8e-06	-1.56e-06	0.00105115	-0.00104766	2.6e-07	-2.1e-07	6.23e-06	-5.97e-06	0.002287	-0.002283	1.227e-05	-1.202e-05	2.5e-07	-1.9e-07	0.00230601	-0.00230139
-11.0115	0.001952	-0.001943	1.49e-06	-1.22e-06	0.001081	-0.001078	1.95e-06	-1.69e-06	0.00108444	-0.00108091	2.9e-07	-2.3e-07	6.74e-06	-6.45e-06	0.002357	-0.002355	1.295e-05	-1.267e-05	2.7e-07	-2.1e-07	0.00237725	-0.00237456
-11.0055	0.002009	-0.002002	1.64e-06	-1.35e-06	0.001111	-0.00111	2.1e-06	-1.83e-06	0.00111474	-0.00111318	3.1e-07	-2.5e-07	7.28e-06	-6.95e-06	0.002424	-0.002425	1.365e-05	-1.334e-05	3e-07	-2.3e-07	0.00244554	-0.00244577
-10.9985	0.002063	-0.002058	1.8e-06	-1.5e-06	0.001141	-0.00114	2.27e-06	-1.98e-06	0.00114507	-0.00114348	3.4e-07	-2.7e-07	7.86e-06	-7.49e-06	0.002488	-0.002491	1.438e-05	-1.404e-05	3.3e-07	-2.5e-07	0.00251091	-0.00251305
-10.9915	0.002114	-0.002111	1.98e-06	-1.65e-06	0.001169	-0.001169	2.46e-06	-2.14e-06	0.00117344	-0.00117279	3.7e-07	-2.9e-07	8.48e-06	-8.07e-06	0.002549	-0.002554	1.513e-05	-1.477e-05	3.6e-07	-2.7e-07	0.00257334	-0.0025774
-10.9855	0.002163	-0.002162	2.17e-06	-1.82e-06	0.001195	-0.001196	2.65e-06	-2.32e-06	0.00119982	-0.00120014	4e-07	-3.2e-07	9.14e-06	-8.69e-06	0.002605	-0.002613	1.592e-05	-1.552e-05	3.9e-07	-3e-07	0.00263085	-0.00263783
-10.9785	0.002208	-0.002209	2.38e-06	-2.01e-06	0.001219	-0.001222	2.86e-06	-2.51e-06	0.00122424	-0.00122652	4.4e-07	-3.5e-07	9.85e-06	-9.36e-06	0.002658	-0.002669	1.674e-05	-1.631e-05	4.3e-07	-3.3e-07	0.00268546	-0.00269535
-10.9725	0.002249	-0.002253	2.61e-06	-2.21e-06	0.001241	-0.001245	3.09e-06	-2.71e-06	0.0012467	-0.00124992	4.8e-07	-3.8e-07	1.061e-05	-1.007e-05	0.002706	-0.002719	1.759e-05	-1.712e-05	4.7e-07	-3.6e-07	0.00273515	-0.00274693
-10.9655	0.002286	-0.002293	2.85e-06	-2.42e-06	0.001261	-0.001266	3.33e-06	-2.93e-06	0.00126718	-0.00127135	5.2e-07	-4.1e-07	1.142e-05	-1.082e-05	0.002749	-0.002766	1.848e-05	-1.797e-05	5.1e-07	-4e-07	0.00277993	-0.0027956
-10.9585	0.002319	-0.002329	3.11e-06	-2.66e-06	0.001279	-0.001286	3.58e-06	-3.16e-06	0.00128569	-0.00129182	5.6e-07	-4.5e-07	1.228e-05	-1.163e-05	0.002788	-0.002807	1.94e-05	-1.885e-05	5.5e-07	-4.4e-07	0.00282079	-0.00283837
-10.9525	0.002348	-0.002361	3.38e-06	-2.91e-06	0.001294	-0.001302	3.86e-06	-3.41e-06	0.00130124	-0.00130832	6.1e-07	-4.9e-07	1.32e-05	-1.249e-05	0.002821	-0.002844	2.036e-05	-1.977e-05	6e-07	-4.8e-07	0.00285577	-0.00287723
-10.9455	0.002373	-0.002389	3.68e-06	-3.18e-06	0.001307	-0.001317	4.15e-06	-3.68e-06	0.00131483	-0.00132386	6.6e-07	-5.3e-07	1.417e-05	-1.341e-05	0.002849	-0.002875	2.135e-05	-2.072e-05	6.5e-07	-5.2e-07	0.00288583	-0.00291018
-10.9395	0.002393	-0.002412	4e-06	-3.48e-06	0.001317	-0.001328	4.46e-06	-3.96e-06	0.00132546	-0.00133544	7.1e-07	-5.8e-07	1.52e-05	-1.438e-05	0.002871	-0.002901	2.239e-05	-2.171e-05	7e-07	-5.6e-07	0.00291	-0.00293823
-10.9325	0.002408	-0.00243	4.34e-06	-3.79e-06	0.001325	-0.001338	4.79e-06	-4.26e-06	0.00133413	-0.00134605	7.7e-07	-6.2e-07	1.629e-05	-1.541e-05	0.002888	-0.002921	2.347e-05	-2.274e-05	7.6e-07	-6.1e-07	0.00292929	-0.00296038
-10.9265	0.002419	-0.002444	4.7e-06	-4.12e-06	0.00133	-0.001344	5.13e-06	-4.59e-06	0.00133983	-0.00135271	8.3e-07	-6.8e-07	1.744e-05	-1.651e-05	0.002899	-0.002935	2.458e-05	-2.382e-05	8.2e-07	-6.7e-07	0.00294267	-0.00297668
-10.9195	0.002425	-0.002453	5.08e-06	-4.48e-06	0.001332	-0.001348	5.5e-06	-4.93e-06	0.00134258	-0.00135741	8.9e-07	-7.3e-07	1.866e-05	-1.766e-05	0.002905	-0.002944	2.575e-05	-2.494e-05	8.9e-07	-7.2e-07	0.00295119	-0.00298805
-10.9125	0.002426	-0.002457	5.48e-06	-4.86e-06	0.001332	-0.00135	5.89e-06	-5.3e-06	0.00134337	-0.00136016	9.6e-07	-7.9e-07	1.994e-05	-1.889e-05	0.002904	-0.002946	2.695e-05	-2.61e-05	9.6e-07	-7.8e-07	0.00295281	-0.00299256
-10.9065	0.002422	-0.002456	5.91e-06	-5.27e-06	0.001329	-0.001348	6.3e-06	-5.68e-06	0.00134121	-0.00135895	1.03e-06	-8.5e-07	2.128e-05	-2.018e-05	0.002898	-0.002943	2.821e-05	-2.731e-05	1.03e-06	-8.5e-07	0.00294955	-0.00299219
-10.8995	0.002413	-0.00245	6.36e-06	-5.69e-06	0.001324	-0.001344	6.72e-06	-6.09e-06	0.00133708	-0.00135578	1.1e-06	-9.2e-07	2.27e-05	-2.154e-05	0.002886	-0.002934	2.95e-05	-2.857e-05	1.1e-06	-9.2e-07	0.0029404	-0.00298595
-10.8935	0.0024	-0.00244	6.83e-06	-6.15e-06	0.001316	-0.001338	7.17e-06	-6.52e-06	0.00133	-0.00135067	1.18e-06	-9.9e-07	2.417e-05	-2.296e-05	0.002869	-0.00292	3.085e-05	-2.987e-05	1.18e-06	-9.9e-07	0.00292638	-0.00297481
-10.8865	0.002382	-0.002425	7.32e-06	-6.62e-06	0.001305	-0.001329	7.64e-06	-6.97e-06	0.00131996	-0.00134259	1.26e-06	-1.06e-06	2.572e-05	-2.446e-05	0.002846	-0.0029	3.224e-05	-3.123e-05	1.27e-06	-1.06e-06	0.00290649	-0.00295781
-10.8795	0.00236	-0.002405	7.84e-06	-7.12e-06	0.001292	-0.001317	8.13e-06	-7.45e-06	0.00130797	-0.00133157	1.35e-06	-1.14e-06	2.733e-05	-2.602e-05	0.002818	-0.002874	3.368e-05	-3.263e-05	1.35e-06	-1.14e-06	0.00288171	-0.00293493
-10.8735	0.002333	-0.002381	8.38e-06	-7.65e-06	0.001277	-0.001303	8.64e-06	-7.95e-06	0.00129402	-0.0013186	1.44e-06	-1.22e-06	2.9e-05	-2.766e-05	0.002784	-0.002843	3.516e-05	-3.409e-05	1.45e-06	-1.23e-06	0.00285105	-0.0029072
-10.8665	0.002302	-0.002353	8.94e-06	-8.2e-06	0.001259	-0.001286	9.17e-06	-8.46e-06	0.00127711	-0.00130266	1.53e-06	-1.31e-06	3.073e-05	-2.936e-05	0.002746	-0.002807	3.669e-05	-3.559e-05	1.54e-06	-1.32e-06	0.00281649	-0.00287458
-10.8605	0.002267	-0.00232	9.51e-06	-8.77e-06	0.00124	-0.001267	9.72e-06	-9.01e-06	0.00125923	-0.00128478	1.62e-06	-1.4e-06	3.253e-05	-3.113e-05	0.002703	-0.002767	3.826e-05	-3.715e-05	1.64e-06	-1.41e-06	0.00277705	-0.00283809
-10.8535	0.002229	-0.002283	1.011e-05	-9.36e-06	0.001218	-0.001247	1.029e-05	-9.57e-06	0.0012384	-0.00126593	1.73e-06	-1.49e-06	3.438e-05	-3.297e-05	0.002656	-0.002721	3.987e-05	-3.875e-05	1.74e-06	-1.5e-06	0.00273372	-0.00279571
-10.8465	0.002187	-0.002243	1.073e-05	-9.98e-06	0.001194	-0.001224	1.087e-05	-1.015e-05	0.0012156	-0.00124413	1.83e-06	-1.59e-06	3.629e-05	-3.486e-05	0.002605	-0.002672	4.152e-05	-4.039e-05	1.85e-06	-1.61e-06	0.00268649	-0.00275045
-10.8405	0.002141	-0.0022	1.137e-05	-1.062e-05	0.001169	-0.001199	1.147e-05	-1.075e-05	0.00119184	-0.00122037	1.94e-06	-1.69e-06	3.825e-05	-3.682e-05	0.00255	-0.002618	4.321e-05	-4.209e-05	1.96e-06	-1.71e-06	0.00263536	-0.00270031
-10.8335	0.002093	-0.002153	1.202e-05	-1.128e-05	0.001142	-0.001173	1.208e-05	-1.137e-05	0.0011661	-0.00119565	2.05e-06	-1.8e-06	4.026e-05	-3.883e-05	0.002492	-0.00256	4.494e-05	-4.382e-05	2.07e-06	-1.82e-06	0.00258132	-0.00264627
-10.8275	0.002042	-0.002103	1.268e-05	-1.195e-05	0.001114	-0.001145	1.271e-05	-1.201e-05	0.00113939	-0.00116896	2.16e-06	-1.91e-06	4.23e-05	-4.09e-05	0.00243	-0.0025	4.669e-05	-4.559e-05	2.19e-06	-1.94e-06	0.00252334	-0.00259034
-10.8205	0.001989	-0.002051	1.336e-05	-1.264e-05	0.001084	-0.001116	1.335e-05	-1.266e-05	0.00111071	-0.0011413	2.28e-06	-2.02e-06	4.438e-05	-4.301e-05	0.002366	-0.002436	4.847e-05	-4.74e-05	2.31e-06	-2.05e-06	0.00246344	-0.00253048
-10.8145	0.001934	-0.001996	1.405e-05	-1.335e-05	0.001053	-0.001085	1.4e-05	-1.333e-05	0.00108105	-0.00111168	2.4e-06	-2.14e-06	4.65e-05	-4.516e-05	0.0023	-0.00237	5.027e-05	-4.924e-05	2.43e-06	-2.17e-06	0.0024016	-0.00246871
-10.8075	0.001877	-0.00194	1.474e-05	-1.407e-05	0.001022	-0.001054	1.465e-05	-1.401e-05	0.00105139	-0.00108208	2.52e-06	-2.27e-06	4.863e-05	-4.735e-05	0.002231	-0.002301	5.209e-05	-5.111e-05	2.56e-06	-2.3e-06	0.0023368	-0.00240403
-10.8005	0.001819	-0.001881	1.544e-05	-1.48e-05	0.0009893	-0.001021	1.531e-05	-1.47e-05	0.00102005	-0.0010505	2.65e-06	-2.39e-06	5.079e-05	-4.957e-05	0.002161	-0.002231	5.392e-05	-5.3e-05	2.68e-06	-2.43e-06	0.00227104	-0.00233839
-10.7945	0.001759	-0.001822	1.615e-05	-1.554e-05	0.0009564	-0.000988	1.598e-05	-1.539e-05	0.00098853	-0.00101893	2.77e-06	-2.52e-06	5.295e-05	-5.181e-05	0.00209	-0.002159	5.575e-05	-5.49e-05	2.81e-06	-2.56e-06	0.00220428	-0.00227079
-10.7875	0.001699	-0.001761	1.685e-05	-1.628e-05	0.0009231	-0.0009543	1.664e-05	-1.609e-05	0.00095659	-0.00098667	2.9e-06	-2.66e-06	5.511e-05	-5.407e-05	0.002018	-0.002086	5.758e-05	-5.682e-05	2.95e-06	-2.7e-06	0.00213654	-0.00220225
-10.7815	0.001639	-0.0017	1.755e-05	-1.703e-05	0.0008896	-0.0009203	1.73e-05	-1.68e-05	0.00092445	-0.00095413	3.04e-06	-2.79e-06	5.727e-05	-5.632e-05	0.001946	-0.002012	5.941e-05	-5.874e-05	3.08e-06	-2.84e-06	0.0020688	-0.00213269
-10.7745	0.001578	-0.001638	1.825e-05	-1.778e-05	0.000856	-0.0008861	1.796e-05	-1.75e-05	0.00089221	-0.00092138	3.17e-06	-2.93e-06	5.941e-05	-5.858e-05	0.001874	-0.001938	6.122e-05	-6.065e-05	3.22e-06	-2.98e-06	0.00200102	-0.00206314
-10.7675	0.001517	-0.001576	1.894e-05	-1.852e-05	0.0008225	-0.0008519	1.861e-05	-1.82e-05	0.00086005	-0.00088862	3.31e-06	-3.07e-06	6.152e-05	-6.082e-05	0.001802	-0.001865	6.3e-05	-6.255e-05	3.36e-06	-3.13e-06	0.00193319	-0.00199457
-10.7615	0.001457	-0.001514	1.962e-05	-1.926e-05	0.0007894	-0.0008178	1.925e-05	-1.89e-05	0.00082827	-0.00085596	3.44e-06	-3.22e-06	6.36e-05	-6.305e-05	0.00173	-0.001791	6.476e-05	-6.443e-05	3.5e-06	-3.27e-06	0.0018653	-0.00192497
-10.7545	0.001397	-0.001453	2.028e-05	-1.998e-05	0.0007566	-0.0007841	1.988e-05	-1.959e-05	0.00079676	-0.00082367	3.58e-06	-3.36e-06	6.564e-05	-6.524e-05	0.00166	-0.001718	6.648e-05	-6.629e-05	3.64e-06	-3.42e-06	0.00179934	-0.00185631
-10.7485	0.001339	-0.001393	2.093e-05	-2.07e-05	0.0007243	-0.0007507	2.049e-05	-2.026e-05	0.00076572	-0.00079166	3.72e-06	-3.51e-06	6.762e-05	-6.739e-05	0.001591	-0.001646	6.815e-05	-6.811e-05	3.78e-06	-3.58e-06	0.00173427	-0.00178859
-10.7415	0.001282	-0.001333	2.156e-05	-2.14e-05	0.0006928	-0.000718	2.108e-05	-2.092e-05	0.00073544	-0.00076032	3.86e-06	-3.66e-06	6.955e-05	-6.949e-05	0.001523	-0.001576	6.977e-05	-6.988e-05	3.92e-06	-3.73e-06	0.0016701	-0.00172276
-10.7345	0.001226	-0.001275	2.216e-05	-2.208e-05	0.0006621	-0.000686	2.165e-05	-2.156e-05	0.00070591	-0.00072964	4e-06	-3.81e-06	7.14e-05	-7.153e-05	0.001458	-0.001507	7.133e-05	-7.16e-05	4.06e-06	-3.88e-06	0.00160879	-0.00165782
-10.7285	0.001172	-0.001218	2.274e-05	-2.273e-05	0.0006323	-0.0006548	2.22e-05	-2.218e-05	0.00067724	-0.00069971	4.14e-06	-3.97e-06	7.317e-05	-7.349e-05	0.001395	-0.001441	7.282e-05	-7.326e-05	4.2e-06	-4.04e-06	0.00154933	-0.00159576
-10.7215	0.001119	-0.001163	2.33e-05	-2.337e-05	0.0006036	-0.0006246	2.272e-05	-2.278e-05	0.00064962	-0.00067075	4.27e-06	-4.12e-06	7.485e-05	-7.538e-05	0.001334	-0.001376	7.423e-05	-7.486e-05	4.34e-06	-4.19e-06	0.00149169	-0.00153455
-10.7155	0.001069	-0.00111	2.382e-05	-2.397e-05	0.0005761	-0.0005954	2.321e-05	-2.335e-05	0.00062313	-0.00064272	4.41e-06	-4.27e-06	7.644e-05	-7.717e-05	0.001275	-0.001314	7.556e-05	-7.637e-05	4.48e-06	-4.35e-06	0.00143589	-0.00147616
-10.7085	0.001021	-0.001059	2.43e-05	-2.454e-05	0.0005497	-0.0005675	2.367e-05	-2.389e-05	0.00059767	-0.00061593	4.55e-06	-4.43e-06	7.792e-05	-7.887e-05	0.00122	-0.001255	7.68e-05	-7.78e-05	4.62e-06	-4.51e-06	0.00138389	-0.00142061
-10.7025	0.0009759	-0.00101	2.476e-05	-2.508e-05	0.0005247	-0.0005408	2.41e-05	-2.44e-05	0.00057356	-0.00059028	4.68e-06	-4.58e-06	7.929e-05	-8.046e-05	0.001168	-0.001198	7.795e-05	-7.913e-05	4.76e-06	-4.66e-06	0.00133468	-0.00136683
-10.6955	0.0009329	-0.0009642	2.517e-05	-2.558e-05	0.0005012	-0.0005154	2.449e-05	-2.487e-05	0.00055086	-0.00056585	4.82e-06	-4.73e-06	8.054e-05	-8.193e-05	0.001118	-0.001145	7.899e-05	-8.037e-05	4.9e-06	-4.82e-06	0.00128725	-0.00131685
-10.6885	0.0008927	-0.0009205	2.555e-05	-2.604e-05	0.0004791	-0.0004915	2.484e-05	-2.531e-05	0.00052949	-0.00054285	4.95e-06	-4.88e-06	8.167e-05	-8.328e-05	0.001073	-0.001095	7.992e-05	-8.15e-05	5.03e-06	-4.97e-06	0.00124457	-0.00126963
-10.6825	0.0008553	-0.0008796	2.588e-05	-2.646e-05	0.0004585	-0.000469	2.516e-05	-2.57e-05	0.00050954	-0.00052116	5.08e-06	-5.03e-06	8.267e-05	-8.45e-05	0.00103	-0.001048	8.075e-05	-8.251e-05	5.16e-06	-5.12e-06	0.00120366	-0.00122516
-10.6755	0.0008208	-0.0008414	2.617e-05	-2.683e-05	0.0004395	-0.0004481	2.543e-05	-2.606e-05	0.0004911	-0.00050099	5.21e-06	-5.18e-06	8.353e-05	-8.559e-05	0.0009918	-0.001005	8.145e-05	-8.341e-05	5.29e-06	-5.27e-06	0.00116728	-0.00118445
-10.6695	0.0007892	-0.0008062	2.642e-05	-2.716e-05	0.0004221	-0.0004287	2.567e-05	-2.637e-05	0.00047419	-0.00048223	5.33e-06	-5.32e-06	8.426e-05	-8.653e-05	0.000957	-0.0009654	8.204e-05	-8.419e-05	5.42e-06	-5.42e-06	0.00113405	-0.00114686
-10.6625	0.0007607	-0.0007739	2.662e-05	-2.745e-05	0.0004063	-0.000411	2.586e-05	-2.664e-05	0.00045878	-0.00046509	5.45e-06	-5.46e-06	8.485e-05	-8.733e-05	0.000926	-0.0009296	8.251e-05	-8.484e-05	5.55e-06	-5.57e-06	0.00110436	-0.0011128
-10.6555	0.0007352	-0.0007446	2.679e-05	-2.769e-05	0.0003923	-0.0003949	2.601e-05	-2.687e-05	0.0004451	-0.00044946	5.57e-06	-5.6e-06	8.529e-05	-8.798e-05	0.0008988	-0.0008976	8.286e-05	-8.537e-05	5.67e-06	-5.71e-06	0.00107819	-0.00108226
-10.6495	0.0007129	-0.0007184	2.69e-05	-2.788e-05	0.0003799	-0.0003805	2.612e-05	-2.705e-05	0.00043292	-0.00043543	5.69e-06	-5.74e-06	8.56e-05	-8.848e-05	0.0008756	-0.0008695	8.309e-05	-8.576e-05	5.79e-06	-5.85e-06	0.00105577	-0.00105533
-10.6425	0.0006936	-0.0006953	2.697e-05	-2.802e-05	0.0003692	-0.0003677	2.619e-05	-2.718e-05	0.00042236	-0.0004229	5.8e-06	-5.87e-06	8.576e-05	-8.882e-05	0.0008564	-0.0008454	8.319e-05	-8.602e-05	5.91e-06	-5.98e-06	0.00103706	-0.00103209
-10.6365	0.0006775	-0.0006753	2.7e-05	-2.812e-05	0.0003602	-0.0003567	2.621e-05	-2.727e-05	0.00041341	-0.00041209	5.91e-06	-6e-06	8.578e-05	-8.902e-05	0.0008412	-0.0008251	8.318e-05	-8.616e-05	6.02e-06	-6.11e-06	0.00102209	-0.00101239
-10.6295	0.0006646	-0.0006585	2.699e-05	-2.817e-05	0.0003529	-0.0003473	2.62e-05	-2.732e-05	0.00040609	-0.00040279	6.02e-06	-6.13e-06	8.566e-05	-8.907e-05	0.00083	-0.0008089	8.304e-05	-8.616e-05	6.13e-06	-6.24e-06	0.00101085	-0.0009965
-10.6225	0.0006547	-0.0006447	2.693e-05	-2.817e-05	0.0003473	-0.0003396	2.614e-05	-2.732e-05	0.00040037	-0.00039509	6.12e-06	-6.25e-06	8.54e-05	-8.896e-05	0.0008227	-0.0007966	8.279e-05	-8.603e-05	6.23e-06	-6.37e-06	0.00100324	-0.00098421
-10.6165	0.000648	-0.0006341	2.684e-05	-2.813e-05	0.0003434	-0.0003336	2.605e-05	-2.728e-05	0.00039629	-0.00038901	6.22e-06	-6.37e-06	8.502e-05	-8.871e-05	0.0008194	-0.0007882	8.243e-05	-8.579e-05	6.34e-06	-6.49e-06	0.00099941	-0.00097556
-10.6095	0.0006442	-0.0006265	2.67e-05	-2.804e-05	0.0003411	-0.0003293	2.592e-05	-2.72e-05	0.00039372	-0.00038454	6.32e-06	-6.48e-06	8.451e-05	-8.832e-05	0.0008201	-0.0007837	8.197e-05	-8.542e-05	6.44e-06	-6.6e-06	0.00099934	-0.00097052
-10.6035	0.0006435	-0.0006219	2.653e-05	-2.792e-05	0.0003405	-0.0003265	2.576e-05	-2.708e-05	0.00039279	-0.0003815	6.41e-06	-6.59e-06	8.388e-05	-8.78e-05	0.0008247	-0.0007832	8.14e-05	-8.493e-05	6.53e-06	-6.71e-06	0.00100292	-0.00096923
-10.5965	0.0006457	-0.0006202	2.633e-05	-2.775e-05	0.0003414	-0.0003254	2.557e-05	-2.692e-05	0.0003933	-0.00038007	6.5e-06	-6.69e-06	8.314e-05	-8.714e-05	0.0008331	-0.0007864	8.074e-05	-8.433e-05	6.62e-06	-6.82e-06	0.0010101	-0.00097138
-10.5905	0.0006508	-0.0006215	2.609e-05	-2.754e-05	0.000344	-0.0003259	2.534e-05	-2.672e-05	0.00039543	-0.00038016	6.59e-06	-6.79e-06	8.229e-05	-8.636e-05	0.0008453	-0.0007935	7.999e-05	-8.363e-05	6.71e-06	-6.92e-06	0.00102088	-0.0009772
-10.5835	0.0006587	-0.0006256	2.583e-05	-2.73e-05	0.000348	-0.0003279	2.509e-05	-2.649e-05	0.00039892	-0.00038169	6.67e-06	-6.89e-06	8.134e-05	-8.547e-05	0.0008612	-0.0008042	7.916e-05	-8.284e-05	6.8e-06	-7.02e-06	0.00103517	-0.00098642
-10.5765	0.0006694	-0.0006325	2.554e-05	-2.703e-05	0.0003536	-0.0003314	2.482e-05	-2.623e-05	0.00040396	-0.00038466	6.75e-06	-6.98e-06	8.03e-05	-8.447e-05	0.0008807	-0.0008186	7.826e-05	-8.195e-05	6.88e-06	-7.11e-06	0.00105289	-0.00099911
-10.5705	0.0006826	-0.0006421	2.523e-05	-2.673e-05	0.0003605	-0.0003363	2.452e-05	-2.595e-05	0.00041025	-0.00038898	6.82e-06	-7.06e-06	7.919e-05	-8.337e-05	0.0009038	-0.0008365	7.729e-05	-8.099e-05	6.96e-06	-7.2e-06	0.00107406	-0.00101512
-10.5635	0.0006985	-0.0006542	2.489e-05	-2.64e-05	0.0003689	-0.0003427	2.42e-05	-2.563e-05	0.00041799	-0.00039473	6.9e-06	-7.14e-06	7.8e-05	-8.219e-05	0.0009303	-0.0008579	7.627e-05	-7.995e-05	7.03e-06	-7.28e-06	0.0010985	-0.00103446
-10.5575	0.0007167	-0.0006689	2.454e-05	-2.605e-05	0.0003787	-0.0003505	2.387e-05	-2.53e-05	0.00042711	-0.00040185	6.97e-06	-7.22e-06	7.676e-05	-8.093e-05	0.0009601	-0.0008827	7.52e-05	-7.885e-05	7.1e-06	-7.36e-06	0.00112613	-0.00105706
-10.5505	0.0007373	-0.000686	2.418e-05	-2.568e-05	0.0003897	-0.0003595	2.353e-05	-2.495e-05	0.00043741	-0.00041013	7.03e-06	-7.29e-06	7.546e-05	-7.96e-05	0.0009932	-0.0009107	7.41e-05	-7.77e-05	7.17e-06	-7.43e-06	0.00115696	-0.00108272
-10.5435	0.0007602	-0.0007053	2.38e-05	-2.529e-05	0.000402	-0.0003698	2.318e-05	-2.459e-05	0.00044898	-0.00041968	7.1e-06	-7.36e-06	7.412e-05	-7.821e-05	0.001029	-0.0009418	7.297e-05	-7.651e-05	7.24e-06	-7.5e-06	0.00119043	-0.00111138
-10.5375	0.0007852	-0.0007269	2.342e-05	-2.489e-05	0.0004155	-0.0003814	2.282e-05	-2.421e-05	0.00046174	-0.0004305	7.16e-06	-7.42e-06	7.275e-05	-7.678e-05	0.001069	-0.000976	7.182e-05	-7.528e-05	7.3e-06	-7.57e-06	0.00122803	-0.00114305
-10.5305	0.0008121	-0.0007505	2.304e-05	-2.448e-05	0.00043	-0.0003941	2.245e-05	-2.382e-05	0.00047549	-0.0004424	7.22e-06	-7.48e-06	7.137e-05	-7.532e-05	0.001111	-0.001013	7.065e-05	-7.403e-05	7.36e-06	-7.63e-06	0.0012676	-0.00117746
-10.5245	0.000841	-0.0007761	2.265e-05	-2.407e-05	0.0004457	-0.0004078	2.209e-05	-2.343e-05	0.00049044	-0.0004553	7.27e-06	-7.54e-06	6.997e-05	-7.383e-05	0.001156	-0.001053	6.949e-05	-7.277e-05	7.42e-06	-7.69e-06	0.00131015	-0.00121483
-10.5175	0.0008716	-0.0008035	2.227e-05	-2.365e-05	0.0004623	-0.0004226	2.173e-05	-2.304e-05	0.0005063	-0.00046929	7.33e-06	-7.59e-06	6.857e-05	-7.233e-05	0.001203	-0.001095	6.834e-05	-7.151e-05	7.48e-06	-7.74e-06	0.00135472	-0.00125417
-10.5105	0.0009039	-0.0008327	2.189e-05	-2.324e-05	0.0004799	-0.0004384	2.138e-05	-2.265e-05	0.00052317	-0.00048429	7.38e-06	-7.64e-06	6.718e-05	-7.083e-05	0.001253	-0.001141	6.72e-05	-7.025e-05	7.53e-06	-7.8e-06	0.00140229	-0.00129752
-10.5045	0.0009377	-0.0008634	2.151e-05	-2.282e-05	0.0004984	-0.0004551	2.103e-05	-2.226e-05	0.00054094	-0.00050018	7.43e-06	-7.69e-06	6.581e-05	-6.934e-05	0.001305	-0.001188	6.609e-05	-6.9e-05	7.59e-06	-7.85e-06	0.00145192	-0.00134188
-10.4975	0.0009728	-0.0008956	2.115e-05	-2.242e-05	0.0005177	-0.0004727	2.069e-05	-2.189e-05	0.00055954	-0.00051701	7.49e-06	-7.74e-06	6.447e-05	-6.786e-05	0.001359	-0.001238	6.501e-05	-6.778e-05	7.64e-06	-7.89e-06	0.00150361	-0.00138927
-10.4915	0.001009	-0.0009292	2.08e-05	-2.203e-05	0.0005377	-0.000491	2.037e-05	-2.152e-05	0.00057887	-0.00053455	7.54e-06	-7.78e-06	6.316e-05	-6.641e-05	0.001416	-0.001289	6.396e-05	-6.66e-05	7.69e-06	-7.94e-06	0.00155835	-0.00143773
-10.4845	0.001047	-0.000964	2.046e-05	-2.164e-05	0.0005584	-0.00051	2.005e-05	-2.116e-05	0.00059891	-0.0005528	7.59e-06	-7.82e-06	6.189e-05	-6.5e-05	0.001474	-0.001343	6.297e-05	-6.545e-05	7.74e-06	-7.98e-06	0.00161419	-0.00148925
-10.4785	0.001085	-0.0009999	2.014e-05	-2.128e-05	0.0005796	-0.0005297	1.976e-05	-2.082e-05	0.0006195	-0.0005718	7.64e-06	-7.87e-06	6.067e-05	-6.363e-05	0.001534	-0.001399	6.202e-05	-6.435e-05	7.79e-06	-8.03e-06	0.00167212	-0.00154288
-10.4715	0.001125	-0.001037	1.984e-05	-2.092e-05	0.0006015	-0.00055	1.948e-05	-2.05e-05	0.00064082	-0.00059142	7.69e-06	-7.91e-06	5.951e-05	-6.231e-05	0.001595	-0.001456	6.113e-05	-6.33e-05	7.84e-06	-8.07e-06	0.00173117	-0.00159759
-10.4645	0.001165	-0.001074	1.955e-05	-2.059e-05	0.0006237	-0.0005708	1.923e-05	-2.019e-05	0.00066248	-0.00061158	7.74e-06	-7.95e-06	5.84e-05	-6.106e-05	0.001658	-0.001514	6.03e-05	-6.231e-05	7.9e-06	-8.11e-06	0.00179234	-0.00165343
-10.4585	0.001205	-0.001113	1.929e-05	-2.028e-05	0.0006464	-0.0005921	1.899e-05	-1.99e-05	0.00068468	-0.00063228	7.79e-06	-7.99e-06	5.737e-05	-5.986e-05	0.001722	-0.001575	5.954e-05	-6.139e-05	7.95e-06	-8.15e-06	0.00185465	-0.00171239
-10.4515	0.001246	-0.001152	1.905e-05	-1.999e-05	0.0006694	-0.0006138	1.877e-05	-1.964e-05	0.00070722	-0.00065343	7.85e-06	-8.03e-06	5.64e-05	-5.873e-05	0.001787	-0.001636	5.885e-05	-6.054e-05	8e-06	-8.2e-06	0.0019181	-0.0017715
-10.4455	0.001288	-0.001191	1.883e-05	-1.972e-05	0.0006927	-0.0006359	1.858e-05	-1.94e-05	0.00073011	-0.00067502	7.9e-06	-8.08e-06	5.55e-05	-5.768e-05	0.001853	-0.001698	5.823e-05	-5.976e-05	8.06e-06	-8.24e-06	0.00198269	-0.00183176
-10.4385	0.001329	-0.001231	1.864e-05	-1.948e-05	0.0007161	-0.0006582	1.841e-05	-1.918e-05	0.00075315	-0.00069686	7.96e-06	-8.12e-06	5.469e-05	-5.671e-05	0.001919	-0.001762	5.768e-05	-5.905e-05	8.11e-06	-8.29e-06	0.00204744	-0.00189417
-10.4315	0.001371	-0.001271	1.846e-05	-1.926e-05	0.0007397	-0.0006807	1.826e-05	-1.899e-05	0.00077642	-0.00071895	8.01e-06	-8.17e-06	5.395e-05	-5.581e-05	0.001986	-0.001826	5.721e-05	-5.843e-05	8.17e-06	-8.34e-06	0.00211334	-0.00195675
-10.4255	0.001412	-0.001311	1.831e-05	-1.907e-05	0.0007634	-0.0007034	1.814e-05	-1.882e-05	0.00079985	-0.00074129	8.07e-06	-8.22e-06	5.329e-05	-5.5e-05	0.002054	-0.00189	5.681e-05	-5.788e-05	8.23e-06	-8.38e-06	0.0021804	-0.00201948
-10.4185	0.001454	-0.001352	1.819e-05	-1.89e-05	0.000787	-0.0007262	1.803e-05	-1.867e-05	0.00082322	-0.00076377	8.13e-06	-8.27e-06	5.271e-05	-5.427e-05	0.002121	-0.001956	5.649e-05	-5.741e-05	8.29e-06	-8.44e-06	0.00224662	-0.00208439
-10.4125	0.001495	-0.001392	1.809e-05	-1.876e-05	0.0008106	-0.0007491	1.796e-05	-1.855e-05	0.00084665	-0.00078641	8.2e-06	-8.33e-06	5.221e-05	-5.363e-05	0.002189	-0.002021	5.624e-05	-5.702e-05	8.36e-06	-8.49e-06	0.00231401	-0.00214847
-10.4055	0.001535	-0.001432	1.801e-05	-1.864e-05	0.000834	-0.0007719	1.79e-05	-1.846e-05	0.00086991	-0.000809	8.27e-06	-8.38e-06	5.179e-05	-5.307e-05	0.002257	-0.002087	5.607e-05	-5.672e-05	8.42e-06	-8.55e-06	0.00238155	-0.00221372
-10.3985	0.001575	-0.001471	1.795e-05	-1.855e-05	0.0008572	-0.0007947	1.786e-05	-1.839e-05	0.00089301	-0.00083164	8.33e-06	-8.44e-06	5.145e-05	-5.26e-05	0.002324	-0.002153	5.598e-05	-5.649e-05	8.49e-06	-8.61e-06	0.00244825	-0.00227914
-10.3925	0.001615	-0.00151	1.792e-05	-1.848e-05	0.0008802	-0.0008173	1.785e-05	-1.834e-05	0.00091597	-0.00085412	8.41e-06	-8.51e-06	5.119e-05	-5.22e-05	0.002391	-0.002219	5.595e-05	-5.634e-05	8.56e-06	-8.67e-06	0.00251511	-0.00234472
-10.3855	0.001653	-0.001549	1.79e-05	-1.844e-05	0.0009029	-0.0008398	1.786e-05	-1.831e-05	0.00093866	-0.00087655	8.48e-06	-8.58e-06	5.1e-05	-5.19e-05	0.002457	-0.002285	5.6e-05	-5.627e-05	8.63e-06	-8.74e-06	0.00258111	-0.00241049
-10.3795	0.001691	-0.001587	1.791e-05	-1.841e-05	0.0009252	-0.0008621	1.788e-05	-1.831e-05	0.00096099	-0.00089882	8.56e-06	-8.65e-06	5.089e-05	-5.167e-05	0.002523	-0.00235	5.611e-05	-5.627e-05	8.71e-06	-8.81e-06	0.00264727	-0.0024754
-10.3725	0.001728	-0.001625	1.793e-05	-1.841e-05	0.0009471	-0.0008842	1.793e-05	-1.833e-05	0.00098296	-0.00092094	8.63e-06	-8.72e-06	5.086e-05	-5.152e-05	0.002588	-0.002415	5.629e-05	-5.635e-05	8.79e-06	-8.88e-06	0.00271257	-0.00254047
-10.3665	0.001764	-0.001662	1.798e-05	-1.843e-05	0.0009686	-0.0009059	1.799e-05	-1.837e-05	0.00100457	-0.0009427	8.72e-06	-8.8e-06	5.089e-05	-5.144e-05	0.002652	-0.00248	5.653e-05	-5.649e-05	8.87e-06	-8.96e-06	0.00277701	-0.00260569
-10.3595	0.001799	-0.001698	1.804e-05	-1.847e-05	0.0009895	-0.0009273	1.807e-05	-1.843e-05	0.00102561	-0.0009642	8.8e-06	-8.88e-06	5.099e-05	-5.143e-05	0.002714	-0.002543	5.683e-05	-5.669e-05	8.95e-06	-9.04e-06	0.00283957	-0.00266904
-10.3525	0.001832	-0.001733	1.812e-05	-1.853e-05	0.00101	-0.0009483	1.817e-05	-1.85e-05	0.00104629	-0.00098533	8.89e-06	-8.96e-06	5.116e-05	-5.15e-05	0.002776	-0.002607	5.719e-05	-5.696e-05	9.03e-06	-9.12e-06	0.00290227	-0.00273354
-10.3465	0.001865	-0.001767	1.821e-05	-1.86e-05	0.00103	-0.000969	1.827e-05	-1.859e-05	0.00106648	-0.00100619	8.97e-06	-9.05e-06	5.138e-05	-5.162e-05	0.002836	-0.002669	5.76e-05	-5.729e-05	9.12e-06	-9.21e-06	0.00296307	-0.00279617
-10.3395	0.001896	-0.0018	1.831e-05	-1.869e-05	0.001049	-0.0009891	1.84e-05	-1.87e-05	0.00108571	-0.00102649	9.06e-06	-9.14e-06	5.167e-05	-5.181e-05	0.002894	-0.00273	5.806e-05	-5.767e-05	9.21e-06	-9.3e-06	0.003022	-0.00285792
-10.3335	0.001925	-0.001832	1.843e-05	-1.88e-05	0.001067	-0.001009	1.853e-05	-1.882e-05	0.00110396	-0.00104662	9.15e-06	-9.24e-06	5.201e-05	-5.206e-05	0.002951	-0.002791	5.856e-05	-5.81e-05	9.29e-06	-9.4e-06	0.00308001	-0.0029198
-10.3265	0.001954	-0.001863	1.856e-05	-1.891e-05	0.001085	-0.001028	1.868e-05	-1.895e-05	0.00112224	-0.00106586	9.24e-06	-9.34e-06	5.24e-05	-5.236e-05	0.003007	-0.00285	5.911e-05	-5.857e-05	9.38e-06	-9.49e-06	0.00313713	-0.00297976
-10.3195	0.001981	-0.001893	1.87e-05	-1.904e-05	0.001102	-0.001047	1.883e-05	-1.91e-05	0.00113953	-0.00108514	9.34e-06	-9.44e-06	5.284e-05	-5.272e-05	0.00306	-0.002908	5.97e-05	-5.909e-05	9.47e-06	-9.59e-06	0.00319135	-0.00303884
-10.3135	0.002006	-0.001922	1.885e-05	-1.918e-05	0.001118	-0.001065	1.9e-05	-1.925e-05	0.00115585	-0.00110343	9.43e-06	-9.54e-06	5.333e-05	-5.312e-05	0.003112	-0.002965	6.032e-05	-5.965e-05	9.57e-06	-9.69e-06	0.00324465	-0.003097
-10.3065	0.00203	-0.001949	1.901e-05	-1.933e-05	0.001134	-0.001082	1.917e-05	-1.942e-05	0.00117218	-0.00112075	9.52e-06	-9.64e-06	5.386e-05	-5.356e-05	0.003162	-0.00302	6.098e-05	-6.025e-05	9.66e-06	-9.79e-06	0.00329602	-0.00315324
-10.3005	0.002052	-0.001975	1.918e-05	-1.949e-05	0.001149	-0.001099	1.935e-05	-1.959e-05	0.00118753	-0.00113808	9.62e-06	-9.74e-06	5.443e-05	-5.404e-05	0.00321	-0.003074	6.168e-05	-6.088e-05	9.75e-06	-9.89e-06	0.00334548	-0.00320855
-10.2935	0.002073	-0.002	1.936e-05	-1.966e-05	0.001162	-0.001115	1.954e-05	-1.977e-05	0.0012009	-0.00115443	9.71e-06	-9.85e-06	5.504e-05	-5.456e-05	0.003256	-0.003126	6.24e-05	-6.154e-05	9.84e-06	-1e-05	0.00339299	-0.00326195
-10.2875	0.002092	-0.002023	1.954e-05	-1.983e-05	0.001175	-0.001131	1.974e-05	-1.996e-05	0.00121428	-0.00117079	9.81e-06	-9.96e-06	5.569e-05	-5.512e-05	0.0033	-0.003177	6.315e-05	-6.223e-05	9.93e-06	-1.01e-05	0.00343858	-0.00331441
-10.2805	0.002109	-0.002046	1.973e-05	-2.001e-05	0.001188	-0.001145	1.994e-05	-2.015e-05	0.00122767	-0.00118516	9.9e-06	-1.006e-05	5.638e-05	-5.571e-05	0.003341	-0.003226	6.393e-05	-6.294e-05	1.003e-05	-1.021e-05	0.00348124	-0.00336492
-10.2735	0.002125	-0.002066	1.993e-05	-2.02e-05	0.001199	-0.00116	2.014e-05	-2.035e-05	0.00123907	-0.00120055	9.99e-06	-1.017e-05	5.71e-05	-5.633e-05	0.003381	-0.003274	6.473e-05	-6.368e-05	1.012e-05	-1.031e-05	0.00352294	-0.00341449
-10.2675	0.002139	-0.002086	2.013e-05	-2.039e-05	0.001209	-0.001173	2.035e-05	-2.056e-05	0.00124948	-0.00121395	1.009e-05	-1.028e-05	5.786e-05	-5.697e-05	0.003418	-0.00332	6.556e-05	-6.443e-05	1.021e-05	-1.041e-05	0.00356172	-0.00346209
-10.2605	0.002152	-0.002104	2.034e-05	-2.058e-05	0.001219	-0.001186	2.057e-05	-2.076e-05	0.00125991	-0.00122734	1.018e-05	-1.038e-05	5.864e-05	-5.764e-05	0.003453	-0.003364	6.641e-05	-6.521e-05	1.029e-05	-1.052e-05	0.00359852	-0.00350775
-10.2545	0.002163	-0.002121	2.055e-05	-2.078e-05	0.001228	-0.001198	2.079e-05	-2.097e-05	0.00126934	-0.00123975	1.027e-05	-1.049e-05	5.946e-05	-5.834e-05	0.003486	-0.003406	6.728e-05	-6.6e-05	1.038e-05	-1.062e-05	0.00363339	-0.00355145
-10.2475	0.002173	-0.002136	2.077e-05	-2.098e-05	0.001236	-0.001209	2.101e-05	-2.118e-05	0.00127778	-0.00125116	1.036e-05	-1.059e-05	6.031e-05	-5.906e-05	0.003516	-0.003447	6.817e-05	-6.68e-05	1.047e-05	-1.072e-05	0.00366531	-0.00359417
-10.2405	0.002181	-0.00215	2.099e-05	-2.119e-05	0.001243	-0.00122	2.124e-05	-2.14e-05	0.00128523	-0.00126259	1.044e-05	-1.069e-05	6.119e-05	-5.98e-05	0.003545	-0.003485	6.909e-05	-6.763e-05	1.055e-05	-1.082e-05	0.00369627	-0.00363394
-10.2345	0.002187	-0.002163	2.122e-05	-2.14e-05	0.001249	-0.001229	2.148e-05	-2.162e-05	0.0012917	-0.00127202	1.053e-05	-1.079e-05	6.21e-05	-6.057e-05	0.003571	-0.003522	7.003e-05	-6.846e-05	1.064e-05	-1.092e-05	0.0037243	-0.00367274
-10.2275	0.002192	-0.002174	2.145e-05	-2.161e-05	0.001254	-0.001238	2.171e-05	-2.184e-05	0.00129716	-0.00128145	1.061e-05	-1.089e-05	6.304e-05	-6.136e-05	0.003595	-0.003557	7.099e-05	-6.932e-05	1.072e-05	-1.102e-05	0.00375036	-0.00370959
-10.2215	0.002195	-0.002184	2.169e-05	-2.182e-05	0.001259	-0.001247	2.196e-05	-2.206e-05	0.00130265	-0.00129088	1.07e-05	-1.099e-05	6.402e-05	-6.217e-05	0.003616	-0.00359	7.197e-05	-7.018e-05	1.08e-05	-1.111e-05	0.00377349	-0.00374445
-10.2145	0.002197	-0.002192	2.193e-05	-2.204e-05	0.001263	-0.001254	2.221e-05	-2.229e-05	0.00130714	-0.00129833	1.078e-05	-1.108e-05	6.503e-05	-6.3e-05	0.003636	-0.003621	7.298e-05	-7.106e-05	1.088e-05	-1.121e-05	0.00379567	-0.00377735
-10.2075	0.002198	-0.002199	2.218e-05	-2.225e-05	0.001265	-0.001261	2.246e-05	-2.251e-05	0.00130964	-0.00130576	1.086e-05	-1.118e-05	6.607e-05	-6.386e-05	0.003653	-0.00365	7.401e-05	-7.196e-05	1.096e-05	-1.13e-05	0.0038149	-0.0038083
-10.2015	0.002197	-0.002205	2.244e-05	-2.248e-05	0.001268	-0.001267	2.272e-05	-2.274e-05	0.00131316	-0.00131222	1.094e-05	-1.127e-05	6.716e-05	-6.473e-05	0.003668	-0.003677	7.507e-05	-7.287e-05	1.104e-05	-1.139e-05	0.00383221	-0.00383726
-10.1945	0.002195	-0.00221	2.271e-05	-2.27e-05	0.001269	-0.001273	2.298e-05	-2.298e-05	0.00131469	-0.00131868	1.102e-05	-1.136e-05	6.827e-05	-6.564e-05	0.003681	-0.003702	7.615e-05	-7.38e-05	1.111e-05	-1.147e-05	0.00384755	-0.00386427
-10.1885	0.002192	-0.002213	2.298e-05	-2.293e-05	0.001269	-0.001278	2.325e-05	-2.321e-05	0.00131523	-0.00132414	1.11e-05	-1.145e-05	6.943e-05	-6.657e-05	0.003692	-0.003726	7.727e-05	-7.474e-05	1.119e-05	-1.156e-05	0.00386099	-0.00389032
-10.1815	0.002187	-0.002215	2.326e-05	-2.317e-05	0.001269	-0.001282	2.353e-05	-2.345e-05	0.00131579	-0.00132862	1.118e-05	-1.154e-05	7.063e-05	-6.753e-05	0.0037	-0.003747	7.841e-05	-7.571e-05	1.127e-05	-1.164e-05	0.00387149	-0.00391342
-10.1755	0.002181	-0.002216	2.355e-05	-2.341e-05	0.001268	-0.001285	2.382e-05	-2.37e-05	0.00131537	-0.00133211	1.126e-05	-1.162e-05	7.187e-05	-6.851e-05	0.003707	-0.003767	7.959e-05	-7.669e-05	1.135e-05	-1.173e-05	0.00388107	-0.00393555
-10.1685	0.002174	-0.002215	2.385e-05	-2.365e-05	0.001267	-0.001287	2.411e-05	-2.395e-05	0.00131496	-0.0013346	1.134e-05	-1.171e-05	7.315e-05	-6.953e-05	0.003711	-0.003784	8.08e-05	-7.77e-05	1.142e-05	-1.181e-05	0.00388771	-0.00395475
-10.1615	0.002166	-0.002214	2.415e-05	-2.39e-05	0.001264	-0.001289	2.441e-05	-2.42e-05	0.00131256	-0.0013371	1.143e-05	-1.179e-05	7.448e-05	-7.058e-05	0.003714	-0.0038	8.204e-05	-7.873e-05	1.15e-05	-1.189e-05	0.00389345	-0.00397299
-10.1555	0.002157	-0.002211	2.447e-05	-2.416e-05	0.001261	-0.001291	2.472e-05	-2.446e-05	0.00131019	-0.00133962	1.151e-05	-1.188e-05	7.585e-05	-7.166e-05	0.003714	-0.003813	8.332e-05	-7.979e-05	1.158e-05	-1.197e-05	0.00389626	-0.0039883
-10.1485	0.002147	-0.002207	2.48e-05	-2.442e-05	0.001258	-0.001291	2.504e-05	-2.472e-05	0.00130784	-0.00134014	1.16e-05	-1.196e-05	7.728e-05	-7.278e-05	0.003713	-0.003825	8.464e-05	-8.087e-05	1.167e-05	-1.205e-05	0.00389819	-0.00400266
-10.1425	0.002135	-0.002202	2.513e-05	-2.468e-05	0.001253	-0.001291	2.537e-05	-2.499e-05	0.0013035	-0.00134067	1.169e-05	-1.205e-05	7.875e-05	-7.394e-05	0.003709	-0.003835	8.6e-05	-8.198e-05	1.175e-05	-1.214e-05	0.00389719	-0.00401511
-10.1355	0.002123	-0.002196	2.548e-05	-2.496e-05	0.001248	-0.00129	2.57e-05	-2.526e-05	0.00129918	-0.00134022	1.178e-05	-1.214e-05	8.027e-05	-7.514e-05	0.003704	-0.003843	8.74e-05	-8.313e-05	1.184e-05	-1.222e-05	0.00389529	-0.00402563
-10.1285	0.002109	-0.002189	2.584e-05	-2.524e-05	0.001243	-0.001289	2.605e-05	-2.554e-05	0.00129489	-0.00133978	1.188e-05	-1.223e-05	8.185e-05	-7.638e-05	0.003696	-0.00385	8.885e-05	-8.43e-05	1.193e-05	-1.23e-05	0.00389051	-0.00403521
-10.1225	0.002095	-0.002181	2.621e-05	-2.553e-05	0.001237	-0.001287	2.641e-05	-2.583e-05	0.00128962	-0.00133836	1.198e-05	-1.232e-05	8.348e-05	-7.766e-05	0.003687	-0.003854	9.033e-05	-8.551e-05	1.203e-05	-1.239e-05	0.00388482	-0.00404188
-10.1155	0.00208	-0.002171	2.659e-05	-2.583e-05	0.00123	-0.001285	2.677e-05	-2.612e-05	0.00128336	-0.00133695	1.208e-05	-1.241e-05	8.516e-05	-7.898e-05	0.003676	-0.003857	9.186e-05	-8.675e-05	1.213e-05	-1.248e-05	0.00387723	-0.00404762
-10.1095	0.002063	-0.002161	2.699e-05	-2.614e-05	0.001222	-0.001281	2.715e-05	-2.642e-05	0.00127614	-0.00133356	1.219e-05	-1.25e-05	8.69e-05	-8.036e-05	0.003663	-0.003858	9.343e-05	-8.803e-05	1.224e-05	-1.257e-05	0.00386776	-0.00405146
-10.1025	0.002046	-0.00215	2.739e-05	-2.645e-05	0.001214	-0.001278	2.753e-05	-2.673e-05	0.00126892	-0.00133118	1.231e-05	-1.26e-05	8.869e-05	-8.178e-05	0.003648	-0.003857	9.504e-05	-8.934e-05	1.235e-05	-1.266e-05	0.00385639	-0.00405338
-10.0955	0.002028	-0.002138	2.781e-05	-2.678e-05	0.001206	-0.001273	2.793e-05	-2.705e-05	0.00126174	-0.00132683	1.243e-05	-1.271e-05	9.054e-05	-8.324e-05	0.003632	-0.003854	9.67e-05	-9.07e-05	1.247e-05	-1.276e-05	0.00384414	-0.00405341
-10.0895	0.00201	-0.002125	2.824e-05	-2.711e-05	0.001197	-0.001269	2.834e-05	-2.737e-05	0.00125358	-0.00132348	1.255e-05	-1.281e-05	9.244e-05	-8.476e-05	0.003613	-0.00385	9.84e-05	-9.209e-05	1.259e-05	-1.286e-05	0.00382898	-0.00405252
-10.0825	0.00199	-0.002112	2.868e-05	-2.745e-05	0.001187	-0.001263	2.875e-05	-2.77e-05	0.00124443	-0.00131815	1.269e-05	-1.293e-05	9.439e-05	-8.633e-05	0.003593	-0.003844	0.0001001	-9.352e-05	1.272e-05	-1.297e-05	0.0038129	-0.00404975
-10.0765	0.00197	-0.002097	2.913e-05	-2.781e-05	0.001177	-0.001257	2.918e-05	-2.804e-05	0.00123531	-0.00131285	1.283e-05	-1.304e-05	9.64e-05	-8.795e-05	0.003572	-0.003836	0.0001019	-9.5e-05	1.286e-05	-1.308e-05	0.00379599	-0.00404507
-10.0695	0.001949	-0.002082	2.959e-05	-2.817e-05	0.001167	-0.001251	2.961e-05	-2.839e-05	0.0012262	-0.00130756	1.298e-05	-1.317e-05	9.845e-05	-8.962e-05	0.003548	-0.003826	0.0001037	-9.651e-05	1.3e-05	-1.32e-05	0.00377613	-0.0040385
-10.0635	0.001928	-0.002066	3.006e-05	-2.854e-05	0.001156	-0.001244	3.005e-05	-2.875e-05	0.00121611	-0.00130129	1.314e-05	-1.329e-05	0.0001006	-9.134e-05	0.003523	-0.003815	0.0001056	-9.807e-05	1.315e-05	-1.332e-05	0.00375549	-0.00403102
-10.0565	0.001906	-0.002049	3.054e-05	-2.892e-05	0.001144	-0.001236	3.05e-05	-2.911e-05	0.00120504	-0.00129403	1.33e-05	-1.343e-05	0.0001027	-9.311e-05	0.003497	-0.003802	0.0001075	-9.967e-05	1.331e-05	-1.345e-05	0.00373381	-0.00402166
-10.0495	0.001883	-0.002031	3.103e-05	-2.931e-05	0.001132	-0.001228	3.096e-05	-2.948e-05	0.00119399	-0.00128679	1.347e-05	-1.357e-05	0.0001049	-9.493e-05	0.003469	-0.003788	0.0001094	-0.0001013	1.348e-05	-1.359e-05	0.00371025	-0.00401139
-10.0435	0.00186	-0.002013	3.153e-05	-2.97e-05	0.00112	-0.00122	3.142e-05	-2.985e-05	0.00118295	-0.00127955	1.365e-05	-1.372e-05	0.0001071	-9.68e-05	0.00344	-0.003772	0.0001114	-0.000103	1.365e-05	-1.373e-05	0.0036858	-0.00399925
-10.0365	0.001836	-0.001994	3.203e-05	-3.011e-05	0.001107	-0.001211	3.189e-05	-3.024e-05	0.00117092	-0.00127135	1.384e-05	-1.388e-05	0.0001094	-9.872e-05	0.003409	-0.003754	0.0001134	-0.0001047	1.384e-05	-1.388e-05	0.00365948	-0.00398518
-10.0305	0.001811	-0.001974	3.254e-05	-3.052e-05	0.001094	-0.001201	3.236e-05	-3.062e-05	0.0011589	-0.00126214	1.404e-05	-1.404e-05	0.0001117	-0.0001007	0.003377	-0.003735	0.0001154	-0.0001064	1.403e-05	-1.404e-05	0.00363217	-0.00397018
-10.0235	0.001787	-0.001954	3.306e-05	-3.094e-05	0.001081	-0.001191	3.284e-05	-3.102e-05	0.0011469	-0.00125296	1.425e-05	-1.421e-05	0.000114	-0.0001027	0.003344	-0.003714	0.0001174	-0.0001082	1.423e-05	-1.421e-05	0.00360388	-0.00395332
-10.0165	0.001761	-0.001933	3.358e-05	-3.137e-05	0.001067	-0.001181	3.332e-05	-3.142e-05	0.0011339	-0.00124379	1.446e-05	-1.439e-05	0.0001163	-0.0001048	0.003311	-0.003692	0.0001195	-0.0001101	1.444e-05	-1.438e-05	0.0035757	-0.00393567
-10.0105	0.001736	-0.001911	3.41e-05	-3.18e-05	0.001053	-0.00117	3.38e-05	-3.182e-05	0.0011209	-0.00123362	1.469e-05	-1.458e-05	0.0001187	-0.0001069	0.003276	-0.003668	0.0001215	-0.0001119	1.466e-05	-1.456e-05	0.00354555	-0.00391594
-10.0035	0.00171	-0.00189	3.462e-05	-3.224e-05	0.001039	-0.001159	3.428e-05	-3.223e-05	0.0011079	-0.00122347	1.492e-05	-1.478e-05	0.0001211	-0.000109	0.00324	-0.003643	0.0001236	-0.0001138	1.489e-05	-1.475e-05	0.00351451	-0.00389533
-9.9975	0.001684	-0.001867	3.514e-05	-3.268e-05	0.001025	-0.001148	3.476e-05	-3.264e-05	0.0010949	-0.00121332	1.516e-05	-1.498e-05	0.0001234	-0.0001112	0.003204	-0.003617	0.0001256	-0.0001157	1.512e-05	-1.494e-05	0.00348328	-0.00387382
-9.9905	0.001658	-0.001844	3.565e-05	-3.313e-05	0.00101	-0.001136	3.524e-05	-3.306e-05	0.00108089	-0.00120219	1.541e-05	-1.519e-05	0.0001258	-0.0001134	0.003168	-0.00359	0.0001277	-0.0001176	1.537e-05	-1.515e-05	0.00345228	-0.00385134
-9.9835	0.001632	-0.001821	3.617e-05	-3.358e-05	0.0009957	-0.001124	3.571e-05	-3.347e-05	0.00106758	-0.00119105	1.567e-05	-1.541e-05	0.0001281	-0.0001156	0.003131	-0.003562	0.0001297	-0.0001196	1.562e-05	-1.536e-05	0.00342009	-0.00382797
-9.9775	0.001606	-0.001797	3.668e-05	-3.403e-05	0.0009813	-0.001112	3.617e-05	-3.389e-05	0.00105415	-0.00117992	1.593e-05	-1.564e-05	0.0001305	-0.0001179	0.003095	-0.003533	0.0001317	-0.0001216	1.587e-05	-1.558e-05	0.003389	-0.00380372
-9.9705	0.001581	-0.001774	3.718e-05	-3.449e-05	0.0009669	-0.001099	3.663e-05	-3.431e-05	0.00104071	-0.0011678	1.62e-05	-1.588e-05	0.0001328	-0.0001201	0.003058	-0.003503	0.0001337	-0.0001236	1.614e-05	-1.581e-05	0.00335684	-0.00377839
-9.9645	0.001555	-0.001749	3.767e-05	-3.494e-05	0.0009526	-0.001086	3.708e-05	-3.472e-05	0.00102735	-0.00115566	1.648e-05	-1.613e-05	0.0001351	-0.0001224	0.003022	-0.003472	0.0001357	-0.0001256	1.641e-05	-1.605e-05	0.00332569	-0.00375218
-9.9575	0.00153	-0.001725	3.815e-05	-3.539e-05	0.0009385	-0.001073	3.752e-05	-3.514e-05	0.00101417	-0.00114353	1.676e-05	-1.638e-05	0.0001373	-0.0001247	0.002987	-0.003441	0.0001377	-0.0001276	1.669e-05	-1.63e-05	0.00329545	-0.00372598
-9.9515	0.001505	-0.001701	3.862e-05	-3.584e-05	0.0009246	-0.00106	3.794e-05	-3.555e-05	0.00100116	-0.00113139	1.705e-05	-1.664e-05	0.0001395	-0.0001271	0.002952	-0.003409	0.0001396	-0.0001296	1.697e-05	-1.655e-05	0.00326512	-0.00369889
-9.9445	0.001481	-0.001677	3.907e-05	-3.629e-05	0.0009111	-0.001047	3.835e-05	-3.596e-05	0.00098852	-0.00111925	1.735e-05	-1.691e-05	0.0001417	-0.0001294	0.002919	-0.003377	0.0001414	-0.0001316	1.726e-05	-1.681e-05	0.00323671	-0.00367172
-9.9375	0.001457	-0.001652	3.951e-05	-3.673e-05	0.0008979	-0.001034	3.875e-05	-3.636e-05	0.00097616	-0.00110709	1.765e-05	-1.719e-05	0.0001438	-0.0001317	0.002887	-0.003345	0.0001432	-0.0001336	1.755e-05	-1.707e-05	0.0032092	-0.00364456
-9.9315	0.001434	-0.001628	3.993e-05	-3.717e-05	0.0008852	-0.001021	3.913e-05	-3.676e-05	0.00096426	-0.00109493	1.795e-05	-1.747e-05	0.0001458	-0.000134	0.002856	-0.003314	0.000145	-0.0001356	1.784e-05	-1.735e-05	0.00318259	-0.00361842
-9.9245	0.001412	-0.001604	4.032e-05	-3.76e-05	0.000873	-0.001008	3.949e-05	-3.715e-05	0.00095281	-0.00108275	1.826e-05	-1.776e-05	0.0001478	-0.0001363	0.002828	-0.003282	0.0001466	-0.0001376	1.815e-05	-1.763e-05	0.00315881	-0.00359129
-9.9185	0.001391	-0.00158	4.07e-05	-3.802e-05	0.0008614	-0.0009952	3.983e-05	-3.753e-05	0.00094193	-0.00107075	1.857e-05	-1.805e-05	0.0001496	-0.0001385	0.002801	-0.003251	0.0001483	-0.0001396	1.845e-05	-1.791e-05	0.00313592	-0.00356506
-9.9115	0.001371	-0.001557	4.105e-05	-3.843e-05	0.0008505	-0.0009826	4.015e-05	-3.79e-05	0.0009317	-0.00105893	1.889e-05	-1.836e-05	0.0001514	-0.0001408	0.002777	-0.003221	0.0001498	-0.0001415	1.875e-05	-1.821e-05	0.00311584	-0.00353987
-9.9045	0.001352	-0.001534	4.138e-05	-3.883e-05	0.0008404	-0.0009702	4.044e-05	-3.826e-05	0.00092222	-0.00104729	1.92e-05	-1.867e-05	0.0001531	-0.000143	0.002756	-0.003191	0.0001513	-0.0001434	1.906e-05	-1.85e-05	0.00309866	-0.00351457
-9.8985	0.001334	-0.001512	4.169e-05	-3.922e-05	0.000831	-0.0009582	4.071e-05	-3.861e-05	0.0009134	-0.00103603	1.952e-05	-1.898e-05	0.0001547	-0.0001452	0.002737	-0.003163	0.0001526	-0.0001453	1.937e-05	-1.881e-05	0.00308319	-0.00349129
-9.8915	0.001318	-0.00149	4.196e-05	-3.959e-05	0.0008226	-0.0009465	4.096e-05	-3.894e-05	0.00090552	-0.00102503	1.984e-05	-1.93e-05	0.0001562	-0.0001473	0.002722	-0.003136	0.0001539	-0.0001472	1.968e-05	-1.911e-05	0.00307162	-0.00346891
-9.8855	0.001303	-0.001469	4.22e-05	-3.995e-05	0.0008151	-0.0009353	4.118e-05	-3.926e-05	0.00089848	-0.00101451	2.017e-05	-1.962e-05	0.0001576	-0.0001494	0.00271	-0.003111	0.0001551	-0.000149	1.999e-05	-1.943e-05	0.00306286	-0.00344845
-9.8785	0.00129	-0.001449	4.242e-05	-4.029e-05	0.0008086	-0.0009246	4.137e-05	-3.957e-05	0.00089239	-0.00100446	2.049e-05	-1.995e-05	0.0001589	-0.0001514	0.002701	-0.003087	0.0001563	-0.0001508	2.031e-05	-1.974e-05	0.003057	-0.00342889
-9.8715	0.001279	-0.00143	4.261e-05	-4.062e-05	0.0008032	-0.0009144	4.153e-05	-3.986e-05	0.00088734	-0.00099488	2.081e-05	-2.028e-05	0.00016	-0.0001534	0.002697	-0.003066	0.0001573	-0.0001525	2.062e-05	-2.006e-05	0.00305573	-0.00341224
-9.8655	0.001269	-0.001412	4.276e-05	-4.092e-05	0.0007989	-0.0009049	4.167e-05	-4.013e-05	0.00088333	-0.00098595	2.113e-05	-2.062e-05	0.0001611	-0.0001553	0.002696	-0.003046	0.0001582	-0.0001541	2.093e-05	-2.038e-05	0.00305736	-0.0033964
-9.8585	0.001261	-0.001395	4.288e-05	-4.121e-05	0.0007958	-0.0008961	4.178e-05	-4.038e-05	0.00088046	-0.00097769	2.145e-05	-2.095e-05	0.000162	-0.0001572	0.0027	-0.00303	0.0001591	-0.0001557	2.124e-05	-2.071e-05	0.00306379	-0.00338456
-9.8525	0.001255	-0.001379	4.297e-05	-4.148e-05	0.000794	-0.000888	4.185e-05	-4.062e-05	0.00087882	-0.0009701	2.177e-05	-2.13e-05	0.0001628	-0.0001589	0.002708	-0.003016	0.0001598	-0.0001573	2.155e-05	-2.104e-05	0.00307392	-0.00337454
-9.8455	0.001251	-0.001364	4.302e-05	-4.172e-05	0.0007934	-0.0008807	4.19e-05	-4.083e-05	0.00087832	-0.00096325	2.209e-05	-2.164e-05	0.0001635	-0.0001606	0.002721	-0.003004	0.0001605	-0.0001588	2.185e-05	-2.137e-05	0.00308894	-0.00336641
-9.8395	0.001249	-0.001351	4.305e-05	-4.194e-05	0.0007942	-0.0008743	4.192e-05	-4.102e-05	0.00087917	-0.00095726	2.241e-05	-2.199e-05	0.0001641	-0.0001622	0.002739	-0.002996	0.000161	-0.0001602	2.216e-05	-2.17e-05	0.00310867	-0.00336209
-9.8325	0.001249	-0.001339	4.304e-05	-4.213e-05	0.0007963	-0.0008688	4.191e-05	-4.119e-05	0.00088125	-0.00095212	2.273e-05	-2.233e-05	0.0001645	-0.0001637	0.002762	-0.002992	0.0001615	-0.0001616	2.246e-05	-2.203e-05	0.00313319	-0.00336166
-9.8255	0.001251	-0.001329	4.3e-05	-4.23e-05	0.0007998	-0.0008643	4.187e-05	-4.134e-05	0.00088467	-0.00094794	2.305e-05	-2.268e-05	0.0001649	-0.0001652	0.002789	-0.00299	0.0001619	-0.0001628	2.276e-05	-2.237e-05	0.00316161	-0.00336305
-9.8195	0.001255	-0.00132	4.293e-05	-4.245e-05	0.0008047	-0.0008607	4.181e-05	-4.147e-05	0.00088944	-0.00094462	2.336e-05	-2.304e-05	0.0001651	-0.0001665	0.002822	-0.002993	0.0001622	-0.000164	2.307e-05	-2.27e-05	0.00319573	-0.00336924
-9.8125	0.001261	-0.001313	4.283e-05	-4.257e-05	0.000811	-0.0008583	4.172e-05	-4.157e-05	0.00089555	-0.00094244	2.368e-05	-2.339e-05	0.0001652	-0.0001678	0.002859	-0.002999	0.0001624	-0.0001652	2.337e-05	-2.304e-05	0.00323365	-0.00337843
-9.8065	0.00127	-0.001307	4.269e-05	-4.266e-05	0.0008187	-0.0008569	4.16e-05	-4.165e-05	0.00090299	-0.00094121	2.399e-05	-2.375e-05	0.0001653	-0.0001689	0.002902	-0.003009	0.0001625	-0.0001662	2.367e-05	-2.338e-05	0.00327746	-0.00339123
-9.7995	0.00128	-0.001304	4.253e-05	-4.273e-05	0.0008278	-0.0008566	4.146e-05	-4.17e-05	0.00091179	-0.00094103	2.431e-05	-2.41e-05	0.0001652	-0.00017	0.00295	-0.003024	0.0001626	-0.0001672	2.396e-05	-2.372e-05	0.00332607	-0.00340902
-9.7925	0.001293	-0.001302	4.235e-05	-4.277e-05	0.0008383	-0.0008575	4.129e-05	-4.173e-05	0.00092194	-0.000942	2.463e-05	-2.446e-05	0.000165	-0.0001709	0.003004	-0.003042	0.0001626	-0.0001681	2.426e-05	-2.406e-05	0.00338049	-0.00342952
-9.7865	0.001308	-0.001301	4.214e-05	-4.278e-05	0.0008503	-0.0008596	4.11e-05	-4.174e-05	0.00093354	-0.00094412	2.494e-05	-2.482e-05	0.0001648	-0.0001718	0.003062	-0.003066	0.0001625	-0.000169	2.456e-05	-2.44e-05	0.0034388	-0.00345602
-9.7795	0.001325	-0.001303	4.19e-05	-4.276e-05	0.0008636	-0.0008629	4.09e-05	-4.172e-05	0.0009464	-0.00094738	2.526e-05	-2.519e-05	0.0001644	-0.0001726	0.003126	-0.003093	0.0001624	-0.0001697	2.486e-05	-2.474e-05	0.00350292	-0.00348523
-9.7735	0.001344	-0.001307	4.165e-05	-4.272e-05	0.0008782	-0.0008675	4.067e-05	-4.168e-05	0.00096052	-0.0009519	2.558e-05	-2.555e-05	0.000164	-0.0001732	0.003194	-0.003125	0.0001623	-0.0001704	2.516e-05	-2.509e-05	0.00357104	-0.00351924
-9.7665	0.001365	-0.001312	4.137e-05	-4.266e-05	0.0008942	-0.0008732	4.043e-05	-4.162e-05	0.000976	-0.00095748	2.591e-05	-2.592e-05	0.0001636	-0.0001738	0.003267	-0.003162	0.0001621	-0.000171	2.547e-05	-2.544e-05	0.00364408	-0.00355816
-9.7595	0.001387	-0.001319	4.108e-05	-4.257e-05	0.0009115	-0.0008803	4.017e-05	-4.154e-05	0.00099275	-0.00096441	2.624e-05	-2.629e-05	0.0001631	-0.0001743	0.003346	-0.003203	0.0001618	-0.0001716	2.578e-05	-2.579e-05	0.00372292	-0.00360098
-9.7535	0.001412	-0.001329	4.077e-05	-4.245e-05	0.00093	-0.0008885	3.99e-05	-4.143e-05	0.00101067	-0.00097238	2.657e-05	-2.667e-05	0.0001625	-0.0001747	0.003429	-0.003249	0.0001616	-0.000172	2.609e-05	-2.614e-05	0.00380576	-0.00364851
-9.7465	0.001438	-0.00134	4.044e-05	-4.231e-05	0.0009496	-0.000898	3.962e-05	-4.131e-05	0.00102966	-0.00098162	2.691e-05	-2.705e-05	0.0001619	-0.000175	0.003516	-0.0033	0.0001613	-0.0001724	2.64e-05	-2.649e-05	0.00389251	-0.00370094
-9.7405	0.001466	-0.001353	4.011e-05	-4.215e-05	0.0009705	-0.0009088	3.933e-05	-4.116e-05	0.00104994	-0.00099211	2.725e-05	-2.743e-05	0.0001613	-0.0001752	0.003608	-0.003356	0.000161	-0.0001728	2.673e-05	-2.686e-05	0.00398428	-0.00375829
-9.7335	0.001496	-0.001367	3.977e-05	-4.197e-05	0.0009923	-0.0009208	3.904e-05	-4.1e-05	0.00107111	-0.00100377	2.76e-05	-2.782e-05	0.0001607	-0.0001754	0.003704	-0.003416	0.0001607	-0.0001731	2.705e-05	-2.722e-05	0.00408005	-0.00381954
-9.7275	0.001527	-0.001384	3.942e-05	-4.177e-05	0.001015	-0.000934	3.874e-05	-4.082e-05	0.00109316	-0.00101659	2.796e-05	-2.822e-05	0.00016	-0.0001754	0.003804	-0.003481	0.0001604	-0.0001733	2.739e-05	-2.759e-05	0.00417975	-0.00388551
-9.7205	0.001559	-0.001402	3.907e-05	-4.155e-05	0.001039	-0.0009483	3.843e-05	-4.062e-05	0.0011165	-0.00103047	2.833e-05	-2.862e-05	0.0001594	-0.0001754	0.003907	-0.00355	0.0001601	-0.0001735	2.773e-05	-2.797e-05	0.00428256	-0.00395549
-9.7135	0.001592	-0.001422	3.872e-05	-4.131e-05	0.001064	-0.0009639	3.813e-05	-4.041e-05	0.00114085	-0.00104562	2.871e-05	-2.903e-05	0.0001587	-0.0001754	0.004014	-0.003624	0.0001599	-0.0001737	2.809e-05	-2.835e-05	0.0043894	-0.00403048
-9.7075	0.001627	-0.001444	3.836e-05	-4.106e-05	0.001089	-0.0009806	3.783e-05	-4.019e-05	0.00116519	-0.00106185	2.91e-05	-2.945e-05	0.0001581	-0.0001753	0.004125	-0.003702	0.0001596	-0.0001738	2.845e-05	-2.874e-05	0.00450025	-0.00410929
-9.7005	0.001663	-0.001468	3.801e-05	-4.079e-05	0.001116	-0.0009984	3.753e-05	-3.995e-05	0.00119154	-0.00107914	2.95e-05	-2.988e-05	0.0001574	-0.0001751	0.004238	-0.003785	0.0001594	-0.0001739	2.883e-05	-2.914e-05	0.00461313	-0.00419302
-9.6945	0.0017	-0.001493	3.766e-05	-4.051e-05	0.001143	-0.001017	3.724e-05	-3.971e-05	0.0012179	-0.00109722	2.991e-05	-3.031e-05	0.0001568	-0.0001749	0.004354	-0.003872	0.0001592	-0.0001739	2.922e-05	-2.955e-05	0.00472913	-0.00428066
-9.6875	0.001737	-0.001519	3.732e-05	-4.022e-05	0.00117	-0.001037	3.695e-05	-3.945e-05	0.00124427	-0.00111667	3.034e-05	-3.076e-05	0.0001563	-0.0001746	0.004473	-0.003963	0.0001591	-0.000174	2.962e-05	-2.997e-05	0.00484836	-0.00437233
-9.6805	0.001775	-0.001547	3.699e-05	-3.992e-05	0.001198	-0.001058	3.667e-05	-3.919e-05	0.00127166	-0.00113711	3.078e-05	-3.122e-05	0.0001557	-0.0001743	0.004594	-0.004059	0.000159	-0.000174	3.003e-05	-3.04e-05	0.00496951	-0.00446892
-9.6745	0.001814	-0.001577	3.667e-05	-3.962e-05	0.001227	-0.00108	3.641e-05	-3.893e-05	0.00130008	-0.00115855	3.124e-05	-3.169e-05	0.0001552	-0.000174	0.004717	-0.004157	0.0001589	-0.000174	3.046e-05	-3.084e-05	0.0050928	-0.00456753
-9.6675	0.001854	-0.001607	3.635e-05	-3.931e-05	0.001256	-0.001103	3.615e-05	-3.866e-05	0.0013285	-0.00118097	3.171e-05	-3.217e-05	0.0001548	-0.0001737	0.004842	-0.00426	0.0001589	-0.0001739	3.09e-05	-3.129e-05	0.00521831	-0.00467106
-9.6615	0.001893	-0.001639	3.605e-05	-3.899e-05	0.001285	-0.001126	3.59e-05	-3.839e-05	0.00135695	-0.00120338	3.219e-05	-3.266e-05	0.0001544	-0.0001733	0.004969	-0.004366	0.0001589	-0.0001739	3.135e-05	-3.175e-05	0.00534584	-0.00477761
-9.6545	0.001933	-0.001673	3.576e-05	-3.868e-05	0.001315	-0.001151	3.567e-05	-3.812e-05	0.00138643	-0.0012278	3.269e-05	-3.317e-05	0.000154	-0.0001729	0.005096	-0.004476	0.000159	-0.0001739	3.182e-05	-3.223e-05	0.00547351	-0.0048882
-9.6475	0.001973	-0.001707	3.549e-05	-3.836e-05	0.001344	-0.001176	3.545e-05	-3.785e-05	0.00141494	-0.00125221	3.32e-05	-3.369e-05	0.0001538	-0.0001725	0.005225	-0.004588	0.0001591	-0.0001739	3.231e-05	-3.272e-05	0.00560341	-0.00500081
-9.6415	0.002013	-0.001742	3.523e-05	-3.805e-05	0.001374	-0.001202	3.525e-05	-3.758e-05	0.00144448	-0.00127763	3.373e-05	-3.422e-05	0.0001535	-0.0001721	0.005354	-0.004704	0.0001593	-0.0001739	3.281e-05	-3.322e-05	0.00573334	-0.00511744
-9.6345	0.002053	-0.001778	3.499e-05	-3.773e-05	0.001404	-0.001229	3.506e-05	-3.732e-05	0.00147405	-0.00130405	3.428e-05	-3.477e-05	0.0001533	-0.0001717	0.005484	-0.004822	0.0001596	-0.0001739	3.333e-05	-3.374e-05	0.00586451	-0.00523611
-9.6285	0.002093	-0.001815	3.476e-05	-3.743e-05	0.001433	-0.001256	3.488e-05	-3.706e-05	0.00150264	-0.00133049	3.484e-05	-3.533e-05	0.0001532	-0.0001713	0.005614	-0.004943	0.0001599	-0.0001739	3.386e-05	-3.427e-05	0.0059958	-0.0053578
-9.6215	0.002133	-0.001853	3.455e-05	-3.713e-05	0.001463	-0.001283	3.472e-05	-3.68e-05	0.00153227	-0.00135693	3.542e-05	-3.591e-05	0.0001531	-0.000171	0.005744	-0.005066	0.0001602	-0.0001739	3.441e-05	-3.482e-05	0.00612713	-0.00548163
-9.6155	0.002172	-0.001891	3.435e-05	-3.683e-05	0.001492	-0.001311	3.457e-05	-3.656e-05	0.00156092	-0.00138439	3.601e-05	-3.65e-05	0.0001531	-0.0001706	0.005873	-0.005191	0.0001606	-0.0001739	3.497e-05	-3.537e-05	0.00625768	-0.00560737
-9.6085	0.002211	-0.00193	3.417e-05	-3.654e-05	0.001521	-0.00134	3.444e-05	-3.632e-05	0.00158961	-0.00141286	3.661e-05	-3.71e-05	0.0001531	-0.0001702	0.006002	-0.005318	0.000161	-0.000174	3.555e-05	-3.595e-05	0.00638826	-0.00573525
-9.6015	0.002249	-0.00197	3.401e-05	-3.626e-05	0.00155	-0.001368	3.432e-05	-3.609e-05	0.00161833	-0.00144035	3.723e-05	-3.771e-05	0.0001532	-0.0001699	0.00613	-0.005446	0.0001615	-0.0001741	3.614e-05	-3.653e-05	0.00651807	-0.00586424
-9.5955	0.002287	-0.002009	3.386e-05	-3.599e-05	0.001578	-0.001397	3.422e-05	-3.587e-05	0.00164608	-0.00146886	3.786e-05	-3.834e-05	0.0001533	-0.0001696	0.006257	-0.005575	0.000162	-0.0001741	3.674e-05	-3.713e-05	0.0066469	-0.00599417
-9.5885	0.002324	-0.002049	3.372e-05	-3.574e-05	0.001606	-0.001426	3.412e-05	-3.566e-05	0.00167384	-0.0014974	3.85e-05	-3.897e-05	0.0001534	-0.0001692	0.006383	-0.005705	0.0001625	-0.0001743	3.735e-05	-3.773e-05	0.00677475	-0.0061252
-9.5825	0.00236	-0.002089	3.36e-05	-3.549e-05	0.001634	-0.001456	3.404e-05	-3.546e-05	0.00170164	-0.00152695	3.915e-05	-3.962e-05	0.0001536	-0.0001689	0.006507	-0.005836	0.000163	-0.0001744	3.798e-05	-3.835e-05	0.00690073	-0.00625727
-9.5755	0.002395	-0.002129	3.349e-05	-3.525e-05	0.001661	-0.001485	3.397e-05	-3.527e-05	0.00172846	-0.00155552	3.98e-05	-4.027e-05	0.0001538	-0.0001687	0.006629	-0.005966	0.0001636	-0.0001745	3.861e-05	-3.898e-05	0.00702481	-0.00638845
-9.5685	0.00243	-0.002169	3.34e-05	-3.502e-05	0.001687	-0.001514	3.391e-05	-3.508e-05	0.00175431	-0.0015841	4.047e-05	-4.094e-05	0.0001541	-0.0001684	0.006748	-0.006097	0.0001642	-0.0001747	3.925e-05	-3.962e-05	0.00714602	-0.00652066
-9.5625	0.002463	-0.002209	3.331e-05	-3.48e-05	0.001712	-0.001543	3.386e-05	-3.491e-05	0.00177917	-0.00161271	4.114e-05	-4.161e-05	0.0001544	-0.0001682	0.006865	-0.006227	0.0001648	-0.0001749	3.989e-05	-4.026e-05	0.00726523	-0.00665197
-9.5555	0.002495	-0.002248	3.324e-05	-3.46e-05	0.001737	-0.001571	3.382e-05	-3.475e-05	0.00180406	-0.00164035	4.181e-05	-4.228e-05	0.0001547	-0.0001679	0.00698	-0.006356	0.0001654	-0.000175	4.054e-05	-4.091e-05	0.00738245	-0.00678209
-9.5495	0.002526	-0.002287	3.317e-05	-3.441e-05	0.001761	-0.001599	3.379e-05	-3.46e-05	0.00182796	-0.00166801	4.249e-05	-4.296e-05	0.000155	-0.0001677	0.007091	-0.006484	0.000166	-0.0001752	4.12e-05	-4.156e-05	0.00749569	-0.00691142
-9.5425	0.002556	-0.002325	3.311e-05	-3.422e-05	0.001784	-0.001627	3.376e-05	-3.446e-05	0.00185087	-0.00169568	4.317e-05	-4.364e-05	0.0001553	-0.0001675	0.007198	-0.00661	0.0001666	-0.0001754	4.185e-05	-4.221e-05	0.00760492	-0.00703875
-9.5355	0.002584	-0.002362	3.306e-05	-3.405e-05	0.001806	-0.001654	3.373e-05	-3.433e-05	0.00187279	-0.00172238	4.385e-05	-4.431e-05	0.0001556	-0.0001673	0.007302	-0.006733	0.0001672	-0.0001756	4.251e-05	-4.287e-05	0.00771116	-0.00716308
-9.5295	0.002611	-0.002399	3.302e-05	-3.388e-05	0.001826	-0.001681	3.371e-05	-3.42e-05	0.00189273	-0.00174908	4.452e-05	-4.499e-05	0.0001559	-0.0001671	0.007402	-0.006855	0.0001678	-0.0001758	4.316e-05	-4.352e-05	0.00781338	-0.00728641
-9.5225	0.002636	-0.002434	3.298e-05	-3.373e-05	0.001846	-0.001706	3.37e-05	-3.408e-05	0.00191268	-0.00177381	4.519e-05	-4.566e-05	0.0001562	-0.0001669	0.007497	-0.006973	0.0001684	-0.000176	4.381e-05	-4.418e-05	0.0079106	-0.00740574
-9.5165	0.002659	-0.002468	3.295e-05	-3.359e-05	0.001864	-0.001731	3.368e-05	-3.397e-05	0.00193063	-0.00179856	4.585e-05	-4.633e-05	0.0001565	-0.0001667	0.007587	-0.007087	0.0001689	-0.0001762	4.445e-05	-4.482e-05	0.0080027	-0.00752105
-9.5095	0.002681	-0.002501	3.291e-05	-3.345e-05	0.001882	-0.001755	3.366e-05	-3.386e-05	0.00194857	-0.00182231	4.651e-05	-4.699e-05	0.0001568	-0.0001665	0.007672	-0.007198	0.0001694	-0.0001764	4.509e-05	-4.546e-05	0.0080898	-0.00763335
-9.5035	0.002701	-0.002533	3.289e-05	-3.332e-05	0.001897	-0.001778	3.364e-05	-3.376e-05	0.00196353	-0.00184508	4.715e-05	-4.763e-05	0.0001571	-0.0001664	0.007751	-0.007304	0.0001699	-0.0001765	4.572e-05	-4.609e-05	0.00817087	-0.00774062
-9.4965	0.002719	-0.002562	3.286e-05	-3.319e-05	0.001912	-0.001799	3.363e-05	-3.367e-05	0.00197849	-0.00186586	4.778e-05	-4.827e-05	0.0001574	-0.0001662	0.007825	-0.007405	0.0001703	-0.0001766	4.633e-05	-4.671e-05	0.00824681	-0.00784278
-9.4895	0.002734	-0.00259	3.283e-05	-3.308e-05	0.001925	-0.00182	3.361e-05	-3.357e-05	0.00199144	-0.00188665	4.84e-05	-4.889e-05	0.0001576	-0.000166	0.007892	-0.007501	0.0001707	-0.0001767	4.693e-05	-4.731e-05	0.00831563	-0.0079399
-9.4835	0.002748	-0.002616	3.28e-05	-3.296e-05	0.001936	-0.001838	3.358e-05	-3.348e-05	0.00200238	-0.00190444	4.9e-05	-4.949e-05	0.0001579	-0.0001658	0.007953	-0.007591	0.0001711	-0.0001768	4.752e-05	-4.79e-05	0.00837852	-0.00803099
-9.4765	0.002759	-0.00264	3.278e-05	-3.286e-05	0.001946	-0.001856	3.355e-05	-3.34e-05	0.00201233	-0.00192226	4.959e-05	-5.008e-05	0.0001581	-0.0001656	0.008006	-0.007675	0.0001714	-0.0001769	4.809e-05	-4.848e-05	0.00843318	-0.00811606
-9.4705	0.002768	-0.002662	3.275e-05	-3.275e-05	0.001953	-0.001872	3.352e-05	-3.331e-05	0.00201927	-0.00193806	5.015e-05	-5.065e-05	0.0001583	-0.0001654	0.008053	-0.007752	0.0001717	-0.0001769	4.864e-05	-4.903e-05	0.00848179	-0.00819398
-9.4635	0.002775	-0.002681	3.272e-05	-3.265e-05	0.001959	-0.001885	3.349e-05	-3.322e-05	0.00202521	-0.00195087	5.069e-05	-5.119e-05	0.0001585	-0.0001652	0.008091	-0.007822	0.000172	-0.0001769	4.917e-05	-4.957e-05	0.00852136	-0.00826486
-9.4565	0.002779	-0.002698	3.269e-05	-3.255e-05	0.001964	-0.001898	3.345e-05	-3.313e-05	0.00203014	-0.00196368	5.122e-05	-5.171e-05	0.0001587	-0.000165	0.008122	-0.007884	0.0001722	-0.0001769	4.968e-05	-5.008e-05	0.0085538	-0.00832769
-9.4505	0.00278	-0.002712	3.266e-05	-3.246e-05	0.001966	-0.001908	3.34e-05	-3.304e-05	0.00203206	-0.0019735	5.171e-05	-5.22e-05	0.0001589	-0.0001648	0.008144	-0.007937	0.0001723	-0.0001768	5.016e-05	-5.056e-05	0.00857707	-0.00838136
-9.4435	0.002779	-0.002724	3.262e-05	-3.236e-05	0.001966	-0.001916	3.335e-05	-3.295e-05	0.00203197	-0.00198131	5.219e-05	-5.267e-05	0.0001591	-0.0001645	0.008158	-0.007983	0.0001725	-0.0001767	5.063e-05	-5.102e-05	0.00859242	-0.00842789
-9.4375	0.002775	-0.002732	3.259e-05	-3.227e-05	0.001964	-0.001922	3.329e-05	-3.286e-05	0.00202988	-0.00198713	5.263e-05	-5.311e-05	0.0001592	-0.0001643	0.008163	-0.008019	0.0001726	-0.0001766	5.106e-05	-5.146e-05	0.00859849	-0.00846447
-9.4305	0.002768	-0.002738	3.255e-05	-3.218e-05	0.00196	-0.001926	3.323e-05	-3.276e-05	0.00202578	-0.00199094	5.305e-05	-5.352e-05	0.0001594	-0.0001641	0.008159	-0.008047	0.0001726	-0.0001765	5.147e-05	-5.186e-05	0.00859552	-0.00849298
-9.4235	0.002758	-0.00274	3.251e-05	-3.209e-05	0.001954	-0.001928	3.316e-05	-3.266e-05	0.00201967	-0.00199275	5.344e-05	-5.39e-05	0.0001596	-0.000164	0.008146	-0.008064	0.0001727	-0.0001763	5.186e-05	-5.224e-05	0.0085836	-0.00851044
-9.4175	0.002746	-0.00274	3.247e-05	-3.2e-05	0.001946	-0.001928	3.309e-05	-3.256e-05	0.00201156	-0.00199256	5.381e-05	-5.425e-05	0.0001598	-0.0001638	0.008123	-0.008072	0.0001727	-0.0001761	5.221e-05	-5.258e-05	0.00856152	-0.00851873
-9.4105	0.00273	-0.002736	3.243e-05	-3.191e-05	0.001936	-0.001925	3.301e-05	-3.246e-05	0.00200144	-0.00198937	5.414e-05	-5.457e-05	0.0001601	-0.0001636	0.008091	-0.00807	0.0001727	-0.0001759	5.254e-05	-5.289e-05	0.00853048	-0.00851696
-9.4045	0.002712	-0.002729	3.239e-05	-3.183e-05	0.001923	-0.00192	3.293e-05	-3.235e-05	0.00198832	-0.00198418	5.445e-05	-5.486e-05	0.0001603	-0.0001635	0.00805	-0.008058	0.0001727	-0.0001757	5.283e-05	-5.318e-05	0.00849028	-0.00850524
-9.3975	0.00269	-0.002719	3.235e-05	-3.174e-05	0.001908	-0.001912	3.285e-05	-3.224e-05	0.0019732	-0.00197598	5.473e-05	-5.511e-05	0.0001607	-0.0001634	0.007998	-0.008036	0.0001727	-0.0001755	5.31e-05	-5.342e-05	0.00843923	-0.00848343
-9.3915	0.002666	-0.002706	3.231e-05	-3.165e-05	0.001891	-0.001902	3.276e-05	-3.212e-05	0.00195607	-0.00196577	5.497e-05	-5.533e-05	0.000161	-0.0001634	0.007937	-0.008003	0.0001728	-0.0001753	5.334e-05	-5.364e-05	0.00837911	-0.00845067
-9.3845	0.002639	-0.002689	3.227e-05	-3.157e-05	0.001872	-0.00189	3.267e-05	-3.2e-05	0.00193694	-0.00195357	5.519e-05	-5.552e-05	0.0001614	-0.0001634	0.007867	-0.007959	0.0001728	-0.0001751	5.355e-05	-5.383e-05	0.00830994	-0.00840685
-9.3775	0.002609	-0.002669	3.224e-05	-3.149e-05	0.001851	-0.001875	3.258e-05	-3.188e-05	0.00191582	-0.00193837	5.538e-05	-5.567e-05	0.0001619	-0.0001635	0.007787	-0.007905	0.0001729	-0.0001749	5.373e-05	-5.398e-05	0.00823091	-0.00835305
-9.3715	0.002576	-0.002645	3.22e-05	-3.141e-05	0.001827	-0.001858	3.248e-05	-3.176e-05	0.00189168	-0.00192117	5.554e-05	-5.58e-05	0.0001625	-0.0001636	0.007697	-0.007841	0.000173	-0.0001747	5.388e-05	-5.41e-05	0.00814192	-0.0082892
-9.3645	0.00254	-0.002619	3.217e-05	-3.133e-05	0.001802	-0.001839	3.239e-05	-3.164e-05	0.00186656	-0.00190197	5.568e-05	-5.589e-05	0.0001632	-0.0001639	0.007599	-0.007767	0.0001731	-0.0001746	5.401e-05	-5.419e-05	0.00804499	-0.00821558
-9.3585	0.002501	-0.002589	3.215e-05	-3.126e-05	0.001774	-0.001817	3.229e-05	-3.152e-05	0.00183844	-0.00187978	5.579e-05	-5.596e-05	0.0001639	-0.0001642	0.007491	-0.007682	0.0001733	-0.0001745	5.41e-05	-5.425e-05	0.00793809	-0.00813091
-9.3515	0.00246	-0.002557	3.212e-05	-3.119e-05	0.001745	-0.001793	3.22e-05	-3.139e-05	0.00180932	-0.00185558	5.587e-05	-5.599e-05	0.0001648	-0.0001646	0.007375	-0.007588	0.0001736	-0.0001744	5.417e-05	-5.428e-05	0.00782344	-0.00803727
-9.3445	0.002417	-0.002521	3.211e-05	-3.112e-05	0.001714	-0.001767	3.211e-05	-3.127e-05	0.00177822	-0.00182939	5.593e-05	-5.6e-05	0.0001658	-0.0001651	0.007251	-0.007484	0.0001739	-0.0001745	5.422e-05	-5.428e-05	0.00770085	-0.00793388
-9.3385	0.002371	-0.002482	3.209e-05	-3.106e-05	0.00168	-0.001739	3.201e-05	-3.115e-05	0.0017441	-0.00180121	5.596e-05	-5.598e-05	0.0001669	-0.0001657	0.007119	-0.007371	0.0001744	-0.0001746	5.424e-05	-5.426e-05	0.0075705	-0.00782154
-9.3315	0.002323	-0.002441	3.209e-05	-3.101e-05	0.001646	-0.001708	3.192e-05	-3.102e-05	0.00171001	-0.00177003	5.598e-05	-5.594e-05	0.0001681	-0.0001665	0.006979	-0.007249	0.0001749	-0.0001748	5.424e-05	-5.421e-05	0.00743222	-0.00770045
-9.3255	0.002273	-0.002397	3.208e-05	-3.096e-05	0.001609	-0.001676	3.184e-05	-3.09e-05	0.00167292	-0.00173786	5.597e-05	-5.587e-05	0.0001695	-0.0001674	0.006832	-0.007119	0.0001756	-0.000175	5.422e-05	-5.413e-05	0.00728729	-0.0075714
-9.3185	0.002221	-0.002351	3.209e-05	-3.091e-05	0.001572	-0.001642	3.175e-05	-3.079e-05	0.00163584	-0.0017037	5.594e-05	-5.578e-05	0.0001711	-0.0001684	0.006678	-0.006981	0.0001763	-0.0001754	5.417e-05	-5.403e-05	0.00713551	-0.00743461
-9.3115	0.002167	-0.002302	3.21e-05	-3.088e-05	0.001532	-0.001607	3.167e-05	-3.068e-05	0.00159577	-0.00166856	5.59e-05	-5.567e-05	0.0001728	-0.0001696	0.006519	-0.006835	0.0001772	-0.0001759	5.411e-05	-5.391e-05	0.00697901	-0.00729008
-9.3055	0.002112	-0.002252	3.212e-05	-3.085e-05	0.001492	-0.001569	3.159e-05	-3.057e-05	0.00155571	-0.00163042	5.584e-05	-5.555e-05	0.0001747	-0.000171	0.006354	-0.006682	0.0001782	-0.0001765	5.403e-05	-5.378e-05	0.00681677	-0.00713883
-9.2985	0.002055	-0.002199	3.214e-05	-3.083e-05	0.001451	-0.001531	3.152e-05	-3.046e-05	0.00151466	-0.00159229	5.577e-05	-5.541e-05	0.0001767	-0.0001725	0.006184	-0.006523	0.0001794	-0.0001773	5.393e-05	-5.362e-05	0.0066498	-0.00698183
-9.2925	0.001997	-0.002145	3.217e-05	-3.082e-05	0.001409	-0.001491	3.145e-05	-3.036e-05	0.00147262	-0.00155218	5.568e-05	-5.525e-05	0.000179	-0.0001742	0.006009	-0.006359	0.0001807	-0.0001782	5.382e-05	-5.345e-05	0.0064782	-0.0068201
-9.2855	0.001938	-0.00209	3.221e-05	-3.082e-05	0.001365	-0.00145	3.139e-05	-3.027e-05	0.0014286	-0.00151109	5.559e-05	-5.508e-05	0.0001814	-0.0001761	0.005831	-0.006189	0.0001822	-0.0001792	5.37e-05	-5.327e-05	0.00630389	-0.00665265
-9.2795	0.001879	-0.002033	3.225e-05	-3.082e-05	0.001322	-0.001408	3.133e-05	-3.019e-05	0.00138558	-0.00146901	5.548e-05	-5.491e-05	0.000184	-0.0001782	0.00565	-0.006015	0.0001838	-0.0001804	5.356e-05	-5.307e-05	0.00612684	-0.00648158
-9.2725	0.001818	-0.001975	3.23e-05	-3.083e-05	0.001278	-0.001365	3.128e-05	-3.011e-05	0.00134158	-0.00142594	5.536e-05	-5.472e-05	0.0001868	-0.0001805	0.005466	-0.005837	0.0001856	-0.0001818	5.342e-05	-5.287e-05	0.00594718	-0.00630689
-9.2655	0.001757	-0.001916	3.235e-05	-3.086e-05	0.001233	-0.001322	3.122e-05	-3.003e-05	0.00129657	-0.00138289	5.524e-05	-5.453e-05	0.0001898	-0.000183	0.00528	-0.005656	0.0001876	-0.0001833	5.326e-05	-5.266e-05	0.0057659	-0.00612949
-9.2595	0.001696	-0.001856	3.241e-05	-3.089e-05	0.001188	-0.001278	3.118e-05	-2.996e-05	0.00125159	-0.00133885	5.511e-05	-5.434e-05	0.0001931	-0.0001857	0.005093	-0.005472	0.0001898	-0.0001851	5.31e-05	-5.244e-05	0.00558411	-0.00594958
-9.2525	0.001635	-0.001796	3.247e-05	-3.092e-05	0.001143	-0.001234	3.113e-05	-2.99e-05	0.0012066	-0.00129482	5.498e-05	-5.414e-05	0.0001965	-0.0001886	0.004906	-0.005287	0.0001921	-0.0001869	5.293e-05	-5.222e-05	0.00540251	-0.00576886
-9.2465	0.001575	-0.001736	3.253e-05	-3.097e-05	0.001099	-0.00119	3.109e-05	-2.985e-05	0.00116262	-0.00125082	5.485e-05	-5.395e-05	0.0002	-0.0001917	0.004718	-0.0051	0.0001946	-0.000189	5.276e-05	-5.199e-05	0.00522021	-0.00558664
-9.2395	0.001514	-0.001676	3.26e-05	-3.102e-05	0.001054	-0.001145	3.105e-05	-2.98e-05	0.00111765	-0.00120582	5.471e-05	-5.375e-05	0.0002038	-0.0001949	0.004531	-0.004913	0.0001973	-0.0001913	5.258e-05	-5.176e-05	0.00503939	-0.00540471
-9.2325	0.001454	-0.001616	3.267e-05	-3.108e-05	0.00101	-0.001101	3.102e-05	-2.976e-05	0.00107369	-0.00116184	5.457e-05	-5.355e-05	0.0002078	-0.0001984	0.004345	-0.004726	0.0002001	-0.0001937	5.24e-05	-5.154e-05	0.00485987	-0.00522319
-9.2265	0.001395	-0.001556	3.273e-05	-3.115e-05	0.0009661	-0.001057	3.098e-05	-2.973e-05	0.00102981	-0.00111788	5.443e-05	-5.336e-05	0.0002119	-0.0002021	0.004161	-0.00454	0.0002032	-0.0001963	5.221e-05	-5.131e-05	0.00468274	-0.00504307
-9.2195	0.001337	-0.001497	3.28e-05	-3.122e-05	0.0009229	-0.001013	3.094e-05	-2.969e-05	0.00098664	-0.00107391	5.428e-05	-5.317e-05	0.0002163	-0.0002059	0.003978	-0.004355	0.0002064	-0.0001991	5.203e-05	-5.109e-05	0.00450701	-0.00486426
-9.2135	0.001279	-0.001439	3.286e-05	-3.129e-05	0.0008805	-0.0009697	3.091e-05	-2.967e-05	0.00094427	-0.00103066	5.414e-05	-5.299e-05	0.0002207	-0.00021	0.003799	-0.004173	0.0002097	-0.000202	5.184e-05	-5.087e-05	0.00433538	-0.00468886
-9.2065	0.001223	-0.001382	3.292e-05	-3.137e-05	0.0008388	-0.0009271	3.087e-05	-2.964e-05	0.00090259	-0.00098811	5.4e-05	-5.281e-05	0.0002254	-0.0002142	0.003623	-0.003992	0.0002132	-0.0002052	5.165e-05	-5.065e-05	0.00416725	-0.00451486
-9.2005	0.001168	-0.001325	3.297e-05	-3.144e-05	0.0007981	-0.0008853	3.082e-05	-2.962e-05	0.00086189	-0.00094636	5.386e-05	-5.263e-05	0.0002301	-0.0002186	0.00345	-0.003815	0.0002169	-0.0002084	5.146e-05	-5.044e-05	0.00400232	-0.00434507
-9.1935	0.001115	-0.00127	3.302e-05	-3.152e-05	0.0007584	-0.0008443	3.078e-05	-2.96e-05	0.0008222	-0.00090542	5.371e-05	-5.246e-05	0.000235	-0.0002231	0.003282	-0.003641	0.0002207	-0.0002119	5.127e-05	-5.023e-05	0.00384268	-0.00417869
-9.1865	0.001063	-0.001216	3.306e-05	-3.16e-05	0.0007198	-0.0008042	3.073e-05	-2.958e-05	0.00078359	-0.00086538	5.357e-05	-5.23e-05	0.00024	-0.0002277	0.003118	-0.00347	0.0002246	-0.0002154	5.108e-05	-5.002e-05	0.00368725	-0.00401542
-9.1805	0.001013	-0.001164	3.309e-05	-3.167e-05	0.0006823	-0.0007652	3.067e-05	-2.956e-05	0.00074606	-0.00082643	5.342e-05	-5.214e-05	0.0002451	-0.0002325	0.002958	-0.003304	0.0002286	-0.0002191	5.088e-05	-4.982e-05	0.003536	-0.00385756
-9.1735	0.0009646	-0.001113	3.311e-05	-3.174e-05	0.0006461	-0.0007273	3.061e-05	-2.954e-05	0.00070982	-0.00078858	5.327e-05	-5.199e-05	0.0002503	-0.0002374	0.002804	-0.003143	0.0002327	-0.0002229	5.068e-05	-4.963e-05	0.00339095	-0.00370492
-9.1675	0.0009181	-0.001064	3.312e-05	-3.18e-05	0.0006112	-0.0006907	3.053e-05	-2.951e-05	0.00067485	-0.00075201	5.312e-05	-5.184e-05	0.0002555	-0.0002423	0.002655	-0.002987	0.0002369	-0.0002269	5.048e-05	-4.944e-05	0.003251	-0.00355748
-9.1605	0.0008736	-0.001016	3.312e-05	-3.185e-05	0.0005776	-0.0006553	3.045e-05	-2.948e-05	0.00064117	-0.00071663	5.296e-05	-5.169e-05	0.0002608	-0.0002474	0.002512	-0.002836	0.0002411	-0.0002309	5.028e-05	-4.925e-05	0.00311714	-0.00341524
-9.1535	0.0008311	-0.0009709	3.31e-05	-3.19e-05	0.0005455	-0.0006212	3.036e-05	-2.944e-05	0.00060896	-0.00068254	5.28e-05	-5.155e-05	0.0002661	-0.0002525	0.002375	-0.002691	0.0002454	-0.000235	5.007e-05	-4.906e-05	0.00298937	-0.00327911
-9.1475	0.0007907	-0.0009274	3.306e-05	-3.193e-05	0.0005147	-0.0005885	3.025e-05	-2.94e-05	0.00057801	-0.00064983	5.263e-05	-5.14e-05	0.0002714	-0.0002576	0.002244	-0.002551	0.0002498	-0.0002391	4.986e-05	-4.887e-05	0.00286769	-0.00314797
-9.1405	0.0007525	-0.0008859	3.301e-05	-3.195e-05	0.0004855	-0.0005572	3.014e-05	-2.935e-05	0.00054865	-0.0006185	5.246e-05	-5.125e-05	0.0002768	-0.0002628	0.002119	-0.002418	0.0002542	-0.0002433	4.964e-05	-4.868e-05	0.0027521	-0.00302403
-9.1345	0.0007165	-0.0008465	3.294e-05	-3.196e-05	0.0004578	-0.0005274	3e-05	-2.928e-05	0.00052074	-0.00058864	5.227e-05	-5.111e-05	0.000282	-0.0002679	0.002	-0.00229	0.0002585	-0.0002475	4.941e-05	-4.85e-05	0.00264218	-0.00290501
-9.1275	0.0006828	-0.0008093	3.284e-05	-3.195e-05	0.0004316	-0.0004991	2.986e-05	-2.921e-05	0.0004943	-0.00056026	5.208e-05	-5.095e-05	0.0002873	-0.0002731	0.001888	-0.002169	0.0002629	-0.0002518	4.918e-05	-4.83e-05	0.00253946	-0.00279315
-9.1205	0.0006514	-0.0007743	3.273e-05	-3.192e-05	0.0004069	-0.0004723	2.97e-05	-2.912e-05	0.00046933	-0.00053334	5.187e-05	-5.08e-05	0.0002924	-0.0002782	0.001782	-0.002055	0.0002672	-0.000256	4.893e-05	-4.811e-05	0.0024424	-0.00268811
-9.1145	0.0006223	-0.0007415	3.26e-05	-3.188e-05	0.0003838	-0.000447	2.952e-05	-2.902e-05	0.00044592	-0.0005079	5.165e-05	-5.063e-05	0.0002975	-0.0002832	0.001683	-0.001947	0.0002715	-0.0002602	4.867e-05	-4.791e-05	0.00235232	-0.00258894
-9.1075	0.0005955	-0.000711	3.244e-05	-3.182e-05	0.0003623	-0.0004233	2.932e-05	-2.89e-05	0.00042406	-0.00048402	5.141e-05	-5.046e-05	0.0003024	-0.0002881	0.001591	-0.001846	0.0002757	-0.0002643	4.841e-05	-4.77e-05	0.00226892	-0.00249656
-9.1015	0.0005712	-0.0006828	3.226e-05	-3.173e-05	0.0003423	-0.0004011	2.911e-05	-2.876e-05	0.00040367	-0.00046159	5.116e-05	-5.027e-05	0.0003073	-0.000293	0.001506	-0.001751	0.0002798	-0.0002685	4.813e-05	-4.748e-05	0.00219239	-0.00241025
-9.0945	0.0005493	-0.000657	3.206e-05	-3.162e-05	0.0003239	-0.0003805	2.888e-05	-2.861e-05	0.00038484	-0.00044073	5.089e-05	-5.007e-05	0.000312	-0.0002977	0.001427	-0.001664	0.0002839	-0.0002725	4.783e-05	-4.726e-05	0.00212162	-0.00233153
-9.0885	0.0005299	-0.0006336	3.184e-05	-3.149e-05	0.000307	-0.0003615	2.863e-05	-2.844e-05	0.00036747	-0.00042143	5.06e-05	-4.986e-05	0.0003165	-0.0003024	0.001355	-0.001583	0.0002878	-0.0002764	4.752e-05	-4.702e-05	0.00205742	-0.00225868
-9.0815	0.000513	-0.0006127	3.159e-05	-3.133e-05	0.0002917	-0.000344	2.836e-05	-2.826e-05	0.00035165	-0.00040359	5.029e-05	-4.963e-05	0.0003208	-0.0003068	0.00129	-0.001509	0.0002916	-0.0002803	4.72e-05	-4.676e-05	0.00199989	-0.00219249
-9.0745	0.0004985	-0.0005942	3.131e-05	-3.115e-05	0.000278	-0.0003281	2.808e-05	-2.805e-05	0.00033739	-0.0003873	4.997e-05	-4.938e-05	0.000325	-0.0003111	0.001232	-0.001442	0.0002953	-0.000284	4.685e-05	-4.65e-05	0.00194912	-0.00213298
-9.0685	0.0004867	-0.0005781	3.101e-05	-3.094e-05	0.0002658	-0.0003138	2.777e-05	-2.782e-05	0.00032458	-0.00037256	4.961e-05	-4.911e-05	0.000329	-0.0003152	0.00118	-0.001381	0.0002989	-0.0002876	4.649e-05	-4.621e-05	0.001904	-0.00207912
-9.0615	0.0004773	-0.0005646	3.069e-05	-3.071e-05	0.0002551	-0.000301	2.745e-05	-2.757e-05	0.00031324	-0.00035928	4.924e-05	-4.883e-05	0.0003327	-0.0003192	0.001136	-0.001328	0.0003023	-0.0002911	4.611e-05	-4.591e-05	0.00186635	-0.00203304
-9.0555	0.0004706	-0.0005537	3.034e-05	-3.045e-05	0.000246	-0.0002897	2.711e-05	-2.73e-05	0.00030345	-0.00034745	4.885e-05	-4.852e-05	0.0003363	-0.0003229	0.001098	-0.001281	0.0003055	-0.0002944	4.572e-05	-4.559e-05	0.00183437	-0.00199241
-9.0485	0.0004665	-0.0005453	2.997e-05	-3.016e-05	0.0002384	-0.00028	2.675e-05	-2.702e-05	0.00029512	-0.00033718	4.843e-05	-4.818e-05	0.0003396	-0.0003264	0.001066	-0.001241	0.0003085	-0.0002976	4.53e-05	-4.526e-05	0.00180783	-0.00195844
-9.0415	0.000465	-0.0005395	2.958e-05	-2.985e-05	0.0002323	-0.0002718	2.638e-05	-2.671e-05	0.00028826	-0.00032836	4.798e-05	-4.782e-05	0.0003426	-0.0003297	0.001042	-0.001208	0.0003114	-0.0003006	4.487e-05	-4.49e-05	0.00178885	-0.00193102
-9.0355	0.0004661	-0.0005364	2.917e-05	-2.951e-05	0.0002277	-0.0002651	2.598e-05	-2.638e-05	0.00028285	-0.00032099	4.752e-05	-4.744e-05	0.0003454	-0.0003327	0.001024	-0.001182	0.0003141	-0.0003035	4.441e-05	-4.452e-05	0.00177543	-0.00191016
-9.0285	0.00047	-0.0005359	2.873e-05	-2.915e-05	0.0002245	-0.0002599	2.558e-05	-2.603e-05	0.00027881	-0.00031508	4.703e-05	-4.703e-05	0.000348	-0.0003356	0.001012	-0.001162	0.0003166	-0.0003061	4.394e-05	-4.412e-05	0.00176757	-0.00189485
-9.0225	0.0004766	-0.0005382	2.827e-05	-2.876e-05	0.0002229	-0.0002562	2.516e-05	-2.566e-05	0.00027633	-0.00031062	4.651e-05	-4.66e-05	0.0003503	-0.0003381	0.001008	-0.001149	0.0003189	-0.0003086	4.345e-05	-4.369e-05	0.00176716	-0.00188599
-9.0155	0.0004859	-0.0005431	2.78e-05	-2.835e-05	0.0002226	-0.000254	2.472e-05	-2.528e-05	0.00027512	-0.00030763	4.598e-05	-4.614e-05	0.0003524	-0.0003405	0.00101	-0.001143	0.0003211	-0.0003109	4.294e-05	-4.325e-05	0.00177242	-0.00188379
-9.0085	0.0004979	-0.0005508	2.731e-05	-2.792e-05	0.0002239	-0.0002532	2.427e-05	-2.488e-05	0.00027548	-0.000306	4.542e-05	-4.566e-05	0.0003542	-0.0003426	0.001018	-0.001143	0.000323	-0.0003131	4.241e-05	-4.278e-05	0.00178303	-0.00188714
-9.0025	0.0005128	-0.0005612	2.68e-05	-2.746e-05	0.0002265	-0.0002539	2.381e-05	-2.446e-05	0.00027711	-0.00030582	4.484e-05	-4.515e-05	0.0003557	-0.0003444	0.001033	-0.00115	0.0003248	-0.000315	4.187e-05	-4.23e-05	0.00180021	-0.00189685
-8.9955	0.0005304	-0.0005745	2.628e-05	-2.699e-05	0.0002306	-0.000256	2.334e-05	-2.403e-05	0.00028022	-0.00030702	4.425e-05	-4.461e-05	0.0003571	-0.000346	0.001054	-0.001163	0.0003264	-0.0003168	4.131e-05	-4.179e-05	0.00182306	-0.0019122
-8.9895	0.0005508	-0.0005905	2.574e-05	-2.65e-05	0.0002361	-0.0002596	2.287e-05	-2.358e-05	0.00028471	-0.00030968	4.363e-05	-4.406e-05	0.0003581	-0.0003474	0.001082	-0.001183	0.0003277	-0.0003184	4.074e-05	-4.126e-05	0.00185217	-0.00193412
-8.9825	0.000574	-0.0006093	2.52e-05	-2.599e-05	0.0002429	-0.0002645	2.238e-05	-2.313e-05	0.00029048	-0.00031362	4.3e-05	-4.348e-05	0.0003589	-0.0003485	0.001116	-0.001209	0.000329	-0.0003198	4.015e-05	-4.072e-05	0.00188705	-0.0019615
-8.9765	0.0006	-0.000631	2.464e-05	-2.546e-05	0.0002511	-0.0002708	2.189e-05	-2.266e-05	0.00029763	-0.00031892	4.235e-05	-4.288e-05	0.0003595	-0.0003494	0.001156	-0.001241	0.00033	-0.000321	3.956e-05	-4.016e-05	0.00192741	-0.00199444
-8.9695	0.0006288	-0.0006554	2.408e-05	-2.492e-05	0.0002607	-0.0002785	2.14e-05	-2.218e-05	0.00030618	-0.0003256	4.17e-05	-4.226e-05	0.0003599	-0.0003501	0.001202	-0.001279	0.0003309	-0.0003221	3.895e-05	-3.958e-05	0.00197345	-0.00203304
-8.9625	0.0006604	-0.0006827	2.351e-05	-2.437e-05	0.0002715	-0.0002875	2.091e-05	-2.17e-05	0.00031592	-0.00033357	4.103e-05	-4.162e-05	0.0003601	-0.0003506	0.001254	-0.001324	0.0003316	-0.0003231	3.834e-05	-3.898e-05	0.00202507	-0.0020783
-8.9565	0.0006947	-0.0007127	2.293e-05	-2.382e-05	0.0002837	-0.0002978	2.041e-05	-2.121e-05	0.00032704	-0.00034283	4.035e-05	-4.096e-05	0.00036	-0.0003509	0.001312	-0.001375	0.0003322	-0.0003239	3.771e-05	-3.838e-05	0.00208226	-0.00212914
-8.9495	0.0007316	-0.0007454	2.236e-05	-2.325e-05	0.000297	-0.0003094	1.992e-05	-2.072e-05	0.00033928	-0.00035337	3.966e-05	-4.03e-05	0.0003598	-0.0003509	0.001376	-0.001431	0.0003326	-0.0003245	3.709e-05	-3.776e-05	0.00214515	-0.00218446
-8.9435	0.0007713	-0.0007808	2.178e-05	-2.268e-05	0.0003116	-0.0003223	1.943e-05	-2.023e-05	0.00035281	-0.00036521	3.897e-05	-3.962e-05	0.0003593	-0.0003508	0.001446	-0.001493	0.0003329	-0.000325	3.646e-05	-3.713e-05	0.00221363	-0.00224555
-8.9365	0.0008134	-0.0008189	2.121e-05	-2.211e-05	0.0003274	-0.0003363	1.894e-05	-1.974e-05	0.00036755	-0.00037815	3.828e-05	-3.893e-05	0.0003587	-0.0003505	0.001521	-0.001561	0.0003331	-0.0003254	3.584e-05	-3.65e-05	0.00228692	-0.00231233
-8.9295	0.0008581	-0.0008594	2.064e-05	-2.153e-05	0.0003443	-0.0003515	1.846e-05	-1.925e-05	0.0003834	-0.00039228	3.759e-05	-3.823e-05	0.0003579	-0.0003501	0.001601	-0.001634	0.0003331	-0.0003257	3.521e-05	-3.586e-05	0.0023648	-0.00238389
-8.9235	0.0009052	-0.0009025	2.008e-05	-2.096e-05	0.0003622	-0.0003677	1.799e-05	-1.876e-05	0.00040027	-0.00040742	3.691e-05	-3.754e-05	0.000357	-0.0003495	0.001686	-0.001712	0.000333	-0.0003259	3.459e-05	-3.522e-05	0.0024475	-0.00246016
-8.9165	0.0009545	-0.0009479	1.952e-05	-2.039e-05	0.0003812	-0.0003851	1.752e-05	-1.828e-05	0.00041824	-0.00042377	3.622e-05	-3.683e-05	0.0003559	-0.0003487	0.001776	-0.001794	0.0003328	-0.0003259	3.397e-05	-3.458e-05	0.00253489	-0.00254001
-8.9105	0.001006	-0.0009955	1.898e-05	-1.983e-05	0.0004011	-0.0004034	1.707e-05	-1.781e-05	0.00043715	-0.00044104	3.555e-05	-3.613e-05	0.0003546	-0.0003478	0.00187	-0.001882	0.0003325	-0.0003259	3.337e-05	-3.394e-05	0.00262602	-0.00262577
-8.9035	0.001059	-0.001045	1.844e-05	-1.928e-05	0.0004219	-0.0004226	1.663e-05	-1.735e-05	0.00045697	-0.00045923	3.489e-05	-3.544e-05	0.0003532	-0.0003468	0.001968	-0.001973	0.0003321	-0.0003257	3.277e-05	-3.33e-05	0.00272096	-0.00271424
-8.8965	0.001115	-0.001097	1.792e-05	-1.873e-05	0.0004435	-0.0004427	1.62e-05	-1.69e-05	0.00047762	-0.00047833	3.423e-05	-3.475e-05	0.0003517	-0.0003456	0.00207	-0.002069	0.0003316	-0.0003255	3.219e-05	-3.267e-05	0.00281972	-0.00280752
-8.8905	0.001172	-0.00115	1.742e-05	-1.82e-05	0.0004659	-0.0004635	1.579e-05	-1.647e-05	0.00049911	-0.00049817	3.36e-05	-3.407e-05	0.0003501	-0.0003443	0.002175	-0.002168	0.000331	-0.0003252	3.162e-05	-3.205e-05	0.00292132	-0.00290362
-8.8835	0.00123	-0.001205	1.693e-05	-1.768e-05	0.0004888	-0.0004851	1.54e-05	-1.604e-05	0.00052113	-0.00051882	3.298e-05	-3.34e-05	0.0003484	-0.000343	0.002284	-0.00227	0.0003303	-0.0003248	3.106e-05	-3.144e-05	0.00302674	-0.00300264
-8.8775	0.001289	-0.001261	1.645e-05	-1.718e-05	0.0005123	-0.0005072	1.502e-05	-1.564e-05	0.00054377	-0.00054002	3.238e-05	-3.274e-05	0.0003465	-0.0003415	0.002395	-0.002375	0.0003296	-0.0003243	3.053e-05	-3.085e-05	0.00313401	-0.00310439
-8.8705	0.00135	-0.001319	1.6e-05	-1.67e-05	0.0005363	-0.0005298	1.466e-05	-1.525e-05	0.00056696	-0.00056175	3.18e-05	-3.21e-05	0.0003446	-0.0003399	0.002507	-0.002482	0.0003287	-0.0003238	3.001e-05	-3.027e-05	0.00324211	-0.00320807
-8.8645	0.001411	-0.001377	1.557e-05	-1.623e-05	0.0005605	-0.0005528	1.432e-05	-1.488e-05	0.00059039	-0.00058391	3.124e-05	-3.148e-05	0.0003425	-0.0003383	0.002622	-0.00259	0.0003278	-0.0003232	2.952e-05	-2.971e-05	0.00335306	-0.00331269
-8.8575	0.001473	-0.001436	1.515e-05	-1.578e-05	0.000585	-0.0005761	1.4e-05	-1.453e-05	0.00061415	-0.00060641	3.071e-05	-3.088e-05	0.0003404	-0.0003366	0.002737	-0.002701	0.0003268	-0.0003225	2.905e-05	-2.917e-05	0.00346396	-0.00342015
-8.8505	0.001535	-0.001495	1.476e-05	-1.536e-05	0.0006096	-0.0005995	1.37e-05	-1.42e-05	0.00063806	-0.00062906	3.021e-05	-3.03e-05	0.0003382	-0.0003348	0.002853	-0.002811	0.0003257	-0.0003217	2.861e-05	-2.865e-05	0.00357572	-0.00352645
-8.8445	0.001597	-0.001555	1.44e-05	-1.496e-05	0.0006342	-0.000623	1.342e-05	-1.389e-05	0.00066202	-0.00065185	2.973e-05	-2.975e-05	0.0003359	-0.0003329	0.002969	-0.002923	0.0003245	-0.0003209	2.819e-05	-2.816e-05	0.00368732	-0.00363471
-8.8375	0.001658	-0.001614	1.405e-05	-1.459e-05	0.0006587	-0.0006465	1.317e-05	-1.361e-05	0.00068592	-0.0006747	2.928e-05	-2.923e-05	0.0003336	-0.0003309	0.003084	-0.003033	0.0003232	-0.00032	2.78e-05	-2.769e-05	0.00379788	-0.00374082
-8.8315	0.001719	-0.001672	1.373e-05	-1.424e-05	0.0006828	-0.0006697	1.294e-05	-1.335e-05	0.00070947	-0.00069729	2.886e-05	-2.873e-05	0.0003311	-0.0003289	0.003198	-0.003143	0.0003218	-0.000319	2.744e-05	-2.725e-05	0.0039072	-0.00384688
-8.8245	0.001778	-0.00173	1.344e-05	-1.391e-05	0.0007066	-0.0006926	1.273e-05	-1.312e-05	0.00073277	-0.00071963	2.848e-05	-2.827e-05	0.0003286	-0.0003269	0.003311	-0.003251	0.0003204	-0.0003179	2.711e-05	-2.684e-05	0.00401559	-0.00395091
-8.8175	0.001837	-0.001787	1.317e-05	-1.361e-05	0.0007299	-0.0007151	1.255e-05	-1.29e-05	0.00075562	-0.00074161	2.812e-05	-2.783e-05	0.0003261	-0.0003247	0.00342	-0.003358	0.0003188	-0.0003167	2.68e-05	-2.646e-05	0.00411982	-0.00405369
-8.8115	0.001893	-0.001842	1.293e-05	-1.334e-05	0.0007525	-0.000737	1.239e-05	-1.272e-05	0.00077782	-0.00076306	2.78e-05	-2.743e-05	0.0003234	-0.0003226	0.003527	-0.003461	0.0003172	-0.0003155	2.653e-05	-2.611e-05	0.00422193	-0.00415264
-8.8045	0.001948	-0.001895	1.272e-05	-1.31e-05	0.0007744	-0.0007582	1.225e-05	-1.256e-05	0.00079937	-0.00078386	2.751e-05	-2.707e-05	0.0003207	-0.0003203	0.00363	-0.003561	0.0003155	-0.0003142	2.63e-05	-2.579e-05	0.00432001	-0.00424836
-8.7985	0.002	-0.001947	1.253e-05	-1.289e-05	0.0007954	-0.0007786	1.214e-05	-1.243e-05	0.00082007	-0.00080392	2.726e-05	-2.674e-05	0.000318	-0.000318	0.00373	-0.003658	0.0003137	-0.0003128	2.609e-05	-2.551e-05	0.00441505	-0.00434105
-8.7915	0.00205	-0.001996	1.237e-05	-1.27e-05	0.0008153	-0.0007981	1.205e-05	-1.232e-05	0.00083972	-0.00082312	2.704e-05	-2.644e-05	0.0003152	-0.0003157	0.003824	-0.00375	0.0003118	-0.0003113	2.592e-05	-2.526e-05	0.00450396	-0.0044287
-8.7845	0.002097	-0.002042	1.223e-05	-1.255e-05	0.0008342	-0.0008165	1.199e-05	-1.224e-05	0.00085842	-0.00084129	2.686e-05	-2.619e-05	0.0003123	-0.0003133	0.003913	-0.003837	0.0003098	-0.0003097	2.579e-05	-2.505e-05	0.00458775	-0.00451124
-8.7785	0.002141	-0.002086	1.212e-05	-1.242e-05	0.0008517	-0.0008338	1.195e-05	-1.219e-05	0.00087577	-0.00085841	2.671e-05	-2.597e-05	0.0003094	-0.0003108	0.003996	-0.003919	0.0003077	-0.000308	2.568e-05	-2.488e-05	0.00466549	-0.00458865
-8.7715	0.002182	-0.002126	1.204e-05	-1.232e-05	0.000868	-0.0008498	1.194e-05	-1.216e-05	0.00089198	-0.00087428	2.66e-05	-2.579e-05	0.0003065	-0.0003083	0.004073	-0.003995	0.0003055	-0.0003062	2.561e-05	-2.475e-05	0.00473721	-0.00466004
-8.7655	0.002219	-0.002163	1.198e-05	-1.225e-05	0.0008828	-0.0008644	1.194e-05	-1.215e-05	0.00090672	-0.0008888	2.652e-05	-2.565e-05	0.0003035	-0.0003058	0.004144	-0.004064	0.0003032	-0.0003044	2.558e-05	-2.465e-05	0.0048028	-0.0047245
-8.7585	0.002252	-0.002196	1.196e-05	-1.221e-05	0.0008961	-0.0008776	1.198e-05	-1.218e-05	0.00092004	-0.00090199	2.648e-05	-2.555e-05	0.0003005	-0.0003032	0.004207	-0.004127	0.0003008	-0.0003024	2.558e-05	-2.459e-05	0.00486036	-0.00478274
-8.7525	0.002281	-0.002225	1.195e-05	-1.219e-05	0.0009077	-0.0008892	1.203e-05	-1.223e-05	0.00093168	-0.00091362	2.647e-05	-2.548e-05	0.0002975	-0.0003006	0.004262	-0.004182	0.0002983	-0.0003003	2.562e-05	-2.457e-05	0.00490989	-0.00483295
-8.7455	0.002305	-0.00225	1.197e-05	-1.22e-05	0.0009177	-0.0008992	1.211e-05	-1.23e-05	0.00094178	-0.0009237	2.65e-05	-2.546e-05	0.0002944	-0.0002979	0.00431	-0.00423	0.0002958	-0.0002982	2.569e-05	-2.459e-05	0.00495239	-0.00487615
-8.7385	0.002326	-0.002272	1.202e-05	-1.224e-05	0.000926	-0.0009076	1.221e-05	-1.24e-05	0.00095023	-0.00093224	2.656e-05	-2.548e-05	0.0002914	-0.0002953	0.00435	-0.00427	0.0002932	-0.0002959	2.579e-05	-2.465e-05	0.00498695	-0.00491133
-8.7325	0.002342	-0.002288	1.209e-05	-1.231e-05	0.0009324	-0.0009142	1.234e-05	-1.252e-05	0.00095683	-0.00093903	2.666e-05	-2.554e-05	0.0002883	-0.0002926	0.004382	-0.004302	0.0002905	-0.0002936	2.593e-05	-2.475e-05	0.00501339	-0.00493849
-8.7255	0.002353	-0.0023	1.218e-05	-1.24e-05	0.0009371	-0.0009191	1.248e-05	-1.266e-05	0.00096176	-0.00094416	2.679e-05	-2.563e-05	0.0002853	-0.0002899	0.004405	-0.004326	0.0002877	-0.0002912	2.611e-05	-2.489e-05	0.0050309	-0.00495762
-8.7195	0.00236	-0.002308	1.23e-05	-1.251e-05	0.0009399	-0.0009221	1.265e-05	-1.283e-05	0.00096485	-0.00094744	2.696e-05	-2.577e-05	0.0002822	-0.0002872	0.004419	-0.004342	0.0002849	-0.0002888	2.632e-05	-2.507e-05	0.00503938	-0.00496884
-8.7125	0.002362	-0.002311	1.243e-05	-1.265e-05	0.0009409	-0.0009234	1.284e-05	-1.302e-05	0.00096617	-0.00094907	2.716e-05	-2.594e-05	0.0002792	-0.0002845	0.004425	-0.004349	0.0002821	-0.0002862	2.656e-05	-2.529e-05	0.00504002	-0.00497093
-8.7055	0.002359	-0.00231	1.259e-05	-1.281e-05	0.00094	-0.0009229	1.304e-05	-1.323e-05	0.00096563	-0.00094894	2.74e-05	-2.616e-05	0.0002762	-0.0002819	0.004422	-0.004347	0.0002792	-0.0002836	2.684e-05	-2.555e-05	0.00503164	-0.00496421
-8.6995	0.002352	-0.002304	1.278e-05	-1.3e-05	0.0009372	-0.0009205	1.327e-05	-1.346e-05	0.00096325	-0.00094696	2.766e-05	-2.641e-05	0.0002733	-0.0002792	0.004411	-0.004338	0.0002763	-0.000281	2.715e-05	-2.585e-05	0.00501541	-0.00495046
-8.6925	0.00234	-0.002294	1.298e-05	-1.32e-05	0.0009327	-0.0009164	1.351e-05	-1.372e-05	0.00095919	-0.00094332	2.796e-05	-2.671e-05	0.0002704	-0.0002766	0.004391	-0.00432	0.0002734	-0.0002784	2.749e-05	-2.618e-05	0.00499025	-0.00492789
-8.6865	0.002324	-0.002279	1.32e-05	-1.343e-05	0.0009264	-0.0009106	1.378e-05	-1.399e-05	0.00095338	-0.00093802	2.829e-05	-2.704e-05	0.0002677	-0.0002741	0.004363	-0.004294	0.0002704	-0.0002757	2.787e-05	-2.656e-05	0.00495726	-0.0048974
-8.6795	0.002303	-0.00226	1.343e-05	-1.367e-05	0.0009183	-0.000903	1.406e-05	-1.428e-05	0.00094579	-0.00093095	2.866e-05	-2.741e-05	0.0002649	-0.0002716	0.004327	-0.00426	0.0002675	-0.000273	2.828e-05	-2.697e-05	0.00491634	-0.00485898
-8.6725	0.002279	-0.002236	1.369e-05	-1.393e-05	0.0009086	-0.0008938	1.436e-05	-1.458e-05	0.00093665	-0.00092231	2.905e-05	-2.781e-05	0.0002623	-0.0002692	0.004284	-0.004218	0.0002647	-0.0002703	2.872e-05	-2.743e-05	0.00486877	-0.00481274
-8.6665	0.00225	-0.002209	1.396e-05	-1.421e-05	0.0008973	-0.000883	1.467e-05	-1.49e-05	0.00092593	-0.00091211	2.948e-05	-2.825e-05	0.0002598	-0.0002668	0.004233	-0.004169	0.0002618	-0.0002676	2.92e-05	-2.792e-05	0.00481328	-0.00475957
-8.6595	0.002217	-0.002178	1.424e-05	-1.451e-05	0.0008845	-0.0008707	1.5e-05	-1.524e-05	0.00091374	-0.00090045	2.994e-05	-2.873e-05	0.0002575	-0.0002646	0.004174	-0.004113	0.000259	-0.000265	2.971e-05	-2.844e-05	0.00475015	-0.00469977
-8.6535	0.002181	-0.002143	1.454e-05	-1.482e-05	0.0008702	-0.000857	1.534e-05	-1.559e-05	0.00090008	-0.00088741	3.043e-05	-2.924e-05	0.0002552	-0.0002624	0.00411	-0.004051	0.0002563	-0.0002624	3.025e-05	-2.901e-05	0.00468218	-0.00463405
-8.6465	0.002141	-0.002105	1.486e-05	-1.514e-05	0.0008546	-0.000842	1.569e-05	-1.595e-05	0.00088515	-0.00087309	3.094e-05	-2.979e-05	0.0002531	-0.0002604	0.004039	-0.003982	0.0002537	-0.0002598	3.082e-05	-2.961e-05	0.00460756	-0.0045616
-8.6405	0.002098	-0.002063	1.518e-05	-1.547e-05	0.0008378	-0.0008257	1.606e-05	-1.633e-05	0.00086904	-0.0008575	3.149e-05	-3.037e-05	0.0002512	-0.0002585	0.003962	-0.003908	0.0002512	-0.0002574	3.142e-05	-3.024e-05	0.00452731	-0.00448451
-8.6335	0.002053	-0.002019	1.552e-05	-1.582e-05	0.0008199	-0.0008083	1.643e-05	-1.672e-05	0.00085185	-0.00084084	3.207e-05	-3.099e-05	0.0002494	-0.0002567	0.00388	-0.003828	0.0002488	-0.000255	3.205e-05	-3.091e-05	0.00444232	-0.0044016
-8.6265	0.002004	-0.001972	1.586e-05	-1.617e-05	0.0008009	-0.0007898	1.682e-05	-1.711e-05	0.00083358	-0.00082308	3.267e-05	-3.163e-05	0.0002478	-0.0002551	0.003793	-0.003744	0.0002465	-0.0002527	3.271e-05	-3.161e-05	0.00435268	-0.00431504
-8.6205	0.001954	-0.001923	1.622e-05	-1.653e-05	0.000781	-0.0007704	1.722e-05	-1.751e-05	0.00081444	-0.00080444	3.33e-05	-3.231e-05	0.0002464	-0.0002536	0.003702	-0.003655	0.0002443	-0.0002505	3.339e-05	-3.234e-05	0.00425939	-0.00422375
-8.6135	0.001901	-0.001872	1.658e-05	-1.69e-05	0.0007604	-0.0007503	1.762e-05	-1.792e-05	0.0007946	-0.00078512	3.396e-05	-3.302e-05	0.0002452	-0.0002523	0.003608	-0.003563	0.0002423	-0.0002484	3.411e-05	-3.31e-05	0.00416357	-0.00412982
-8.6075	0.001847	-0.001819	1.694e-05	-1.727e-05	0.0007391	-0.0007294	1.803e-05	-1.834e-05	0.00077407	-0.00076501	3.464e-05	-3.375e-05	0.0002442	-0.0002512	0.003511	-0.003467	0.0002405	-0.0002465	3.485e-05	-3.389e-05	0.00406519	-0.00403234
-8.6005	0.001791	-0.001764	1.731e-05	-1.765e-05	0.0007172	-0.000708	1.844e-05	-1.876e-05	0.00075295	-0.00074441	3.535e-05	-3.452e-05	0.0002434	-0.0002503	0.003411	-0.003369	0.0002388	-0.0002447	3.562e-05	-3.471e-05	0.00396417	-0.00393323
-8.5935	0.001735	-0.001709	1.769e-05	-1.803e-05	0.0006949	-0.0006861	1.886e-05	-1.918e-05	0.00073145	-0.00072331	3.608e-05	-3.53e-05	0.0002428	-0.0002495	0.003309	-0.003269	0.0002373	-0.0002431	3.641e-05	-3.556e-05	0.00386159	-0.00383246
-8.5875	0.001677	-0.001652	1.806e-05	-1.841e-05	0.0006723	-0.0006639	1.928e-05	-1.96e-05	0.00070964	-0.00070191	3.684e-05	-3.612e-05	0.0002424	-0.0002489	0.003205	-0.003168	0.000236	-0.0002416	3.723e-05	-3.643e-05	0.00375747	-0.00373105
-8.5805	0.001619	-0.001595	1.844e-05	-1.878e-05	0.0006494	-0.0006415	1.97e-05	-2.002e-05	0.00068754	-0.0006803	3.761e-05	-3.695e-05	0.0002422	-0.0002485	0.003101	-0.003065	0.0002349	-0.0002403	3.806e-05	-3.732e-05	0.00365377	-0.00362807
-8.5745	0.001561	-0.001537	1.882e-05	-1.916e-05	0.0006265	-0.0006189	2.012e-05	-2.044e-05	0.00066544	-0.0006585	3.841e-05	-3.781e-05	0.0002422	-0.0002483	0.002996	-0.002962	0.000234	-0.0002392	3.892e-05	-3.824e-05	0.00354953	-0.00352555
-8.5675	0.001502	-0.00148	1.919e-05	-1.953e-05	0.0006036	-0.0005964	2.055e-05	-2.086e-05	0.00064334	-0.00063679	3.922e-05	-3.868e-05	0.0002425	-0.0002483	0.002891	-0.002859	0.0002332	-0.0002382	3.979e-05	-3.917e-05	0.00344571	-0.00342335
-8.5605	0.001444	-0.001422	1.956e-05	-1.99e-05	0.0005808	-0.0005739	2.096e-05	-2.128e-05	0.00062132	-0.00061508	4.005e-05	-3.957e-05	0.000243	-0.0002485	0.002787	-0.002757	0.0002327	-0.0002375	4.069e-05	-4.012e-05	0.00334344	-0.00332269
-8.5545	0.001386	-0.001365	1.993e-05	-2.027e-05	0.0005581	-0.0005516	2.138e-05	-2.169e-05	0.00059941	-0.00059356	4.089e-05	-4.047e-05	0.0002437	-0.0002489	0.002684	-0.002655	0.0002324	-0.0002369	4.159e-05	-4.108e-05	0.00324258	-0.00322235
-8.5475	0.001329	-0.001309	2.029e-05	-2.062e-05	0.0005358	-0.0005295	2.179e-05	-2.209e-05	0.00057788	-0.00057221	4.175e-05	-4.139e-05	0.0002445	-0.0002495	0.002582	-0.002555	0.0002323	-0.0002365	4.251e-05	-4.206e-05	0.00314306	-0.00312445
-8.5415	0.001273	-0.001253	2.065e-05	-2.097e-05	0.0005138	-0.0005078	2.219e-05	-2.249e-05	0.00055664	-0.00055126	4.262e-05	-4.231e-05	0.0002456	-0.0002502	0.002482	-0.002456	0.0002324	-0.0002363	4.344e-05	-4.304e-05	0.00304606	-0.00302785
-8.5345	0.001218	-0.001199	2.1e-05	-2.131e-05	0.0004922	-0.0004865	2.259e-05	-2.287e-05	0.00053579	-0.00053068	4.35e-05	-4.325e-05	0.0002469	-0.0002512	0.002384	-0.002359	0.0002327	-0.0002363	4.438e-05	-4.404e-05	0.00295148	-0.00293379
-8.5285	0.001164	-0.001146	2.135e-05	-2.164e-05	0.0004712	-0.0004657	2.298e-05	-2.325e-05	0.00051553	-0.00051059	4.438e-05	-4.418e-05	0.0002484	-0.0002523	0.002288	-0.002265	0.0002332	-0.0002365	4.533e-05	-4.503e-05	0.00285931	-0.00284301
-8.5215	0.001112	-0.001094	2.168e-05	-2.196e-05	0.0004506	-0.0004455	2.336e-05	-2.361e-05	0.00049564	-0.00049107	4.527e-05	-4.512e-05	0.0002501	-0.0002536	0.002195	-0.002173	0.0002338	-0.0002368	4.628e-05	-4.603e-05	0.00277045	-0.00275455
-8.5145	0.001061	-0.001043	2.201e-05	-2.227e-05	0.0004307	-0.0004258	2.374e-05	-2.397e-05	0.00047645	-0.00047204	4.616e-05	-4.606e-05	0.0002519	-0.0002551	0.002104	-0.002084	0.0002347	-0.0002374	4.723e-05	-4.702e-05	0.00268399	-0.00266958
-8.5085	0.001011	-0.0009942	2.233e-05	-2.257e-05	0.0004114	-0.0004068	2.41e-05	-2.431e-05	0.00045783	-0.00045368	4.705e-05	-4.699e-05	0.0002539	-0.0002567	0.002017	-0.001998	0.0002357	-0.0002381	4.817e-05	-4.801e-05	0.00260182	-0.0025878
-8.5015	0.0009637	-0.000947	2.264e-05	-2.286e-05	0.0003928	-0.0003884	2.445e-05	-2.464e-05	0.00043989	-0.0004359	4.794e-05	-4.792e-05	0.0002561	-0.0002585	0.001932	-0.001915	0.000237	-0.000239	4.912e-05	-4.899e-05	0.00252216	-0.00250941
-8.4955	0.0009178	-0.0009016	2.294e-05	-2.313e-05	0.0003749	-0.0003708	2.48e-05	-2.496e-05	0.00042264	-0.00041889	4.882e-05	-4.883e-05	0.0002584	-0.0002604	0.001851	-0.001835	0.0002383	-0.00024	5.005e-05	-4.996e-05	0.00244657	-0.00243419
-8.4885	0.0008737	-0.0008579	2.322e-05	-2.339e-05	0.0003578	-0.0003538	2.513e-05	-2.526e-05	0.00040615	-0.00040245	4.969e-05	-4.974e-05	0.0002608	-0.0002625	0.001773	-0.001759	0.0002399	-0.0002412	5.098e-05	-5.092e-05	0.00237437	-0.00236336
-8.4815	0.0008314	-0.0008162	2.35e-05	-2.364e-05	0.0003413	-0.0003376	2.545e-05	-2.555e-05	0.00039025	-0.00038679	5.055e-05	-5.062e-05	0.0002634	-0.0002647	0.001699	-0.001686	0.0002415	-0.0002426	5.189e-05	-5.186e-05	0.00230634	-0.00229578
-8.4755	0.000791	-0.0007763	2.377e-05	-2.388e-05	0.0003256	-0.0003222	2.575e-05	-2.583e-05	0.00037512	-0.00037191	5.14e-05	-5.149e-05	0.000266	-0.000267	0.001628	-0.001617	0.0002433	-0.0002441	5.279e-05	-5.278e-05	0.00224149	-0.00223237
-8.4685	0.0007524	-0.0007383	2.403e-05	-2.411e-05	0.0003107	-0.0003075	2.605e-05	-2.609e-05	0.00036078	-0.0003577	5.222e-05	-5.234e-05	0.0002688	-0.0002694	0.001561	-0.001551	0.0002453	-0.0002457	5.366e-05	-5.368e-05	0.00218098	-0.00217212
-8.4625	0.0007158	-0.0007022	2.428e-05	-2.432e-05	0.0002965	-0.0002935	2.634e-05	-2.634e-05	0.00034712	-0.00034416	5.303e-05	-5.316e-05	0.0002717	-0.0002719	0.001497	-0.001489	0.0002473	-0.0002475	5.452e-05	-5.455e-05	0.00212355	-0.00211611
-8.4555	0.0006809	-0.000668	2.452e-05	-2.452e-05	0.000283	-0.0002803	2.661e-05	-2.658e-05	0.00033413	-0.0003314	5.381e-05	-5.396e-05	0.0002746	-0.0002745	0.001437	-0.00143	0.0002495	-0.0002493	5.535e-05	-5.539e-05	0.00207026	-0.00206315
-8.4485	0.0006479	-0.0006356	2.475e-05	-2.471e-05	0.0002703	-0.0002679	2.688e-05	-2.681e-05	0.00032193	-0.00031942	5.457e-05	-5.472e-05	0.0002776	-0.0002772	0.00138	-0.001374	0.0002517	-0.0002513	5.615e-05	-5.62e-05	0.00202002	-0.00201342
-8.4425	0.0006167	-0.0006051	2.497e-05	-2.489e-05	0.0002583	-0.0002561	2.713e-05	-2.702e-05	0.0003104	-0.00030801	5.53e-05	-5.545e-05	0.0002806	-0.00028	0.001326	-0.001322	0.000254	-0.0002534	5.692e-05	-5.698e-05	0.00197282	-0.00196783
-8.4355	0.0005873	-0.0005763	2.518e-05	-2.506e-05	0.0002469	-0.0002451	2.738e-05	-2.722e-05	0.00029946	-0.00029738	5.599e-05	-5.615e-05	0.0002837	-0.0002828	0.001276	-0.001273	0.0002564	-0.0002555	5.765e-05	-5.771e-05	0.00192974	-0.00192516
-8.4295	0.0005595	-0.0005492	2.539e-05	-2.523e-05	0.0002363	-0.0002347	2.761e-05	-2.741e-05	0.0002893	-0.00028734	5.665e-05	-5.68e-05	0.0002868	-0.0002856	0.001228	-0.001228	0.0002589	-0.0002578	5.836e-05	-5.841e-05	0.00188871	-0.00188661
-8.4225	0.0005334	-0.0005238	2.559e-05	-2.538e-05	0.0002263	-0.000225	2.784e-05	-2.76e-05	0.00027973	-0.00027798	5.727e-05	-5.742e-05	0.00029	-0.0002885	0.001184	-0.001185	0.0002614	-0.0002601	5.902e-05	-5.907e-05	0.00185169	-0.00185009
-8.4165	0.0005088	-0.0005	2.578e-05	-2.553e-05	0.0002169	-0.0002159	2.806e-05	-2.777e-05	0.00027074	-0.0002692	5.786e-05	-5.8e-05	0.0002931	-0.0002914	0.001142	-0.001145	0.0002639	-0.0002624	5.964e-05	-5.969e-05	0.0018165	-0.00181649
-8.4095	0.0004858	-0.0004777	2.597e-05	-2.567e-05	0.0002082	-0.0002075	2.827e-05	-2.794e-05	0.00026244	-0.00026111	5.84e-05	-5.853e-05	0.0002962	-0.0002944	0.001104	-0.001109	0.0002664	-0.0002649	6.022e-05	-6.026e-05	0.00178522	-0.00178709
-8.4025	0.0004642	-0.0004569	2.616e-05	-2.581e-05	0.0002	-0.0001996	2.848e-05	-2.81e-05	0.00025464	-0.00025351	5.89e-05	-5.901e-05	0.0002993	-0.0002973	0.001068	-0.001074	0.000269	-0.0002673	6.075e-05	-6.078e-05	0.00175595	-0.00175839
-8.3965	0.0004439	-0.0004375	2.634e-05	-2.595e-05	0.0001923	-0.0001922	2.869e-05	-2.826e-05	0.00024733	-0.00024641	5.935e-05	-5.945e-05	0.0003024	-0.0003003	0.001034	-0.001043	0.0002715	-0.0002698	6.123e-05	-6.125e-05	0.00172848	-0.0017338
-8.3895	0.000425	-0.0004194	2.652e-05	-2.608e-05	0.0001852	-0.0001854	2.888e-05	-2.841e-05	0.0002406	-0.00023989	5.975e-05	-5.984e-05	0.0003054	-0.0003032	0.001004	-0.001014	0.0002741	-0.0002723	6.166e-05	-6.167e-05	0.00170491	-0.00171101
-8.3835	0.0004074	-0.0004025	2.67e-05	-2.622e-05	0.0001786	-0.0001791	2.908e-05	-2.856e-05	0.00023438	-0.00023388	6.01e-05	-6.018e-05	0.0003084	-0.0003061	0.0009753	-0.000987	0.0002766	-0.0002747	6.205e-05	-6.204e-05	0.00168245	-0.00169002
-8.3765	0.000391	-0.0003868	2.688e-05	-2.635e-05	0.0001725	-0.0001733	2.927e-05	-2.871e-05	0.00022865	-0.00022836	6.041e-05	-6.046e-05	0.0003113	-0.000309	0.0009492	-0.0009625	0.000279	-0.0002772	6.238e-05	-6.236e-05	0.00166229	-0.00167152
-8.3695	0.0003757	-0.0003723	2.706e-05	-2.648e-05	0.0001668	-0.0001679	2.946e-05	-2.885e-05	0.00022332	-0.00022323	6.066e-05	-6.07e-05	0.0003141	-0.0003119	0.0009253	-0.0009401	0.0002814	-0.0002797	6.266e-05	-6.263e-05	0.00164412	-0.00165503
-8.3635	0.0003615	-0.0003588	2.724e-05	-2.662e-05	0.0001616	-0.0001629	2.965e-05	-2.9e-05	0.00021849	-0.00021852	6.085e-05	-6.088e-05	0.0003168	-0.0003147	0.0009035	-0.0009197	0.0002838	-0.0002821	6.288e-05	-6.284e-05	0.00162783	-0.00164022
-8.3565	0.0003483	-0.0003463	2.742e-05	-2.676e-05	0.0001568	-0.0001583	2.984e-05	-2.915e-05	0.00021406	-0.00021421	6.099e-05	-6.101e-05	0.0003195	-0.0003174	0.0008838	-0.0009013	0.0002861	-0.0002845	6.305e-05	-6.3e-05	0.00161344	-0.00162721
-8.3505	0.0003362	-0.0003348	2.76e-05	-2.69e-05	0.0001524	-0.0001542	3.003e-05	-2.93e-05	0.00021003	-0.0002104	6.108e-05	-6.109e-05	0.000322	-0.0003201	0.0008662	-0.0008848	0.0002883	-0.0002869	6.316e-05	-6.311e-05	0.00160074	-0.001616
-8.3435	0.000325	-0.0003241	2.778e-05	-2.704e-05	0.0001484	-0.0001503	3.022e-05	-2.945e-05	0.0002064	-0.00020679	6.111e-05	-6.112e-05	0.0003244	-0.0003227	0.0008505	-0.0008701	0.0002904	-0.0002892	6.321e-05	-6.316e-05	0.00158962	-0.00160628
-8.3365	0.0003147	-0.0003144	2.797e-05	-2.719e-05	0.0001447	-0.0001469	3.041e-05	-2.961e-05	0.00020308	-0.0002037	6.108e-05	-6.109e-05	0.0003266	-0.0003252	0.0008368	-0.0008572	0.0002924	-0.0002914	6.321e-05	-6.316e-05	0.00158009	-0.00159805
-8.3305	0.0003053	-0.0003054	2.815e-05	-2.734e-05	0.0001415	-0.0001437	3.06e-05	-2.977e-05	0.00020025	-0.00020081	6.1e-05	-6.101e-05	0.0003288	-0.0003275	0.0008251	-0.000846	0.0002943	-0.0002936	6.315e-05	-6.311e-05	0.00157235	-0.00159122
-8.3235	0.0002968	-0.0002973	2.834e-05	-2.75e-05	0.0001386	-0.0001409	3.079e-05	-2.993e-05	0.00019773	-0.00019833	6.087e-05	-6.088e-05	0.0003307	-0.0003298	0.0008152	-0.0008365	0.000296	-0.0002956	6.304e-05	-6.3e-05	0.00156581	-0.00158578
-8.3175	0.0002892	-0.0002899	2.852e-05	-2.766e-05	0.000136	-0.0001384	3.098e-05	-3.01e-05	0.0001955	-0.00019616	6.067e-05	-6.069e-05	0.0003325	-0.000332	0.0008074	-0.0008287	0.0002977	-0.0002976	6.287e-05	-6.285e-05	0.00156114	-0.00158184
-8.3105	0.0002824	-0.0002833	2.871e-05	-2.783e-05	0.0001338	-0.0001363	3.116e-05	-3.027e-05	0.00019367	-0.0001944	6.043e-05	-6.046e-05	0.0003342	-0.000334	0.0008015	-0.0008226	0.0002992	-0.0002995	6.264e-05	-6.264e-05	0.00155797	-0.0015792
-8.3045	0.0002764	-0.0002775	2.889e-05	-2.8e-05	0.000132	-0.0001344	3.135e-05	-3.045e-05	0.00019224	-0.00019285	6.012e-05	-6.018e-05	0.0003356	-0.0003358	0.0007977	-0.0008183	0.0003005	-0.0003012	6.236e-05	-6.238e-05	0.00155628	-0.00157786
-8.2975	0.0002713	-0.0002723	2.908e-05	-2.817e-05	0.0001305	-0.0001328	3.154e-05	-3.063e-05	0.00019112	-0.0001916	5.977e-05	-5.985e-05	0.0003368	-0.0003375	0.0007959	-0.0008157	0.0003016	-0.0003028	6.203e-05	-6.208e-05	0.0015561	-0.00157793
-8.2905	0.0002671	-0.000268	2.926e-05	-2.835e-05	0.0001293	-0.0001316	3.172e-05	-3.081e-05	0.00019028	-0.00019076	5.936e-05	-5.947e-05	0.0003379	-0.0003391	0.0007963	-0.0008149	0.0003026	-0.0003042	6.164e-05	-6.172e-05	0.0015578	-0.00157939
-8.2845	0.0002637	-0.0002643	2.944e-05	-2.853e-05	0.0001286	-0.0001307	3.19e-05	-3.099e-05	0.00018994	-0.00019022	5.89e-05	-5.905e-05	0.0003387	-0.0003404	0.0007989	-0.000816	0.0003034	-0.0003055	6.12e-05	-6.133e-05	0.0015611	-0.00158228
-8.2775	0.0002612	-0.0002614	2.961e-05	-2.871e-05	0.0001282	-0.00013	3.207e-05	-3.117e-05	0.00018988	-0.00018988	5.839e-05	-5.859e-05	0.0003393	-0.0003416	0.0008039	-0.000819	0.0003041	-0.0003066	6.071e-05	-6.088e-05	0.0015664	-0.00158667
-8.2715	0.0002596	-0.0002593	2.978e-05	-2.889e-05	0.0001282	-0.0001297	3.224e-05	-3.135e-05	0.00019022	-0.00018994	5.784e-05	-5.808e-05	0.0003396	-0.0003425	0.0008113	-0.0008241	0.0003045	-0.0003076	6.018e-05	-6.04e-05	0.00157342	-0.00159268
-8.2645	0.000259	-0.000258	2.994e-05	-2.906e-05	0.0001286	-0.0001298	3.239e-05	-3.153e-05	0.00019093	-0.00019039	5.724e-05	-5.754e-05	0.0003398	-0.0003432	0.0008213	-0.0008314	0.0003047	-0.0003083	5.959e-05	-5.987e-05	0.00158263	-0.00160031
-8.2575	0.0002593	-0.0002575	3.01e-05	-2.924e-05	0.0001294	-0.0001302	3.254e-05	-3.17e-05	0.00019204	-0.00019114	5.659e-05	-5.695e-05	0.0003396	-0.0003437	0.000834	-0.0008409	0.0003047	-0.0003089	5.896e-05	-5.93e-05	0.00159385	-0.00160975
-8.2515	0.0002606	-0.0002579	3.024e-05	-2.941e-05	0.0001306	-0.000131	3.268e-05	-3.187e-05	0.00019352	-0.00019228	5.59e-05	-5.633e-05	0.0003392	-0.000344	0.0008496	-0.0008529	0.0003045	-0.0003093	5.829e-05	-5.87e-05	0.00160749	-0.00162123
-8.2445	0.000263	-0.0002592	3.037e-05	-2.957e-05	0.0001323	-0.0001321	3.281e-05	-3.204e-05	0.00019548	-0.00019371	5.517e-05	-5.567e-05	0.0003386	-0.000344	0.0008682	-0.0008674	0.0003041	-0.0003094	5.758e-05	-5.806e-05	0.00162365	-0.00163453
-8.2385	0.0002664	-0.0002614	3.048e-05	-2.972e-05	0.0001345	-0.0001337	3.292e-05	-3.219e-05	0.0001979	-0.00019561	5.441e-05	-5.498e-05	0.0003376	-0.0003437	0.0008901	-0.0008847	0.0003035	-0.0003094	5.682e-05	-5.738e-05	0.00164243	-0.00165016
-8.2315	0.000271	-0.0002646	3.058e-05	-2.986e-05	0.0001372	-0.0001357	3.302e-05	-3.234e-05	0.0002008	-0.0001979	5.361e-05	-5.425e-05	0.0003365	-0.0003432	0.0009153	-0.0009048	0.0003026	-0.0003091	5.603e-05	-5.667e-05	0.00166404	-0.00166802
-8.2255	0.0002768	-0.0002688	3.066e-05	-2.999e-05	0.0001404	-0.0001381	3.31e-05	-3.247e-05	0.00020416	-0.00020056	5.277e-05	-5.35e-05	0.000335	-0.0003425	0.000944	-0.000928	0.0003015	-0.0003086	5.521e-05	-5.593e-05	0.00168848	-0.00168853
-8.2185	0.0002838	-0.0002741	3.073e-05	-3.011e-05	0.0001441	-0.000141	3.315e-05	-3.259e-05	0.00020798	-0.0002037	5.19e-05	-5.272e-05	0.0003333	-0.0003414	0.0009765	-0.0009544	0.0003002	-0.0003079	5.435e-05	-5.516e-05	0.00171625	-0.00171158
-8.2115	0.0002921	-0.0002806	3.077e-05	-3.021e-05	0.0001484	-0.0001444	3.319e-05	-3.269e-05	0.00021236	-0.0002073	5.101e-05	-5.192e-05	0.0003312	-0.0003401	0.001013	-0.0009843	0.0002987	-0.000307	5.346e-05	-5.437e-05	0.00174737	-0.00173769
-8.2055	0.0003017	-0.0002882	3.079e-05	-3.03e-05	0.0001533	-0.0001483	3.321e-05	-3.277e-05	0.0002173	-0.00021137	5.009e-05	-5.109e-05	0.000329	-0.0003385	0.001054	-0.001018	0.000297	-0.0003058	5.254e-05	-5.354e-05	0.00178263	-0.00176693
-8.1985	0.0003128	-0.0002971	3.079e-05	-3.036e-05	0.0001589	-0.0001528	3.32e-05	-3.284e-05	0.00022289	-0.000216	4.914e-05	-5.024e-05	0.0003264	-0.0003366	0.001099	-0.001055	0.000295	-0.0003044	5.16e-05	-5.269e-05	0.00182114	-0.00179893
-8.1925	0.0003252	-0.0003074	3.077e-05	-3.041e-05	0.000165	-0.0001579	3.317e-05	-3.288e-05	0.00022894	-0.00022119	4.818e-05	-4.936e-05	0.0003236	-0.0003345	0.001148	-0.001097	0.0002929	-0.0003028	5.063e-05	-5.182e-05	0.00186331	-0.00183548
-8.1855	0.0003392	-0.0003189	3.071e-05	-3.043e-05	0.0001719	-0.0001635	3.311e-05	-3.291e-05	0.00023572	-0.00022684	4.72e-05	-4.848e-05	0.0003205	-0.0003321	0.001202	-0.001143	0.0002905	-0.000301	4.964e-05	-5.093e-05	0.00190984	-0.00187551
-8.1785	0.0003547	-0.0003319	3.064e-05	-3.043e-05	0.0001794	-0.0001698	3.303e-05	-3.29e-05	0.00024307	-0.00023313	4.62e-05	-4.757e-05	0.0003172	-0.0003294	0.001262	-0.001193	0.000288	-0.000299	4.863e-05	-5.002e-05	0.00196203	-0.00191899
-8.1725	0.0003718	-0.0003464	3.053e-05	-3.04e-05	0.0001877	-0.0001768	3.292e-05	-3.287e-05	0.00025115	-0.00024007	4.519e-05	-4.665e-05	0.0003136	-0.0003264	0.001326	-0.001248	0.0002853	-0.0002967	4.761e-05	-4.909e-05	0.0020177	-0.00196684
-8.1655	0.0003906	-0.0003625	3.04e-05	-3.035e-05	0.0001967	-0.0001844	3.278e-05	-3.282e-05	0.00025988	-0.00024757	4.417e-05	-4.573e-05	0.0003099	-0.0003232	0.001396	-0.001308	0.0002824	-0.0002943	4.657e-05	-4.815e-05	0.00207904	-0.00201938
-8.1595	0.000411	-0.0003801	3.024e-05	-3.027e-05	0.0002064	-0.0001928	3.261e-05	-3.274e-05	0.00026925	-0.00025581	4.314e-05	-4.479e-05	0.0003059	-0.0003198	0.001471	-0.001373	0.0002793	-0.0002917	4.552e-05	-4.719e-05	0.00214486	-0.00207648
-8.1525	0.0004331	-0.0003993	3.005e-05	-3.017e-05	0.000217	-0.0002019	3.241e-05	-3.263e-05	0.00027946	-0.0002647	4.211e-05	-4.384e-05	0.0003017	-0.0003161	0.001552	-0.001443	0.0002762	-0.0002889	4.446e-05	-4.622e-05	0.00221647	-0.00213806
-8.1455	0.000457	-0.0004203	2.983e-05	-3.003e-05	0.0002283	-0.0002117	3.219e-05	-3.249e-05	0.00029032	-0.00027422	4.108e-05	-4.289e-05	0.0002973	-0.0003122	0.001639	-0.001519	0.0002729	-0.0002859	4.339e-05	-4.524e-05	0.00229367	-0.00220523
-8.1395	0.0004827	-0.000443	2.959e-05	-2.987e-05	0.0002405	-0.0002223	3.194e-05	-3.233e-05	0.00030203	-0.0002845	4.005e-05	-4.194e-05	0.0002927	-0.0003081	0.001731	-0.001601	0.0002695	-0.0002828	4.233e-05	-4.425e-05	0.00237558	-0.00227809
-8.1325	0.0005101	-0.0004674	2.932e-05	-2.969e-05	0.0002534	-0.0002337	3.166e-05	-3.213e-05	0.00031438	-0.00029552	3.902e-05	-4.098e-05	0.0002881	-0.0003038	0.00183	-0.001688	0.000266	-0.0002796	4.126e-05	-4.326e-05	0.00246438	-0.00235564
-8.1265	0.0005393	-0.0004936	2.902e-05	-2.947e-05	0.0002672	-0.000246	3.135e-05	-3.191e-05	0.00032757	-0.00030738	3.8e-05	-4.003e-05	0.0002832	-0.0002993	0.001934	-0.001781	0.0002624	-0.0002763	4.019e-05	-4.226e-05	0.00255779	-0.00243889
-8.1195	0.0005704	-0.0005216	2.87e-05	-2.923e-05	0.0002819	-0.000259	3.102e-05	-3.166e-05	0.00034162	-0.00031989	3.699e-05	-3.908e-05	0.0002783	-0.0002947	0.002045	-0.00188	0.0002588	-0.0002728	3.912e-05	-4.127e-05	0.00265821	-0.00252785
-8.1135	0.0006032	-0.0005514	2.836e-05	-2.897e-05	0.0002973	-0.0002729	3.067e-05	-3.139e-05	0.00035633	-0.00033326	3.599e-05	-3.813e-05	0.0002733	-0.0002899	0.002161	-0.001986	0.0002552	-0.0002694	3.806e-05	-4.027e-05	0.00276355	-0.0026237
-8.1065	0.0006378	-0.0005831	2.799e-05	-2.868e-05	0.0003136	-0.0002876	3.029e-05	-3.109e-05	0.00037188	-0.00034737	3.5e-05	-3.72e-05	0.0002683	-0.0002851	0.002284	-0.002097	0.0002516	-0.0002658	3.701e-05	-3.927e-05	0.00287591	-0.00272437
-8.0995	0.0006741	-0.0006166	2.761e-05	-2.837e-05	0.0003308	-0.0003032	2.989e-05	-3.077e-05	0.0003883	-0.00036234	3.403e-05	-3.627e-05	0.0002632	-0.0002802	0.002413	-0.002215	0.000248	-0.0002623	3.597e-05	-3.828e-05	0.0029942	-0.00283205
-8.0935	0.0007121	-0.0006518	2.721e-05	-2.803e-05	0.0003487	-0.0003196	2.948e-05	-3.042e-05	0.00040539	-0.00037805	3.308e-05	-3.536e-05	0.0002582	-0.0002752	0.002548	-0.002339	0.0002444	-0.0002587	3.494e-05	-3.729e-05	0.00311862	-0.00294555
-8.0865	0.0007518	-0.0006889	2.679e-05	-2.768e-05	0.0003673	-0.0003368	2.905e-05	-3.006e-05	0.00042314	-0.00039454	3.215e-05	-3.446e-05	0.0002531	-0.0002702	0.002688	-0.002469	0.0002409	-0.0002552	3.393e-05	-3.632e-05	0.00324808	-0.00306518
-8.0805	0.000793	-0.0007276	2.636e-05	-2.731e-05	0.0003868	-0.0003548	2.861e-05	-2.967e-05	0.00044177	-0.00041178	3.125e-05	-3.357e-05	0.0002481	-0.0002652	0.002834	-0.002604	0.0002376	-0.0002517	3.294e-05	-3.535e-05	0.00338389	-0.00318982
-8.0735	0.0008357	-0.000768	2.593e-05	-2.693e-05	0.0004069	-0.0003736	2.816e-05	-2.927e-05	0.00046099	-0.0004298	3.037e-05	-3.271e-05	0.0002432	-0.0002603	0.002986	-0.002746	0.0002343	-0.0002483	3.197e-05	-3.44e-05	0.00352584	-0.00332171
-8.0665	0.0008799	-0.0008101	2.548e-05	-2.653e-05	0.0004278	-0.0003931	2.77e-05	-2.886e-05	0.00048098	-0.00044849	2.952e-05	-3.187e-05	0.0002384	-0.0002554	0.003142	-0.002893	0.0002311	-0.000245	3.102e-05	-3.346e-05	0.00367204	-0.00345873
-8.0605	0.0009253	-0.0008536	2.503e-05	-2.613e-05	0.0004492	-0.0004134	2.723e-05	-2.844e-05	0.00050146	-0.00046797	2.869e-05	-3.104e-05	0.0002338	-0.0002506	0.003303	-0.003046	0.0002282	-0.0002418	3.009e-05	-3.255e-05	0.00382378	-0.00360199
-8.0535	0.0009719	-0.0008986	2.458e-05	-2.572e-05	0.0004713	-0.0004344	2.677e-05	-2.801e-05	0.00052265	-0.00048813	2.79e-05	-3.025e-05	0.0002293	-0.0002459	0.003469	-0.003204	0.0002254	-0.0002388	2.92e-05	-3.165e-05	0.0039808	-0.0037506
-8.0475	0.00102	-0.0009449	2.413e-05	-2.53e-05	0.0004938	-0.000456	2.63e-05	-2.757e-05	0.00054423	-0.00050887	2.715e-05	-2.948e-05	0.000225	-0.0002413	0.003639	-0.003366	0.0002228	-0.0002359	2.833e-05	-3.077e-05	0.00414228	-0.00390345
-8.0405	0.001068	-0.0009924	2.369e-05	-2.488e-05	0.0005169	-0.0004781	2.584e-05	-2.714e-05	0.00056643	-0.00053012	2.642e-05	-2.874e-05	0.0002209	-0.0002369	0.003812	-0.003533	0.0002205	-0.0002333	2.749e-05	-2.992e-05	0.00430731	-0.00406186
-8.0335	0.001118	-0.001041	2.326e-05	-2.447e-05	0.0005403	-0.0005008	2.539e-05	-2.67e-05	0.00058895	-0.00055197	2.574e-05	-2.803e-05	0.0002171	-0.0002328	0.003988	-0.003704	0.0002184	-0.0002308	2.669e-05	-2.909e-05	0.00447593	-0.00422472
-8.0275	0.001168	-0.00109	2.283e-05	-2.406e-05	0.000564	-0.000524	2.495e-05	-2.627e-05	0.00061178	-0.00057433	2.509e-05	-2.735e-05	0.0002136	-0.0002288	0.004167	-0.003878	0.0002166	-0.0002286	2.592e-05	-2.83e-05	0.00464821	-0.00439105
-8.0205	0.001218	-0.001141	2.243e-05	-2.366e-05	0.000588	-0.0005475	2.452e-05	-2.585e-05	0.00063495	-0.00059701	2.448e-05	-2.67e-05	0.0002103	-0.0002251	0.004347	-0.004056	0.0002151	-0.0002267	2.518e-05	-2.753e-05	0.00482206	-0.00456203
-8.0145	0.001269	-0.001191	2.204e-05	-2.327e-05	0.0006122	-0.0005714	2.411e-05	-2.543e-05	0.00065835	-0.0006201	2.392e-05	-2.609e-05	0.0002074	-0.0002217	0.004529	-0.004235	0.0002139	-0.000225	2.449e-05	-2.68e-05	0.00499871	-0.00473459
-8.0075	0.001319	-0.001243	2.167e-05	-2.289e-05	0.0006364	-0.0005955	2.372e-05	-2.503e-05	0.00068179	-0.00064342	2.339e-05	-2.552e-05	0.0002048	-0.0002186	0.004712	-0.004417	0.0002131	-0.0002236	2.383e-05	-2.61e-05	0.00517712	-0.00491082
-8.0015	0.00137	-0.001294	2.132e-05	-2.254e-05	0.0006605	-0.0006197	2.336e-05	-2.465e-05	0.00070518	-0.00066689	2.291e-05	-2.499e-05	0.0002026	-0.0002158	0.004894	-0.0046	0.0002126	-0.0002226	2.322e-05	-2.543e-05	0.00535533	-0.00508882
-7.9945	0.00142	-0.001346	2.1e-05	-2.22e-05	0.0006846	-0.000644	2.302e-05	-2.429e-05	0.00072862	-0.00069049	2.246e-05	-2.449e-05	0.0002008	-0.0002134	0.005076	-0.004783	0.0002124	-0.0002218	2.264e-05	-2.48e-05	0.0055343	-0.00526749
-7.9875	0.00147	-0.001397	2.071e-05	-2.188e-05	0.0007084	-0.0006682	2.27e-05	-2.394e-05	0.00075181	-0.00071402	2.207e-05	-2.404e-05	0.0001993	-0.0002113	0.005257	-0.004966	0.0002126	-0.0002214	2.211e-05	-2.422e-05	0.00571308	-0.00544696
-7.9815	0.001518	-0.001448	2.045e-05	-2.159e-05	0.0007319	-0.0006922	2.242e-05	-2.363e-05	0.00077477	-0.00073742	2.171e-05	-2.362e-05	0.0001983	-0.0002096	0.005435	-0.005148	0.0002132	-0.0002214	2.163e-05	-2.367e-05	0.00588984	-0.00562629
-7.9745	0.001566	-0.001498	2.023e-05	-2.133e-05	0.000755	-0.000716	2.217e-05	-2.334e-05	0.0007974	-0.00076067	2.141e-05	-2.325e-05	0.0001977	-0.0002084	0.005611	-0.005329	0.0002141	-0.0002217	2.118e-05	-2.316e-05	0.00606539	-0.00580551
-7.9685	0.001613	-0.001547	2.004e-05	-2.11e-05	0.0007776	-0.0007395	2.196e-05	-2.307e-05	0.0008196	-0.00078367	2.114e-05	-2.292e-05	0.0001976	-0.0002075	0.005783	-0.005507	0.0002155	-0.0002224	2.079e-05	-2.27e-05	0.00623803	-0.00598252
-7.9615	0.001658	-0.001595	1.989e-05	-2.09e-05	0.0007995	-0.0007625	2.178e-05	-2.284e-05	0.00084117	-0.00080624	2.092e-05	-2.264e-05	0.0001979	-0.0002071	0.00595	-0.005681	0.0002172	-0.0002235	2.043e-05	-2.228e-05	0.00640645	-0.00615652
-7.9545	0.001702	-0.001642	1.977e-05	-2.074e-05	0.0008208	-0.0007849	2.164e-05	-2.265e-05	0.00086221	-0.00082829	2.075e-05	-2.239e-05	0.0001987	-0.0002071	0.006113	-0.005852	0.0002194	-0.000225	2.013e-05	-2.19e-05	0.00657198	-0.00632839
-7.9485	0.001744	-0.001688	1.97e-05	-2.061e-05	0.0008412	-0.0008067	2.154e-05	-2.248e-05	0.00088244	-0.00084979	2.062e-05	-2.22e-05	0.0001999	-0.0002075	0.006269	-0.006018	0.0002219	-0.0002268	1.987e-05	-2.157e-05	0.00673129	-0.00649607
-7.9415	0.001783	-0.001731	1.967e-05	-2.052e-05	0.0008607	-0.0008276	2.148e-05	-2.235e-05	0.00090185	-0.00087047	2.054e-05	-2.204e-05	0.0002016	-0.0002084	0.006419	-0.006178	0.0002248	-0.000229	1.966e-05	-2.128e-05	0.0068856	-0.00665872
-7.9355	0.001821	-0.001773	1.968e-05	-2.046e-05	0.0008791	-0.0008477	2.146e-05	-2.226e-05	0.00092024	-0.00089042	2.05e-05	-2.193e-05	0.0002038	-0.0002097	0.006562	-0.006333	0.0002282	-0.0002316	1.949e-05	-2.104e-05	0.00703399	-0.00681727
-7.9285	0.001856	-0.001813	1.973e-05	-2.045e-05	0.0008965	-0.0008669	2.148e-05	-2.221e-05	0.00093771	-0.00090956	2.05e-05	-2.186e-05	0.0002064	-0.0002115	0.006698	-0.00648	0.0002319	-0.0002346	1.937e-05	-2.085e-05	0.00717617	-0.00696881
-7.9215	0.001889	-0.00185	1.983e-05	-2.047e-05	0.0009128	-0.0008849	2.154e-05	-2.219e-05	0.00095417	-0.00092756	2.054e-05	-2.184e-05	0.0002095	-0.0002138	0.006824	-0.006619	0.0002359	-0.0002379	1.929e-05	-2.069e-05	0.00730923	-0.00711323
-7.9155	0.001919	-0.001885	1.996e-05	-2.053e-05	0.0009278	-0.0009018	2.164e-05	-2.222e-05	0.0009694	-0.00094455	2.063e-05	-2.186e-05	0.0002131	-0.0002164	0.006942	-0.006751	0.0002404	-0.0002416	1.926e-05	-2.059e-05	0.00743539	-0.00725145
-7.9085	0.001946	-0.001917	2.014e-05	-2.064e-05	0.0009415	-0.0009175	2.178e-05	-2.228e-05	0.00098342	-0.00096042	2.076e-05	-2.192e-05	0.0002171	-0.0002196	0.007051	-0.006873	0.0002452	-0.0002457	1.928e-05	-2.053e-05	0.00755334	-0.00738075
-7.9025	0.00197	-0.001946	2.037e-05	-2.078e-05	0.0009538	-0.0009319	2.197e-05	-2.237e-05	0.00099614	-0.00097505	2.092e-05	-2.202e-05	0.0002216	-0.0002231	0.00715	-0.006986	0.0002503	-0.0002501	1.933e-05	-2.051e-05	0.00766215	-0.00750173
-7.8955	0.001991	-0.001972	2.063e-05	-2.097e-05	0.0009647	-0.0009449	2.219e-05	-2.251e-05	0.00100752	-0.00098838	2.113e-05	-2.216e-05	0.0002264	-0.0002271	0.007239	-0.007089	0.0002558	-0.0002548	1.943e-05	-2.053e-05	0.00776176	-0.00761359
-7.8895	0.002009	-0.001995	2.093e-05	-2.119e-05	0.0009741	-0.0009564	2.245e-05	-2.268e-05	0.00101748	-0.00100027	2.137e-05	-2.234e-05	0.0002317	-0.0002315	0.007317	-0.007181	0.0002616	-0.0002598	1.956e-05	-2.059e-05	0.00785123	-0.00771523
-7.8825	0.002024	-0.002015	2.128e-05	-2.145e-05	0.0009821	-0.0009665	2.274e-05	-2.289e-05	0.00102612	-0.00101084	2.165e-05	-2.255e-05	0.0002374	-0.0002362	0.007385	-0.007263	0.0002676	-0.0002651	1.974e-05	-2.07e-05	0.00793139	-0.00780755
-7.8755	0.002036	-0.002031	2.166e-05	-2.174e-05	0.0009886	-0.0009751	2.307e-05	-2.314e-05	0.00103333	-0.00101998	2.196e-05	-2.28e-05	0.0002434	-0.0002414	0.007442	-0.007335	0.000274	-0.0002707	1.995e-05	-2.084e-05	0.00800131	-0.00789074
-7.8695	0.002044	-0.002044	2.207e-05	-2.208e-05	0.0009936	-0.0009821	2.344e-05	-2.341e-05	0.00103911	-0.00102759	2.23e-05	-2.308e-05	0.0002498	-0.0002469	0.007488	-0.007395	0.0002806	-0.0002765	2.02e-05	-2.102e-05	0.0080609	-0.0079625
-7.8625	0.00205	-0.002054	2.252e-05	-2.244e-05	0.0009971	-0.0009875	2.384e-05	-2.372e-05	0.00104346	-0.00103366	2.267e-05	-2.339e-05	0.0002565	-0.0002527	0.007524	-0.007443	0.0002874	-0.0002826	2.048e-05	-2.123e-05	0.00811105	-0.00802292
-7.8565	0.002052	-0.002061	2.3e-05	-2.284e-05	0.000999	-0.0009914	2.426e-05	-2.406e-05	0.00104626	-0.0010383	2.306e-05	-2.374e-05	0.0002636	-0.0002589	0.007549	-0.007481	0.0002945	-0.0002889	2.079e-05	-2.148e-05	0.00815095	-0.00807402
-7.8495	0.002051	-0.002064	2.351e-05	-2.326e-05	0.0009996	-0.0009938	2.471e-05	-2.442e-05	0.00104782	-0.00104148	2.348e-05	-2.411e-05	0.0002709	-0.0002653	0.007564	-0.007508	0.0003017	-0.0002954	2.113e-05	-2.176e-05	0.00818121	-0.00811457
-7.8425	0.002047	-0.002064	2.404e-05	-2.372e-05	0.0009986	-0.0009946	2.519e-05	-2.482e-05	0.00104783	-0.00104314	2.393e-05	-2.45e-05	0.0002784	-0.000272	0.007568	-0.007523	0.0003091	-0.0003021	2.15e-05	-2.207e-05	0.00820093	-0.00814367
-7.8365	0.002041	-0.002061	2.46e-05	-2.42e-05	0.0009963	-0.0009939	2.569e-05	-2.523e-05	0.00104659	-0.00104333	2.44e-05	-2.492e-05	0.0002862	-0.000279	0.007564	-0.007528	0.0003167	-0.0003089	2.19e-05	-2.24e-05	0.0082132	-0.00816322
-7.8295	0.002031	-0.002055	2.518e-05	-2.47e-05	0.0009927	-0.0009918	2.62e-05	-2.567e-05	0.00104408	-0.00104217	2.488e-05	-2.535e-05	0.0002942	-0.0002861	0.007549	-0.007523	0.0003243	-0.0003158	2.231e-05	-2.276e-05	0.00821469	-0.00817301
-7.8235	0.002019	-0.002046	2.578e-05	-2.522e-05	0.0009879	-0.0009882	2.674e-05	-2.612e-05	0.00104042	-0.00103954	2.538e-05	-2.581e-05	0.0003024	-0.0002935	0.007527	-0.007508	0.0003321	-0.0003229	2.275e-05	-2.314e-05	0.00820963	-0.00817335
-7.8165	0.002005	-0.002034	2.639e-05	-2.576e-05	0.0009818	-0.0009834	2.729e-05	-2.66e-05	0.00103548	-0.00103576	2.589e-05	-2.627e-05	0.0003107	-0.000301	0.007496	-0.007484	0.0003399	-0.00033	2.32e-05	-2.353e-05	0.00819569	-0.0081648
-7.8095	0.001988	-0.00202	2.701e-05	-2.632e-05	0.0009747	-0.0009772	2.785e-05	-2.708e-05	0.00102956	-0.0010306	2.641e-05	-2.675e-05	0.0003191	-0.0003086	0.007459	-0.007452	0.0003478	-0.0003372	2.366e-05	-2.394e-05	0.00817597	-0.00814849
-7.8035	0.00197	-0.002003	2.765e-05	-2.689e-05	0.0009666	-0.0009699	2.841e-05	-2.758e-05	0.00102266	-0.00102437	2.694e-05	-2.724e-05	0.0003275	-0.0003163	0.007415	-0.007412	0.0003557	-0.0003444	2.414e-05	-2.437e-05	0.00814928	-0.00812431
-7.7965	0.001949	-0.001984	2.829e-05	-2.747e-05	0.0009577	-0.0009616	2.899e-05	-2.808e-05	0.00101498	-0.00101715	2.748e-05	-2.773e-05	0.0003361	-0.0003241	0.007365	-0.007365	0.0003635	-0.0003516	2.462e-05	-2.481e-05	0.0081167	-0.00809324
-7.7905	0.001928	-0.001963	2.893e-05	-2.805e-05	0.0009479	-0.0009523	2.956e-05	-2.859e-05	0.00100639	-0.00100894	2.801e-05	-2.823e-05	0.0003446	-0.0003319	0.007312	-0.007312	0.0003714	-0.0003588	2.511e-05	-2.525e-05	0.00808112	-0.00805618
-7.7835	0.001905	-0.00194	2.957e-05	-2.864e-05	0.0009376	-0.0009422	3.014e-05	-2.911e-05	0.00099731	-0.00099995	2.855e-05	-2.873e-05	0.0003531	-0.0003397	0.007254	-0.007254	0.0003792	-0.0003659	2.561e-05	-2.569e-05	0.00804046	-0.00801402
-7.7775	0.001881	-0.001916	3.021e-05	-2.922e-05	0.0009268	-0.0009314	3.071e-05	-2.962e-05	0.00098772	-0.00099024	2.908e-05	-2.922e-05	0.0003615	-0.0003475	0.007195	-0.007192	0.0003869	-0.000373	2.61e-05	-2.614e-05	0.00799858	-0.00796786
-7.7705	0.001856	-0.001891	3.085e-05	-2.981e-05	0.0009156	-0.00092	3.127e-05	-3.014e-05	0.00097772	-0.00097995	2.96e-05	-2.971e-05	0.0003699	-0.0003552	0.007134	-0.007127	0.0003945	-0.00038	2.659e-05	-2.659e-05	0.00795459	-0.0079185
-7.7635	0.001831	-0.001865	3.147e-05	-3.039e-05	0.0009041	-0.0009083	3.183e-05	-3.065e-05	0.0009674	-0.00096934	3.012e-05	-3.019e-05	0.0003781	-0.0003629	0.007074	-0.007061	0.000402	-0.000387	2.708e-05	-2.703e-05	0.0079113	-0.00786812
-7.7575	0.001806	-0.001839	3.208e-05	-3.096e-05	0.0008927	-0.0008962	3.238e-05	-3.115e-05	0.00095716	-0.00095831	3.062e-05	-3.066e-05	0.0003862	-0.0003704	0.007015	-0.006995	0.0004093	-0.0003938	2.755e-05	-2.747e-05	0.00786867	-0.00781733
-7.7505	0.001781	-0.001812	3.268e-05	-3.152e-05	0.0008813	-0.0008841	3.291e-05	-3.164e-05	0.00094689	-0.00094726	3.111e-05	-3.111e-05	0.0003942	-0.0003778	0.006958	-0.00693	0.0004165	-0.0004004	2.802e-05	-2.789e-05	0.00782783	-0.0077672
-7.7445	0.001757	-0.001786	3.326e-05	-3.207e-05	0.0008701	-0.000872	3.343e-05	-3.212e-05	0.00093679	-0.00093619	3.158e-05	-3.155e-05	0.0004019	-0.000385	0.006905	-0.006867	0.0004235	-0.0004069	2.847e-05	-2.831e-05	0.00779045	-0.00771876
-7.7375	0.001733	-0.00176	3.382e-05	-3.261e-05	0.0008594	-0.0008602	3.393e-05	-3.259e-05	0.00092715	-0.0009254	3.203e-05	-3.197e-05	0.0004094	-0.000392	0.006857	-0.006809	0.0004303	-0.0004133	2.891e-05	-2.871e-05	0.00775764	-0.00767498
-7.7305	0.001711	-0.001735	3.436e-05	-3.312e-05	0.0008491	-0.0008487	3.441e-05	-3.305e-05	0.00091787	-0.00091487	3.246e-05	-3.237e-05	0.0004166	-0.0003989	0.006816	-0.006755	0.0004369	-0.0004195	2.933e-05	-2.909e-05	0.00773129	-0.00763486
-7.7245	0.001691	-0.001711	3.487e-05	-3.362e-05	0.0008396	-0.0008378	3.487e-05	-3.348e-05	0.00090934	-0.0009049	3.287e-05	-3.275e-05	0.0004236	-0.0004054	0.006783	-0.006709	0.0004433	-0.0004255	2.973e-05	-2.945e-05	0.0077125	-0.0076021
-7.7175	0.001672	-0.001689	3.536e-05	-3.409e-05	0.000831	-0.0008276	3.531e-05	-3.39e-05	0.00090167	-0.00089559	3.325e-05	-3.31e-05	0.0004302	-0.0004118	0.006759	-0.00667	0.0004494	-0.0004313	3.011e-05	-2.979e-05	0.00770196	-0.00757599
-7.7115	0.001656	-0.001669	3.582e-05	-3.454e-05	0.0008234	-0.0008183	3.572e-05	-3.43e-05	0.00089494	-0.00088714	3.36e-05	-3.342e-05	0.0004365	-0.0004178	0.006745	-0.006641	0.0004553	-0.0004368	3.046e-05	-3.011e-05	0.00770086	-0.00755913
-7.7045	0.001642	-0.001651	3.625e-05	-3.496e-05	0.0008169	-0.0008101	3.611e-05	-3.468e-05	0.00088926	-0.00087974	3.392e-05	-3.372e-05	0.0004425	-0.0004236	0.006744	-0.006624	0.000461	-0.0004422	3.079e-05	-3.041e-05	0.00771221	-0.00755393
-7.6975	0.00163	-0.001636	3.664e-05	-3.536e-05	0.0008118	-0.0008031	3.647e-05	-3.504e-05	0.00088491	-0.0008735	3.421e-05	-3.398e-05	0.0004482	-0.000429	0.006755	-0.006618	0.0004664	-0.0004474	3.109e-05	-3.067e-05	0.0077349	-0.00755905
-7.6915	0.001622	-0.001624	3.701e-05	-3.573e-05	0.0008081	-0.0007975	3.68e-05	-3.537e-05	0.00088191	-0.0008686	3.447e-05	-3.421e-05	0.0004534	-0.0004341	0.006781	-0.006627	0.0004715	-0.0004523	3.136e-05	-3.091e-05	0.00777173	-0.00757852
-7.6845	0.001617	-0.001615	3.733e-05	-3.607e-05	0.000806	-0.0007934	3.71e-05	-3.568e-05	0.00088043	-0.00086515	3.469e-05	-3.441e-05	0.0004583	-0.0004389	0.006822	-0.006651	0.0004764	-0.000457	3.16e-05	-3.113e-05	0.00782299	-0.00761244
-7.6785	0.001616	-0.001609	3.763e-05	-3.638e-05	0.0008056	-0.000791	3.738e-05	-3.596e-05	0.00088061	-0.00086334	3.488e-05	-3.457e-05	0.0004628	-0.0004434	0.00688	-0.006692	0.000481	-0.0004616	3.181e-05	-3.131e-05	0.00789049	-0.00766288
-7.6715	0.001619	-0.001608	3.789e-05	-3.665e-05	0.000807	-0.0007905	3.762e-05	-3.622e-05	0.00088251	-0.00086337	3.503e-05	-3.47e-05	0.0004669	-0.0004475	0.006956	-0.006751	0.0004853	-0.0004659	3.199e-05	-3.146e-05	0.00797522	-0.00773056
-7.6655	0.001626	-0.001611	3.811e-05	-3.69e-05	0.0008104	-0.0007919	3.784e-05	-3.645e-05	0.00088635	-0.00086525	3.515e-05	-3.48e-05	0.0004706	-0.0004512	0.00705	-0.006829	0.0004894	-0.00047	3.214e-05	-3.158e-05	0.00807729	-0.00781658
-7.6585	0.001637	-0.001618	3.829e-05	-3.711e-05	0.0008159	-0.0007955	3.802e-05	-3.666e-05	0.00089221	-0.00086927	3.523e-05	-3.485e-05	0.0004739	-0.0004546	0.007165	-0.006927	0.0004932	-0.0004739	3.226e-05	-3.166e-05	0.00819959	-0.00792201
-7.6515	0.001652	-0.001629	3.844e-05	-3.729e-05	0.0008235	-0.0008012	3.818e-05	-3.684e-05	0.00090012	-0.00087533	3.528e-05	-3.488e-05	0.0004768	-0.0004577	0.0073	-0.007047	0.0004968	-0.0004776	3.234e-05	-3.172e-05	0.00834122	-0.0080489
-7.6455	0.001673	-0.001646	3.855e-05	-3.743e-05	0.0008334	-0.0008093	3.83e-05	-3.7e-05	0.00091025	-0.00088373	3.529e-05	-3.486e-05	0.0004793	-0.0004604	0.007457	-0.007189	0.0005002	-0.0004811	3.239e-05	-3.175e-05	0.00850418	-0.00819711
-7.6385	0.001698	-0.001668	3.862e-05	-3.755e-05	0.0008455	-0.0008198	3.84e-05	-3.713e-05	0.00092252	-0.00089448	3.526e-05	-3.481e-05	0.0004814	-0.0004627	0.007637	-0.007355	0.0005033	-0.0004845	3.241e-05	-3.174e-05	0.00868937	-0.00836875
-7.6325	0.001728	-0.001695	3.866e-05	-3.763e-05	0.0008601	-0.0008329	3.847e-05	-3.724e-05	0.00093723	-0.00090777	3.52e-05	-3.473e-05	0.000483	-0.0004648	0.007839	-0.007546	0.0005062	-0.0004877	3.24e-05	-3.17e-05	0.0088958	-0.00856493
-7.6255	0.001763	-0.001728	3.866e-05	-3.767e-05	0.0008771	-0.0008485	3.852e-05	-3.733e-05	0.00095428	-0.0009235	3.511e-05	-3.461e-05	0.0004843	-0.0004665	0.008065	-0.007762	0.0005089	-0.0004907	3.236e-05	-3.163e-05	0.00912567	-0.00878544
-7.6185	0.001803	-0.001766	3.863e-05	-3.769e-05	0.0008966	-0.0008669	3.853e-05	-3.739e-05	0.00097376	-0.00094198	3.498e-05	-3.446e-05	0.0004853	-0.0004678	0.008315	-0.008004	0.0005114	-0.0004937	3.228e-05	-3.153e-05	0.00937896	-0.00903149
-7.6125	0.001849	-0.00181	3.857e-05	-3.768e-05	0.0009187	-0.000888	3.852e-05	-3.743e-05	0.00099579	-0.00096311	3.481e-05	-3.428e-05	0.0004858	-0.0004689	0.00859	-0.008273	0.0005137	-0.0004965	3.218e-05	-3.141e-05	0.00965649	-0.00930409
-7.6055	0.0019	-0.00186	3.847e-05	-3.764e-05	0.0009433	-0.0009119	3.849e-05	-3.745e-05	0.00102026	-0.00098699	3.462e-05	-3.406e-05	0.0004861	-0.0004697	0.008889	-0.008569	0.0005159	-0.0004992	3.205e-05	-3.125e-05	0.00995767	-0.00960321
-7.5995	0.001956	-0.001915	3.834e-05	-3.756e-05	0.0009705	-0.0009386	3.844e-05	-3.745e-05	0.00104728	-0.00101361	3.44e-05	-3.382e-05	0.000486	-0.0004702	0.009214	-0.008892	0.0005179	-0.0005019	3.189e-05	-3.107e-05	0.0102842	-0.00992899
-7.5925	0.002018	-0.001977	3.818e-05	-3.746e-05	0.001	-0.0009682	3.836e-05	-3.743e-05	0.00107654	-0.00104309	3.414e-05	-3.355e-05	0.0004856	-0.0004704	0.009564	-0.009244	0.0005198	-0.0005045	3.171e-05	-3.086e-05	0.0106352	-0.0102833
-7.5855	0.002085	-0.002045	3.799e-05	-3.734e-05	0.001033	-0.001001	3.826e-05	-3.74e-05	0.00110925	-0.00107574	3.386e-05	-3.325e-05	0.0004849	-0.0004704	0.009939	-0.009624	0.0005217	-0.0005071	3.15e-05	-3.063e-05	0.011011	-0.0106654
-7.5795	0.002157	-0.002119	3.778e-05	-3.719e-05	0.001067	-0.001036	3.815e-05	-3.734e-05	0.00114293	-0.00111053	3.356e-05	-3.292e-05	0.0004839	-0.0004702	0.01034	-0.01003	0.0005234	-0.0005097	3.126e-05	-3.038e-05	0.0114121	-0.0110732
-7.5725	0.002235	-0.002198	3.754e-05	-3.702e-05	0.001105	-0.001074	3.801e-05	-3.728e-05	0.00118055	-0.0011483	3.323e-05	-3.258e-05	0.0004827	-0.0004698	0.01076	-0.01047	0.0005251	-0.0005122	3.101e-05	-3.01e-05	0.011832	-0.0115147
-7.5665	0.002318	-0.002284	3.727e-05	-3.682e-05	0.001145	-0.001115	3.786e-05	-3.72e-05	0.00122013	-0.00118902	3.288e-05	-3.221e-05	0.0004812	-0.0004692	0.01122	-0.01094	0.0005267	-0.0005148	3.073e-05	-2.981e-05	0.0122915	-0.011986
-7.5595	0.002406	-0.002376	3.699e-05	-3.661e-05	0.001187	-0.001159	3.77e-05	-3.711e-05	0.00126169	-0.00123272	3.251e-05	-3.182e-05	0.0004796	-0.0004684	0.01169	-0.01143	0.0005283	-0.0005174	3.044e-05	-2.95e-05	0.0127609	-0.0124771
-7.5535	0.002499	-0.002473	3.668e-05	-3.637e-05	0.001232	-0.001206	3.753e-05	-3.701e-05	0.00130621	-0.00127938	3.213e-05	-3.142e-05	0.0004778	-0.0004675	0.01219	-0.01195	0.0005299	-0.0005201	3.013e-05	-2.917e-05	0.01326	-0.0129982
-7.5465	0.002596	-0.002576	3.636e-05	-3.612e-05	0.001279	-0.001255	3.734e-05	-3.69e-05	0.0013527	-0.00132802	3.173e-05	-3.1e-05	0.0004758	-0.0004664	0.01271	-0.0125	0.0005315	-0.0005229	2.98e-05	-2.882e-05	0.0137788	-0.0135491
-7.5395	0.002699	-0.002685	3.602e-05	-3.586e-05	0.001328	-0.001307	3.714e-05	-3.679e-05	0.00140116	-0.00137965	3.131e-05	-3.056e-05	0.0004737	-0.0004653	0.01326	-0.01308	0.0005332	-0.0005257	2.946e-05	-2.847e-05	0.0143277	-0.01413
-7.5335	0.002806	-0.002799	3.566e-05	-3.558e-05	0.00138	-0.001362	3.694e-05	-3.666e-05	0.0014526	-0.00143424	3.089e-05	-3.012e-05	0.0004715	-0.0004641	0.01382	-0.01368	0.0005349	-0.0005287	2.911e-05	-2.81e-05	0.0148864	-0.014731
-7.5265	0.002917	-0.002919	3.53e-05	-3.528e-05	0.001433	-0.001419	3.673e-05	-3.654e-05	0.00150503	-0.00149082	3.045e-05	-2.967e-05	0.0004692	-0.0004628	0.01441	-0.01431	0.0005367	-0.0005317	2.875e-05	-2.772e-05	0.0154751	-0.0153619
-7.5205	0.003033	-0.003044	3.492e-05	-3.498e-05	0.001489	-0.001478	3.652e-05	-3.64e-05	0.00156044	-0.00154938	3.001e-05	-2.921e-05	0.0004669	-0.0004615	0.01502	-0.01496	0.0005386	-0.0005349	2.838e-05	-2.733e-05	0.0160839	-0.0160129
-7.5135	0.003153	-0.003173	3.454e-05	-3.467e-05	0.001546	-0.00154	3.63e-05	-3.627e-05	0.00161684	-0.00161094	2.956e-05	-2.874e-05	0.0004645	-0.0004601	0.01566	-0.01564	0.0005406	-0.0005383	2.8e-05	-2.694e-05	0.0167227	-0.0166941
-7.5065	0.003276	-0.003307	3.414e-05	-3.435e-05	0.001605	-0.001604	3.608e-05	-3.613e-05	0.00167522	-0.00167448	2.911e-05	-2.827e-05	0.0004621	-0.0004588	0.0163	-0.01634	0.0005428	-0.0005418	2.761e-05	-2.654e-05	0.0173616	-0.0173954
-7.5005	0.003403	-0.003445	3.375e-05	-3.402e-05	0.001666	-0.00167	3.586e-05	-3.6e-05	0.00173561	-0.00174002	2.865e-05	-2.78e-05	0.0004598	-0.0004574	0.01697	-0.01707	0.000545	-0.0005454	2.722e-05	-2.614e-05	0.0180307	-0.0181267
-7.4935	0.003533	-0.003588	3.335e-05	-3.369e-05	0.001728	-0.001738	3.564e-05	-3.586e-05	0.00179699	-0.00180755	2.82e-05	-2.733e-05	0.0004575	-0.0004561	0.01766	-0.01781	0.0005474	-0.0005492	2.683e-05	-2.573e-05	0.0187199	-0.0188684
-7.4875	0.003666	-0.003734	3.294e-05	-3.335e-05	0.001792	-0.001808	3.543e-05	-3.572e-05	0.00186037	-0.00187707	2.775e-05	-2.686e-05	0.0004552	-0.0004548	0.01836	-0.01858	0.00055	-0.0005532	2.643e-05	-2.533e-05	0.0194194	-0.0196402
-7.4805	0.003802	-0.003884	3.254e-05	-3.301e-05	0.001857	-0.00188	3.521e-05	-3.559e-05	0.00192475	-0.0019486	2.73e-05	-2.639e-05	0.000453	-0.0004535	0.01907	-0.01936	0.0005528	-0.0005573	2.604e-05	-2.492e-05	0.0201291	-0.0204221
-7.4735	0.003941	-0.004038	3.213e-05	-3.267e-05	0.001923	-0.001953	3.5e-05	-3.546e-05	0.00199013	-0.00202113	2.686e-05	-2.593e-05	0.0004509	-0.0004523	0.0198	-0.02016	0.0005557	-0.0005616	2.564e-05	-2.452e-05	0.0208591	-0.0212243
-7.4675	0.004081	-0.004194	3.173e-05	-3.233e-05	0.00199	-0.002027	3.479e-05	-3.533e-05	0.00205652	-0.00209466	2.642e-05	-2.548e-05	0.0004489	-0.0004512	0.02054	-0.02098	0.0005588	-0.0005661	2.524e-05	-2.411e-05	0.0215994	-0.0220469
-7.4605	0.004224	-0.004353	3.133e-05	-3.199e-05	0.002058	-0.002102	3.459e-05	-3.52e-05	0.00212392	-0.00216919	2.598e-05	-2.503e-05	0.000447	-0.0004502	0.02129	-0.02181	0.000562	-0.0005708	2.485e-05	-2.372e-05	0.0223498	-0.0228798
-7.4545	0.004368	-0.004514	3.094e-05	-3.164e-05	0.002127	-0.002179	3.439e-05	-3.508e-05	0.00219233	-0.00224572	2.556e-05	-2.459e-05	0.0004453	-0.0004492	0.02205	-0.02266	0.0005655	-0.0005756	2.446e-05	-2.332e-05	0.0231108	-0.0237327
-7.4475	0.004514	-0.004676	3.055e-05	-3.13e-05	0.002196	-0.002256	3.42e-05	-3.496e-05	0.00226075	-0.00232226	2.515e-05	-2.416e-05	0.0004437	-0.0004483	0.02282	-0.02351	0.0005691	-0.0005805	2.407e-05	-2.293e-05	0.023882	-0.0245859
-7.4415	0.004661	-0.004841	3.017e-05	-3.097e-05	0.002265	-0.002334	3.401e-05	-3.484e-05	0.00232918	-0.00239981	2.474e-05	-2.374e-05	0.0004422	-0.0004475	0.02359	-0.02437	0.000573	-0.0005856	2.369e-05	-2.254e-05	0.0246536	-0.0254494
-7.4345	0.004808	-0.005006	2.979e-05	-3.063e-05	0.002335	-0.002412	3.383e-05	-3.473e-05	0.00239862	-0.00247736	2.435e-05	-2.333e-05	0.0004409	-0.0004468	0.02438	-0.02525	0.000577	-0.0005908	2.331e-05	-2.216e-05	0.0254456	-0.0263331
-7.4275	0.004956	-0.005172	2.942e-05	-3.03e-05	0.002405	-0.002491	3.366e-05	-3.462e-05	0.00246808	-0.00255592	2.397e-05	-2.293e-05	0.0004397	-0.0004462	0.02516	-0.02612	0.0005811	-0.0005961	2.294e-05	-2.179e-05	0.0262277	-0.027207
-7.4215	0.005104	-0.005339	2.905e-05	-2.997e-05	0.002475	-0.00257	3.349e-05	-3.451e-05	0.00253754	-0.00263448	2.36e-05	-2.255e-05	0.0004387	-0.0004457	0.02595	-0.027	0.0005855	-0.0006015	2.258e-05	-2.143e-05	0.0270204	-0.0280912
-7.4145	0.005252	-0.005506	2.87e-05	-2.964e-05	0.002545	-0.002649	3.333e-05	-3.44e-05	0.00260703	-0.00271304	2.324e-05	-2.218e-05	0.0004378	-0.0004452	0.02674	-0.02788	0.0005899	-0.000607	2.222e-05	-2.107e-05	0.0278132	-0.0289754
-7.4085	0.0054	-0.005672	2.835e-05	-2.932e-05	0.002614	-0.002727	3.317e-05	-3.43e-05	0.00267552	-0.00279062	2.29e-05	-2.182e-05	0.0004371	-0.0004449	0.02752	-0.02876	0.0005945	-0.0006126	2.187e-05	-2.072e-05	0.0285964	-0.02986
-7.4015	0.005547	-0.005837	2.801e-05	-2.9e-05	0.002683	-0.002805	3.302e-05	-3.419e-05	0.00274403	-0.00286819	2.257e-05	-2.147e-05	0.0004366	-0.0004446	0.02831	-0.02964	0.0005993	-0.0006182	2.153e-05	-2.038e-05	0.02939	-0.0307446
-7.3945	0.005693	-0.006001	2.768e-05	-2.868e-05	0.002752	-0.002882	3.288e-05	-3.409e-05	0.00281256	-0.00294477	2.225e-05	-2.114e-05	0.0004361	-0.0004443	0.02909	-0.03052	0.0006041	-0.0006238	2.119e-05	-2.004e-05	0.0301736	-0.0316293
-7.3885	0.005837	-0.006163	2.735e-05	-2.837e-05	0.002819	-0.002958	3.274e-05	-3.399e-05	0.00287909	-0.00302036	2.195e-05	-2.083e-05	0.0004359	-0.0004441	0.02987	-0.03139	0.000609	-0.0006295	2.087e-05	-1.972e-05	0.0309577	-0.0325042
-7.3815	0.00598	-0.006323	2.704e-05	-2.806e-05	0.002886	-0.003034	3.261e-05	-3.389e-05	0.00294565	-0.00309595	2.166e-05	-2.053e-05	0.0004357	-0.000444	0.03064	-0.03225	0.000614	-0.0006351	2.055e-05	-1.941e-05	0.0317319	-0.033369
-7.3755	0.006121	-0.006481	2.673e-05	-2.775e-05	0.002952	-0.003108	3.247e-05	-3.378e-05	0.0030112	-0.00316953	2.139e-05	-2.024e-05	0.0004357	-0.0004439	0.03141	-0.0331	0.0006191	-0.0006407	2.024e-05	-1.91e-05	0.0325064	-0.0342239
-7.3685	0.00626	-0.006636	2.642e-05	-2.744e-05	0.003017	-0.00318	3.234e-05	-3.368e-05	0.00307576	-0.00324112	2.113e-05	-1.997e-05	0.0004357	-0.0004439	0.03217	-0.03393	0.0006242	-0.0006462	1.994e-05	-1.88e-05	0.033271	-0.0350589
-7.3615	0.006397	-0.006788	2.613e-05	-2.714e-05	0.00308	-0.003251	3.222e-05	-3.357e-05	0.00313835	-0.00331171	2.088e-05	-1.971e-05	0.0004359	-0.0004438	0.03291	-0.03476	0.0006293	-0.0006516	1.964e-05	-1.852e-05	0.0340157	-0.0358936
-7.3555	0.006531	-0.006936	2.583e-05	-2.684e-05	0.003142	-0.00332	3.209e-05	-3.346e-05	0.00319992	-0.0033803	2.065e-05	-1.947e-05	0.0004361	-0.0004438	0.03365	-0.03556	0.0006343	-0.0006569	1.936e-05	-1.824e-05	0.0347604	-0.0366984
-7.3485	0.006663	-0.00708	2.555e-05	-2.654e-05	0.003202	-0.003387	3.197e-05	-3.334e-05	0.00325952	-0.00344688	2.043e-05	-1.924e-05	0.0004364	-0.0004438	0.03437	-0.03635	0.0006394	-0.0006621	1.908e-05	-1.797e-05	0.0354853	-0.0374931
-7.3425	0.006791	-0.00722	2.527e-05	-2.624e-05	0.003261	-0.003452	3.184e-05	-3.322e-05	0.00331811	-0.00351146	2.022e-05	-1.903e-05	0.0004367	-0.0004437	0.03508	-0.03712	0.0006444	-0.0006671	1.882e-05	-1.771e-05	0.0362001	-0.0382675
-7.3355	0.006916	-0.007355	2.499e-05	-2.594e-05	0.003318	-0.003514	3.172e-05	-3.309e-05	0.00337471	-0.00357303	2.003e-05	-1.883e-05	0.0004371	-0.0004437	0.03577	-0.03787	0.0006493	-0.0006719	1.856e-05	-1.746e-05	0.036895	-0.0390219
-7.3295	0.007037	-0.007486	2.472e-05	-2.565e-05	0.003374	-0.003574	3.159e-05	-3.296e-05	0.00343031	-0.00363261	1.985e-05	-1.864e-05	0.0004375	-0.0004436	0.03645	-0.03859	0.0006542	-0.0006766	1.831e-05	-1.722e-05	0.0375799	-0.0397461
-7.3225	0.007155	-0.00761	2.445e-05	-2.535e-05	0.003427	-0.003632	3.146e-05	-3.282e-05	0.00348291	-0.00369017	1.968e-05	-1.847e-05	0.0004379	-0.0004434	0.03711	-0.03928	0.0006589	-0.000681	1.807e-05	-1.7e-05	0.0382445	-0.0404399
-7.3155	0.007269	-0.00773	2.418e-05	-2.505e-05	0.003479	-0.003686	3.133e-05	-3.267e-05	0.00353451	-0.00374372	1.953e-05	-1.831e-05	0.0004383	-0.0004432	0.03775	-0.03996	0.0006635	-0.0006852	1.785e-05	-1.678e-05	0.0388892	-0.0411235
-7.3095	0.007379	-0.007843	2.392e-05	-2.476e-05	0.003528	-0.003738	3.119e-05	-3.252e-05	0.00358311	-0.00379528	1.939e-05	-1.816e-05	0.0004386	-0.000443	0.03838	-0.0406	0.0006679	-0.0006891	1.763e-05	-1.657e-05	0.0395235	-0.0417668
-7.3025	0.007486	-0.007951	2.365e-05	-2.446e-05	0.003576	-0.003787	3.105e-05	-3.235e-05	0.0036307	-0.00384381	1.926e-05	-1.803e-05	0.0004389	-0.0004427	0.03898	-0.04121	0.0006722	-0.0006928	1.742e-05	-1.637e-05	0.0401278	-0.0423799
-7.2965	0.007587	-0.008052	2.339e-05	-2.416e-05	0.003621	-0.003832	3.09e-05	-3.218e-05	0.00367529	-0.00388834	1.914e-05	-1.791e-05	0.0004392	-0.0004423	0.03957	-0.04179	0.0006762	-0.0006962	1.722e-05	-1.618e-05	0.0407218	-0.0429626
-7.2895	0.007685	-0.008147	2.313e-05	-2.387e-05	0.003664	-0.003875	3.075e-05	-3.2e-05	0.00371788	-0.00393087	1.903e-05	-1.78e-05	0.0004394	-0.0004418	0.04013	-0.04234	0.0006801	-0.0006993	1.703e-05	-1.6e-05	0.0412856	-0.0435149
-7.2825	0.007778	-0.008235	2.286e-05	-2.357e-05	0.003705	-0.003914	3.059e-05	-3.181e-05	0.00375845	-0.00396938	1.894e-05	-1.771e-05	0.0004395	-0.0004413	0.04068	-0.04286	0.0006837	-0.000702	1.685e-05	-1.583e-05	0.041839	-0.0440368
-7.2765	0.007867	-0.008317	2.26e-05	-2.327e-05	0.003743	-0.00395	3.043e-05	-3.16e-05	0.00379603	-0.00400487	1.886e-05	-1.763e-05	0.0004395	-0.0004406	0.0412	-0.04335	0.0006872	-0.0007045	1.669e-05	-1.568e-05	0.0423622	-0.0445284
-7.2695	0.007952	-0.008391	2.233e-05	-2.297e-05	0.003779	-0.003982	3.026e-05	-3.139e-05	0.00383159	-0.00403636	1.879e-05	-1.756e-05	0.0004394	-0.0004399	0.0417	-0.0438	0.0006903	-0.0007067	1.653e-05	-1.553e-05	0.042865	-0.0449797
-7.2635	0.008032	-0.008459	2.207e-05	-2.267e-05	0.003813	-0.004012	3.008e-05	-3.117e-05	0.00386515	-0.00406584	1.873e-05	-1.751e-05	0.0004392	-0.0004391	0.04218	-0.04421	0.0006933	-0.0007085	1.639e-05	-1.54e-05	0.0433476	-0.0453905
-7.2565	0.008107	-0.008521	2.18e-05	-2.236e-05	0.003845	-0.004037	2.989e-05	-3.094e-05	0.00389669	-0.0040903	1.869e-05	-1.747e-05	0.0004389	-0.0004382	0.04264	-0.0446	0.0006959	-0.00071	1.625e-05	-1.528e-05	0.0438097	-0.045781
-7.2505	0.008179	-0.008575	2.153e-05	-2.206e-05	0.003874	-0.00406	2.97e-05	-3.07e-05	0.00392523	-0.00411276	1.866e-05	-1.744e-05	0.0004385	-0.0004372	0.04308	-0.04494	0.0006984	-0.0007112	1.614e-05	-1.517e-05	0.0442517	-0.046121
-7.2435	0.008245	-0.008622	2.126e-05	-2.176e-05	0.003901	-0.004079	2.95e-05	-3.045e-05	0.00395176	-0.00413121	1.864e-05	-1.743e-05	0.000438	-0.0004361	0.04349	-0.04526	0.0007005	-0.0007121	1.603e-05	-1.508e-05	0.0446632	-0.0464407
-7.2365	0.008308	-0.008663	2.099e-05	-2.145e-05	0.003926	-0.004095	2.929e-05	-3.019e-05	0.00397628	-0.00414664	1.864e-05	-1.744e-05	0.0004374	-0.0004349	0.04388	-0.04554	0.0007024	-0.0007126	1.594e-05	-1.5e-05	0.0450544	-0.0467199
-7.2305	0.008366	-0.008698	2.072e-05	-2.115e-05	0.003949	-0.004107	2.907e-05	-2.993e-05	0.00399879	-0.00415808	1.865e-05	-1.745e-05	0.0004366	-0.0004337	0.04425	-0.04578	0.0007041	-0.0007129	1.587e-05	-1.493e-05	0.0454252	-0.046959
-7.2235	0.00842	-0.008725	2.044e-05	-2.085e-05	0.003969	-0.004116	2.885e-05	-2.965e-05	0.00401829	-0.0041665	1.868e-05	-1.749e-05	0.0004357	-0.0004324	0.0446	-0.046	0.0007055	-0.0007128	1.581e-05	-1.488e-05	0.0457757	-0.0471776
-7.2175	0.00847	-0.008747	2.017e-05	-2.054e-05	0.003988	-0.004123	2.862e-05	-2.937e-05	0.00403679	-0.00417291	1.872e-05	-1.754e-05	0.0004347	-0.000431	0.04492	-0.04618	0.0007066	-0.0007125	1.577e-05	-1.485e-05	0.0460958	-0.0473559
-7.2105	0.008516	-0.008763	1.989e-05	-2.024e-05	0.004004	-0.004126	2.839e-05	-2.908e-05	0.00405228	-0.00417532	1.878e-05	-1.76e-05	0.0004336	-0.0004295	0.04523	-0.04633	0.0007075	-0.0007119	1.574e-05	-1.483e-05	0.0464056	-0.0475038
-7.2035	0.008558	-0.008772	1.961e-05	-1.994e-05	0.004018	-0.004126	2.815e-05	-2.878e-05	0.00406576	-0.00417472	1.886e-05	-1.768e-05	0.0004324	-0.000428	0.04551	-0.04645	0.0007081	-0.0007111	1.574e-05	-1.483e-05	0.0466851	-0.0476216
-7.1975	0.008596	-0.008777	1.934e-05	-1.965e-05	0.00403	-0.004123	2.791e-05	-2.848e-05	0.00407725	-0.00417113	1.895e-05	-1.779e-05	0.0004311	-0.0004264	0.04578	-0.04654	0.0007086	-0.00071	1.575e-05	-1.485e-05	0.0469544	-0.047709
-7.1905	0.008631	-0.008776	1.907e-05	-1.935e-05	0.00404	-0.004118	2.766e-05	-2.818e-05	0.00408673	-0.00416553	1.907e-05	-1.791e-05	0.0004297	-0.0004248	0.04602	-0.0466	0.0007088	-0.0007086	1.579e-05	-1.489e-05	0.0471934	-0.0477662
-7.1845	0.008662	-0.00877	1.879e-05	-1.906e-05	0.004049	-0.00411	2.741e-05	-2.787e-05	0.0040952	-0.00415693	1.921e-05	-1.805e-05	0.0004282	-0.0004231	0.04625	-0.04664	0.0007088	-0.0007071	1.585e-05	-1.495e-05	0.0474221	-0.0478032
-7.1775	0.008689	-0.008759	1.852e-05	-1.878e-05	0.004055	-0.0041	2.715e-05	-2.756e-05	0.00410067	-0.00414634	1.937e-05	-1.821e-05	0.0004267	-0.0004215	0.04646	-0.04665	0.0007087	-0.0007054	1.593e-05	-1.503e-05	0.0476307	-0.0478101
-7.1705	0.008714	-0.008744	1.826e-05	-1.85e-05	0.00406	-0.004088	2.69e-05	-2.725e-05	0.00410516	-0.00413375	1.955e-05	-1.839e-05	0.0004251	-0.0004198	0.04664	-0.04664	0.0007083	-0.0007036	1.604e-05	-1.514e-05	0.047809	-0.0477969
-7.1645	0.008735	-0.008726	1.8e-05	-1.822e-05	0.004063	-0.004074	2.664e-05	-2.694e-05	0.00410764	-0.00411916	1.976e-05	-1.86e-05	0.0004234	-0.0004181	0.04682	-0.04661	0.0007079	-0.0007016	1.617e-05	-1.526e-05	0.0479872	-0.0477636
-7.1575	0.008753	-0.008703	1.774e-05	-1.795e-05	0.004065	-0.004058	2.639e-05	-2.663e-05	0.00410913	-0.00410258	1.999e-05	-1.883e-05	0.0004218	-0.0004165	0.04697	-0.04656	0.0007072	-0.0006994	1.633e-05	-1.542e-05	0.0481353	-0.0477101
-7.1515	0.008769	-0.008678	1.748e-05	-1.769e-05	0.004065	-0.00404	2.613e-05	-2.632e-05	0.00410861	-0.00408401	2.025e-05	-1.909e-05	0.00042	-0.0004148	0.0471	-0.0465	0.0007064	-0.0006972	1.652e-05	-1.56e-05	0.0482632	-0.0476467
-7.1445	0.008781	-0.00865	1.724e-05	-1.743e-05	0.004063	-0.00402	2.588e-05	-2.601e-05	0.00410612	-0.00406344	2.054e-05	-1.937e-05	0.0004183	-0.0004132	0.04722	-0.04641	0.0007056	-0.0006949	1.674e-05	-1.581e-05	0.0483812	-0.0475533
-7.1385	0.008791	-0.008619	1.7e-05	-1.718e-05	0.00406	-0.004	2.563e-05	-2.571e-05	0.00410263	-0.00404289	2.087e-05	-1.968e-05	0.0004166	-0.0004116	0.04733	-0.04632	0.0007046	-0.0006926	1.7e-05	-1.604e-05	0.0484891	-0.0474599
-7.1315	0.008799	-0.008587	1.677e-05	-1.695e-05	0.004056	-0.003978	2.539e-05	-2.542e-05	0.00409816	-0.00402037	2.122e-05	-2.002e-05	0.0004149	-0.00041	0.04742	-0.04621	0.0007035	-0.0006902	1.728e-05	-1.631e-05	0.0485769	-0.0473465
-7.1245	0.008804	-0.008552	1.655e-05	-1.672e-05	0.00405	-0.003955	2.515e-05	-2.513e-05	0.0040917	-0.00399685	2.16e-05	-2.038e-05	0.0004132	-0.0004085	0.04749	-0.04609	0.0007023	-0.0006878	1.761e-05	-1.661e-05	0.0486447	-0.0472233
-7.1185	0.008807	-0.008517	1.633e-05	-1.65e-05	0.004043	-0.003931	2.491e-05	-2.484e-05	0.00408424	-0.00397234	2.202e-05	-2.078e-05	0.0004115	-0.000407	0.04755	-0.04596	0.0007011	-0.0006854	1.796e-05	-1.694e-05	0.0487026	-0.0470901
-7.1115	0.008808	-0.008481	1.613e-05	-1.629e-05	0.004035	-0.003907	2.469e-05	-2.457e-05	0.00407582	-0.00394786	2.248e-05	-2.121e-05	0.0004098	-0.0004056	0.04759	-0.04583	0.0006999	-0.000683	1.836e-05	-1.731e-05	0.0487405	-0.0469571
-7.1055	0.008806	-0.008444	1.594e-05	-1.609e-05	0.004025	-0.003882	2.447e-05	-2.43e-05	0.00406541	-0.00392239	2.297e-05	-2.168e-05	0.0004082	-0.0004043	0.04762	-0.04569	0.0006986	-0.0006807	1.88e-05	-1.771e-05	0.0487686	-0.0468144
-7.0985	0.008803	-0.008407	1.576e-05	-1.591e-05	0.004015	-0.003857	2.425e-05	-2.405e-05	0.00405501	-0.00389696	2.351e-05	-2.218e-05	0.0004067	-0.000403	0.04764	-0.04555	0.0006972	-0.0006784	1.927e-05	-1.815e-05	0.0487867	-0.0466717
-7.0915	0.008798	-0.00837	1.559e-05	-1.573e-05	0.004003	-0.003832	2.405e-05	-2.38e-05	0.00404264	-0.00387153	2.408e-05	-2.271e-05	0.0004052	-0.0004018	0.04764	-0.0454	0.0006959	-0.0006762	1.979e-05	-1.862e-05	0.048785	-0.0465193
-7.0855	0.008791	-0.008333	1.544e-05	-1.557e-05	0.003991	-0.003807	2.386e-05	-2.357e-05	0.0040303	-0.00384614	2.469e-05	-2.328e-05	0.0004038	-0.0004006	0.04764	-0.04526	0.0006945	-0.000674	2.034e-05	-1.914e-05	0.0487833	-0.046377
-7.0785	0.008782	-0.008297	1.53e-05	-1.542e-05	0.003977	-0.003781	2.368e-05	-2.335e-05	0.00401598	-0.00381977	2.534e-05	-2.389e-05	0.0004024	-0.0003996	0.04762	-0.04512	0.0006932	-0.000672	2.095e-05	-1.969e-05	0.0487619	-0.0462352
-7.0725	0.008772	-0.008262	1.517e-05	-1.529e-05	0.003963	-0.003757	2.35e-05	-2.315e-05	0.00400167	-0.00379544	2.603e-05	-2.453e-05	0.0004011	-0.0003985	0.04758	-0.04498	0.0006918	-0.0006701	2.159e-05	-2.029e-05	0.0487205	-0.0460934
-7.0655	0.008761	-0.008229	1.506e-05	-1.517e-05	0.003947	-0.003732	2.334e-05	-2.296e-05	0.0039854	-0.00377013	2.677e-05	-2.522e-05	0.0003999	-0.0003976	0.04754	-0.04485	0.0006904	-0.0006682	2.228e-05	-2.093e-05	0.0486793	-0.045962
-7.0585	0.008748	-0.008196	1.496e-05	-1.506e-05	0.003931	-0.003708	2.32e-05	-2.278e-05	0.00396916	-0.00374584	2.755e-05	-2.594e-05	0.0003987	-0.0003967	0.04749	-0.04472	0.0006891	-0.0006665	2.302e-05	-2.16e-05	0.0486284	-0.0458307
-7.0525	0.008733	-0.008166	1.488e-05	-1.497e-05	0.003914	-0.003684	2.306e-05	-2.262e-05	0.00395194	-0.00372159	2.837e-05	-2.67e-05	0.0003977	-0.0003959	0.04742	-0.0446	0.0006877	-0.0006649	2.38e-05	-2.233e-05	0.0485576	-0.0457098
-7.0455	0.008718	-0.008137	1.481e-05	-1.489e-05	0.003896	-0.003661	2.294e-05	-2.247e-05	0.00393375	-0.00369836	2.924e-05	-2.751e-05	0.0003967	-0.0003951	0.04735	-0.04448	0.0006864	-0.0006634	2.462e-05	-2.309e-05	0.048487	-0.0455891
-7.0395	0.008701	-0.00811	1.476e-05	-1.483e-05	0.003878	-0.003639	2.283e-05	-2.234e-05	0.00391559	-0.00367617	3.015e-05	-2.835e-05	0.0003957	-0.0003944	0.04726	-0.04437	0.0006851	-0.0006621	2.549e-05	-2.39e-05	0.0483964	-0.0454787
-7.0325	0.008683	-0.008085	1.472e-05	-1.478e-05	0.003859	-0.003617	2.273e-05	-2.222e-05	0.00389645	-0.003654	3.11e-05	-2.924e-05	0.0003948	-0.0003938	0.04717	-0.04427	0.0006838	-0.0006608	2.641e-05	-2.475e-05	0.0483061	-0.0453786
-7.0265	0.008665	-0.008062	1.47e-05	-1.475e-05	0.003839	-0.003597	2.265e-05	-2.212e-05	0.00387635	-0.00363387	3.21e-05	-3.017e-05	0.000394	-0.0003931	0.04707	-0.04418	0.0006825	-0.0006597	2.738e-05	-2.565e-05	0.048206	-0.0452886
-7.0195	0.008645	-0.008042	1.47e-05	-1.473e-05	0.003819	-0.003577	2.258e-05	-2.204e-05	0.00385628	-0.00361377	3.314e-05	-3.113e-05	0.0003932	-0.0003925	0.04696	-0.0441	0.0006812	-0.0006587	2.838e-05	-2.659e-05	0.0480959	-0.0452089
-7.0125	0.008625	-0.008023	1.471e-05	-1.472e-05	0.003798	-0.003558	2.253e-05	-2.198e-05	0.00383524	-0.0035947	3.422e-05	-3.214e-05	0.0003925	-0.000392	0.04685	-0.04402	0.0006799	-0.0006578	2.944e-05	-2.758e-05	0.0479861	-0.0451295
-7.0065	0.008604	-0.008007	1.473e-05	-1.473e-05	0.003777	-0.003539	2.249e-05	-2.193e-05	0.00381422	-0.00357566	3.534e-05	-3.319e-05	0.0003918	-0.0003914	0.04673	-0.04396	0.0006787	-0.000657	3.053e-05	-2.86e-05	0.0478664	-0.0450702
-6.9995	0.008583	-0.007993	1.477e-05	-1.476e-05	0.003755	-0.003522	2.246e-05	-2.189e-05	0.00379223	-0.00355865	3.65e-05	-3.428e-05	0.0003912	-0.0003909	0.0466	-0.0439	0.0006774	-0.0006562	3.167e-05	-2.968e-05	0.0477368	-0.0450111
-6.9935	0.008561	-0.007982	1.483e-05	-1.48e-05	0.003734	-0.003506	2.244e-05	-2.188e-05	0.00377127	-0.00354268	3.77e-05	-3.54e-05	0.0003906	-0.0003904	0.04647	-0.04386	0.0006762	-0.0006556	3.285e-05	-3.079e-05	0.0476073	-0.0449722
-6.9865	0.008539	-0.007972	1.49e-05	-1.485e-05	0.003711	-0.00349	2.244e-05	-2.187e-05	0.00374834	-0.00352672	3.893e-05	-3.656e-05	0.00039	-0.0003898	0.04633	-0.04382	0.0006749	-0.0006551	3.406e-05	-3.194e-05	0.0474679	-0.0449334
-6.9795	0.008517	-0.007965	1.499e-05	-1.492e-05	0.003689	-0.003475	2.246e-05	-2.189e-05	0.00372645	-0.00351181	4.02e-05	-3.776e-05	0.0003894	-0.0003893	0.04619	-0.04379	0.0006737	-0.0006546	3.531e-05	-3.313e-05	0.0473286	-0.0449048
-6.9735	0.008494	-0.007959	1.509e-05	-1.499e-05	0.003667	-0.003461	2.248e-05	-2.192e-05	0.00370457	-0.00349791	4.15e-05	-3.9e-05	0.0003888	-0.0003887	0.04605	-0.04377	0.0006725	-0.0006542	3.66e-05	-3.436e-05	0.0471894	-0.0448863
-6.9665	0.008472	-0.007956	1.52e-05	-1.509e-05	0.003644	-0.003448	2.252e-05	-2.196e-05	0.00368172	-0.00348505	4.283e-05	-4.026e-05	0.0003882	-0.0003881	0.04591	-0.04376	0.0006712	-0.0006538	3.792e-05	-3.563e-05	0.0470501	-0.0448778
-6.9605	0.008449	-0.007954	1.532e-05	-1.519e-05	0.003622	-0.003435	2.258e-05	-2.202e-05	0.0036599	-0.00347221	4.419e-05	-4.156e-05	0.0003876	-0.0003875	0.04577	-0.04375	0.00067	-0.0006535	3.927e-05	-3.693e-05	0.0469111	-0.0448695
-6.9535	0.008427	-0.007954	1.546e-05	-1.531e-05	0.003599	-0.003424	2.264e-05	-2.209e-05	0.0036371	-0.0034614	4.557e-05	-4.289e-05	0.000387	-0.0003869	0.04563	-0.04375	0.0006687	-0.0006532	4.065e-05	-3.827e-05	0.0467719	-0.0448713
-6.9465	0.008406	-0.007955	1.561e-05	-1.544e-05	0.003577	-0.003412	2.272e-05	-2.218e-05	0.00361533	-0.00344962	4.697e-05	-4.424e-05	0.0003864	-0.0003862	0.04549	-0.04376	0.0006675	-0.0006529	4.205e-05	-3.963e-05	0.0466329	-0.044883
-6.9405	0.008385	-0.007958	1.577e-05	-1.558e-05	0.003555	-0.003402	2.28e-05	-2.228e-05	0.00359357	-0.00343986	4.839e-05	-4.562e-05	0.0003857	-0.0003855	0.04535	-0.04377	0.0006662	-0.0006527	4.348e-05	-4.102e-05	0.0464938	-0.0448948
-6.9335	0.008364	-0.007962	1.594e-05	-1.573e-05	0.003533	-0.003392	2.29e-05	-2.239e-05	0.00357184	-0.00343012	4.982e-05	-4.702e-05	0.000385	-0.0003847	0.04521	-0.04379	0.0006649	-0.0006524	4.492e-05	-4.243e-05	0.0463546	-0.0449166
-6.9275	0.008344	-0.007967	1.612e-05	-1.589e-05	0.003511	-0.003382	2.301e-05	-2.251e-05	0.00355013	-0.0034204	5.126e-05	-4.843e-05	0.0003843	-0.0003839	0.04508	-0.04381	0.0006637	-0.0006522	4.637e-05	-4.387e-05	0.0462256	-0.0449384
-6.9205	0.008325	-0.007972	1.631e-05	-1.606e-05	0.00349	-0.003373	2.313e-05	-2.265e-05	0.00352944	-0.00341171	5.271e-05	-4.986e-05	0.0003835	-0.0003831	0.04496	-0.04384	0.0006624	-0.0006519	4.783e-05	-4.532e-05	0.0461064	-0.0449702
-6.9145	0.008307	-0.007979	1.651e-05	-1.624e-05	0.003469	-0.003364	2.326e-05	-2.279e-05	0.00350877	-0.00340303	5.417e-05	-5.131e-05	0.0003827	-0.0003822	0.04484	-0.04386	0.0006611	-0.0006516	4.93e-05	-4.679e-05	0.0459873	-0.0449919
-6.9075	0.008289	-0.007986	1.672e-05	-1.642e-05	0.003449	-0.003355	2.34e-05	-2.294e-05	0.00348912	-0.00339436	5.562e-05	-5.276e-05	0.0003818	-0.0003812	0.04472	-0.04389	0.0006598	-0.0006513	5.077e-05	-4.827e-05	0.045868	-0.0450235
-6.9005	0.008273	-0.007994	1.693e-05	-1.662e-05	0.003429	-0.003346	2.354e-05	-2.31e-05	0.00346947	-0.00338572	5.706e-05	-5.422e-05	0.0003809	-0.0003802	0.04462	-0.04392	0.0006586	-0.000651	5.224e-05	-4.975e-05	0.0457688	-0.0450552
-6.8945	0.008258	-0.008002	1.715e-05	-1.682e-05	0.00341	-0.003338	2.37e-05	-2.327e-05	0.00345085	-0.00337809	5.85e-05	-5.568e-05	0.0003799	-0.0003791	0.04452	-0.04396	0.0006573	-0.0006507	5.37e-05	-5.124e-05	0.0456694	-0.0450967
-6.8875	0.008244	-0.00801	1.737e-05	-1.703e-05	0.003392	-0.00333	2.386e-05	-2.344e-05	0.00343323	-0.00337047	5.992e-05	-5.714e-05	0.0003789	-0.000378	0.04443	-0.04399	0.0006561	-0.0006503	5.515e-05	-5.273e-05	0.0455801	-0.0451282
-6.8815	0.008231	-0.008018	1.76e-05	-1.724e-05	0.003374	-0.003322	2.402e-05	-2.362e-05	0.00341562	-0.00336286	6.133e-05	-5.859e-05	0.0003778	-0.0003769	0.04436	-0.04403	0.0006549	-0.0006499	5.659e-05	-5.421e-05	0.0455106	-0.0451696
-6.8745	0.00822	-0.008026	1.783e-05	-1.746e-05	0.003357	-0.003314	2.419e-05	-2.381e-05	0.00339902	-0.00335527	6.271e-05	-6.003e-05	0.0003767	-0.0003757	0.04429	-0.04406	0.0006537	-0.0006494	5.8e-05	-5.568e-05	0.0454411	-0.0452008
-6.8675	0.00821	-0.008034	1.806e-05	-1.768e-05	0.003341	-0.003306	2.437e-05	-2.4e-05	0.00338343	-0.00334768	6.406e-05	-6.145e-05	0.0003755	-0.0003744	0.04423	-0.0441	0.0006525	-0.000649	5.939e-05	-5.714e-05	0.0453814	-0.045242
-6.8615	0.008201	-0.008042	1.83e-05	-1.79e-05	0.003326	-0.003299	2.455e-05	-2.419e-05	0.00336885	-0.00334109	6.538e-05	-6.286e-05	0.0003743	-0.0003732	0.04419	-0.04413	0.0006514	-0.0006485	6.075e-05	-5.858e-05	0.0453418	-0.0452731
-6.8545	0.008194	-0.008049	1.854e-05	-1.813e-05	0.003311	-0.003291	2.473e-05	-2.439e-05	0.00335427	-0.00333352	6.667e-05	-6.424e-05	0.000373	-0.0003719	0.04416	-0.04417	0.0006503	-0.000648	6.207e-05	-6e-05	0.045312	-0.0453141
-6.8485	0.008188	-0.008057	1.877e-05	-1.835e-05	0.003298	-0.003283	2.492e-05	-2.458e-05	0.00334169	-0.00332593	6.791e-05	-6.559e-05	0.0003717	-0.0003706	0.04414	-0.04421	0.0006493	-0.0006474	6.336e-05	-6.139e-05	0.0452923	-0.045355
-6.8415	0.008183	-0.008064	1.901e-05	-1.858e-05	0.003285	-0.003275	2.511e-05	-2.478e-05	0.00332912	-0.00331836	6.911e-05	-6.691e-05	0.0003703	-0.0003693	0.04414	-0.04425	0.0006483	-0.0006469	6.46e-05	-6.274e-05	0.0452923	-0.0453958
-6.8345	0.008181	-0.00807	1.924e-05	-1.881e-05	0.003273	-0.003268	2.529e-05	-2.498e-05	0.00331753	-0.00331179	7.026e-05	-6.82e-05	0.000369	-0.0003679	0.04415	-0.04429	0.0006474	-0.0006464	6.58e-05	-6.406e-05	0.0453025	-0.0454366
-6.8285	0.008179	-0.008077	1.947e-05	-1.903e-05	0.003262	-0.00326	2.548e-05	-2.517e-05	0.00330695	-0.0033042	7.136e-05	-6.944e-05	0.0003676	-0.0003666	0.04417	-0.04433	0.0006466	-0.0006458	6.694e-05	-6.534e-05	0.0453225	-0.0454772
-6.8215	0.008179	-0.008083	1.97e-05	-1.926e-05	0.003253	-0.003252	2.567e-05	-2.537e-05	0.00329837	-0.00329663	7.24e-05	-7.064e-05	0.0003662	-0.0003653	0.04421	-0.04437	0.0006459	-0.0006453	6.803e-05	-6.657e-05	0.0453625	-0.0455178
-6.8155	0.008181	-0.00809	1.993e-05	-1.948e-05	0.003244	-0.003245	2.585e-05	-2.556e-05	0.00328978	-0.00329004	7.339e-05	-7.179e-05	0.0003648	-0.000364	0.04426	-0.04442	0.0006452	-0.0006449	6.907e-05	-6.776e-05	0.0454125	-0.0455684
-6.8085	0.008184	-0.008096	2.014e-05	-1.969e-05	0.003236	-0.003238	2.604e-05	-2.575e-05	0.00328218	-0.00328344	7.431e-05	-7.289e-05	0.0003633	-0.0003627	0.04433	-0.04447	0.0006447	-0.0006445	7.004e-05	-6.889e-05	0.0454823	-0.045619
-6.8025	0.008189	-0.008102	2.036e-05	-1.991e-05	0.003229	-0.003231	2.622e-05	-2.594e-05	0.00327558	-0.00327685	7.516e-05	-7.393e-05	0.0003619	-0.0003614	0.04441	-0.04453	0.0006442	-0.0006441	7.094e-05	-6.996e-05	0.0455622	-0.0456794
-6.7955	0.008195	-0.008109	2.057e-05	-2.012e-05	0.003223	-0.003224	2.64e-05	-2.612e-05	0.00326997	-0.00327024	7.595e-05	-7.492e-05	0.0003606	-0.0003602	0.04451	-0.0446	0.0006439	-0.0006438	7.178e-05	-7.097e-05	0.0456622	-0.0457499
-6.7885	0.008202	-0.008116	2.077e-05	-2.032e-05	0.003219	-0.003218	2.657e-05	-2.629e-05	0.00326634	-0.00326461	7.666e-05	-7.584e-05	0.0003592	-0.0003591	0.04463	-0.04467	0.0006437	-0.0006436	7.254e-05	-7.192e-05	0.0457821	-0.0458205
-6.7825	0.008212	-0.008124	2.097e-05	-2.052e-05	0.003215	-0.003212	2.674e-05	-2.647e-05	0.00326271	-0.00325899	7.731e-05	-7.67e-05	0.0003579	-0.000358	0.04476	-0.04475	0.0006436	-0.0006435	7.324e-05	-7.28e-05	0.0459121	-0.045901
-6.7755	0.008223	-0.008133	2.115e-05	-2.072e-05	0.003212	-0.003207	2.69e-05	-2.663e-05	0.00326005	-0.00325435	7.788e-05	-7.749e-05	0.0003566	-0.0003569	0.04491	-0.04485	0.0006437	-0.0006436	7.386e-05	-7.361e-05	0.046062	-0.0460016
-6.7695	0.008235	-0.008143	2.133e-05	-2.09e-05	0.003211	-0.003203	2.706e-05	-2.68e-05	0.00325939	-0.0032507	7.838e-05	-7.821e-05	0.0003553	-0.000356	0.04507	-0.04496	0.000644	-0.0006437	7.441e-05	-7.436e-05	0.0462221	-0.0461123
-6.7625	0.00825	-0.008154	2.151e-05	-2.108e-05	0.003211	-0.003199	2.722e-05	-2.695e-05	0.00325973	-0.00324703	7.88e-05	-7.886e-05	0.0003542	-0.0003551	0.04526	-0.04508	0.0006444	-0.0006441	7.488e-05	-7.502e-05	0.0464123	-0.0462331
-6.7555	0.008266	-0.008167	2.167e-05	-2.126e-05	0.003211	-0.003197	2.737e-05	-2.71e-05	0.00326004	-0.00324536	7.915e-05	-7.944e-05	0.000353	-0.0003543	0.04546	-0.04521	0.0006449	-0.0006446	7.527e-05	-7.562e-05	0.0466123	-0.046364
-6.7495	0.008284	-0.008182	2.183e-05	-2.143e-05	0.003213	-0.003195	2.751e-05	-2.725e-05	0.00326234	-0.00324368	7.943e-05	-7.995e-05	0.000352	-0.0003537	0.04568	-0.04537	0.0006457	-0.0006453	7.559e-05	-7.614e-05	0.0468327	-0.0465251
-6.7425	0.008304	-0.008199	2.198e-05	-2.159e-05	0.003216	-0.003194	2.765e-05	-2.739e-05	0.00326563	-0.00324298	7.963e-05	-8.038e-05	0.0003511	-0.0003531	0.04591	-0.04554	0.0006466	-0.0006462	7.584e-05	-7.658e-05	0.0470632	-0.0466963
-6.7365	0.008327	-0.008219	2.212e-05	-2.174e-05	0.00322	-0.003195	2.778e-05	-2.752e-05	0.0032699	-0.00324426	7.976e-05	-8.075e-05	0.0003503	-0.0003527	0.04617	-0.04574	0.0006478	-0.0006474	7.601e-05	-7.695e-05	0.0473239	-0.0468978
-6.7295	0.008352	-0.008242	2.226e-05	-2.189e-05	0.003226	-0.003197	2.791e-05	-2.766e-05	0.00327617	-0.00324655	7.983e-05	-8.104e-05	0.0003495	-0.0003524	0.04645	-0.04596	0.0006492	-0.0006488	7.611e-05	-7.724e-05	0.0476046	-0.0471195
-6.7225	0.008379	-0.008268	2.239e-05	-2.203e-05	0.003233	-0.003201	2.803e-05	-2.778e-05	0.00328342	-0.00325081	7.982e-05	-8.126e-05	0.0003489	-0.0003522	0.04675	-0.04621	0.0006508	-0.0006506	7.614e-05	-7.746e-05	0.0479057	-0.0473715
-6.7165	0.008409	-0.008298	2.251e-05	-2.216e-05	0.003241	-0.003206	2.814e-05	-2.79e-05	0.00329165	-0.00325606	7.976e-05	-8.141e-05	0.0003485	-0.0003522	0.04707	-0.04648	0.0006527	-0.0006526	7.611e-05	-7.761e-05	0.0482271	-0.0476438
-6.7095	0.008443	-0.008332	2.262e-05	-2.23e-05	0.00325	-0.003213	2.826e-05	-2.802e-05	0.00330088	-0.00326332	7.963e-05	-8.149e-05	0.0003482	-0.0003524	0.04741	-0.04679	0.0006548	-0.0006549	7.601e-05	-7.769e-05	0.0485686	-0.0479565
-6.7035	0.008479	-0.008371	2.274e-05	-2.242e-05	0.003262	-0.003223	2.837e-05	-2.814e-05	0.00331311	-0.00327356	7.944e-05	-8.15e-05	0.000348	-0.0003527	0.04777	-0.04712	0.0006572	-0.0006576	7.585e-05	-7.769e-05	0.0489305	-0.0482895
-6.6965	0.008519	-0.008415	2.284e-05	-2.254e-05	0.003274	-0.003234	2.847e-05	-2.826e-05	0.00332531	-0.0032848	7.92e-05	-8.145e-05	0.000348	-0.0003533	0.04816	-0.04749	0.0006599	-0.0006607	7.563e-05	-7.764e-05	0.0493227	-0.0486631
-6.6905	0.008563	-0.008464	2.294e-05	-2.266e-05	0.003289	-0.003248	2.858e-05	-2.837e-05	0.00334052	-0.00329903	7.891e-05	-8.134e-05	0.0003482	-0.000354	0.04858	-0.0479	0.000663	-0.0006641	7.536e-05	-7.752e-05	0.0497455	-0.049077
-6.6835	0.008612	-0.008519	2.305e-05	-2.278e-05	0.003305	-0.003264	2.868e-05	-2.849e-05	0.00335673	-0.00331527	7.857e-05	-8.118e-05	0.0003486	-0.0003549	0.04902	-0.04835	0.0006663	-0.000668	7.504e-05	-7.734e-05	0.0501885	-0.0495314
-6.6765	0.008665	-0.00858	2.314e-05	-2.29e-05	0.003323	-0.003282	2.879e-05	-2.861e-05	0.00337493	-0.00333351	7.82e-05	-8.096e-05	0.0003492	-0.0003561	0.0495	-0.04883	0.00067	-0.0006723	7.468e-05	-7.71e-05	0.0506721	-0.0500165
-6.6705	0.008722	-0.008647	2.324e-05	-2.301e-05	0.003342	-0.003303	2.89e-05	-2.873e-05	0.00339414	-0.00335474	7.779e-05	-8.069e-05	0.00035	-0.0003575	0.05	-0.04936	0.0006741	-0.0006771	7.428e-05	-7.682e-05	0.0511762	-0.0505521
-6.6635	0.008786	-0.008722	2.334e-05	-2.313e-05	0.003364	-0.003327	2.9e-05	-2.885e-05	0.00341634	-0.00337898	7.735e-05	-8.038e-05	0.000351	-0.0003591	0.05053	-0.04994	0.0006786	-0.0006823	7.385e-05	-7.649e-05	0.0517108	-0.0511383
-6.6575	0.008855	-0.008804	2.344e-05	-2.325e-05	0.003388	-0.003354	2.912e-05	-2.898e-05	0.00344056	-0.00340623	7.689e-05	-8.003e-05	0.0003523	-0.000361	0.0511	-0.05056	0.0006835	-0.0006881	7.339e-05	-7.611e-05	0.0522861	-0.0517652
-6.6505	0.00893	-0.008894	2.355e-05	-2.337e-05	0.003415	-0.003384	2.924e-05	-2.912e-05	0.00346779	-0.00343649	7.64e-05	-7.964e-05	0.0003539	-0.0003631	0.0517	-0.05122	0.0006889	-0.0006943	7.291e-05	-7.571e-05	0.0528921	-0.0524328
-6.6435	0.009011	-0.008992	2.366e-05	-2.35e-05	0.003443	-0.003417	2.936e-05	-2.926e-05	0.00349602	-0.00346976	7.591e-05	-7.923e-05	0.0003557	-0.0003656	0.05234	-0.05194	0.0006947	-0.0007011	7.241e-05	-7.526e-05	0.0535387	-0.0531612
-6.6375	0.0091	-0.009099	2.377e-05	-2.363e-05	0.003475	-0.003454	2.949e-05	-2.942e-05	0.00352826	-0.00350705	7.54e-05	-7.878e-05	0.0003579	-0.0003683	0.05302	-0.05271	0.000701	-0.0007085	7.191e-05	-7.48e-05	0.0542262	-0.0539404
-6.6305	0.009195	-0.009214	2.389e-05	-2.376e-05	0.003508	-0.003493	2.963e-05	-2.958e-05	0.00356152	-0.00354634	7.489e-05	-7.832e-05	0.0003603	-0.0003713	0.05374	-0.05353	0.0007078	-0.0007165	7.139e-05	-7.431e-05	0.0549544	-0.0547704
-6.6245	0.009299	-0.009338	2.402e-05	-2.391e-05	0.003545	-0.003536	2.979e-05	-2.976e-05	0.00359881	-0.00358967	7.438e-05	-7.784e-05	0.0003631	-0.0003746	0.05449	-0.0544	0.0007152	-0.000725	7.088e-05	-7.381e-05	0.0557136	-0.0556512
-6.6175	0.00941	-0.009472	2.416e-05	-2.407e-05	0.003584	-0.003583	2.995e-05	-2.995e-05	0.00363811	-0.00363702	7.388e-05	-7.735e-05	0.0003662	-0.0003783	0.05529	-0.05532	0.0007231	-0.0007342	7.037e-05	-7.33e-05	0.0565235	-0.0565831
-6.6105	0.009529	-0.009614	2.431e-05	-2.423e-05	0.003626	-0.003633	3.013e-05	-3.015e-05	0.00368044	-0.00368738	7.339e-05	-7.685e-05	0.0003697	-0.0003823	0.05614	-0.0563	0.0007317	-0.0007441	6.987e-05	-7.278e-05	0.0573847	-0.057576
-6.6045	0.009658	-0.009766	2.448e-05	-2.441e-05	0.003672	-0.003686	3.032e-05	-3.037e-05	0.0037268	-0.00374078	7.292e-05	-7.635e-05	0.0003735	-0.0003867	0.05703	-0.05733	0.0007408	-0.0007545	6.939e-05	-7.227e-05	0.0582866	-0.0586198
-6.5975	0.009794	-0.009928	2.465e-05	-2.46e-05	0.00372	-0.003743	3.053e-05	-3.061e-05	0.00377518	-0.00379821	7.247e-05	-7.586e-05	0.0003778	-0.0003914	0.05796	-0.05841	0.0007506	-0.0007657	6.892e-05	-7.176e-05	0.0592298	-0.0597147
-6.5915	0.00994	-0.0101	2.484e-05	-2.48e-05	0.003771	-0.003804	3.076e-05	-3.086e-05	0.0038266	-0.00385966	7.204e-05	-7.537e-05	0.0003825	-0.0003965	0.05894	-0.05954	0.0007611	-0.0007775	6.848e-05	-7.126e-05	0.0602241	-0.0608606
-6.5845	0.01009	-0.01028	2.505e-05	-2.502e-05	0.003825	-0.003868	3.1e-05	-3.113e-05	0.00388105	-0.00392415	7.163e-05	-7.49e-05	0.0003875	-0.000402	0.05997	-0.06073	0.0007722	-0.00079	6.806e-05	-7.077e-05	0.0612694	-0.0620677
-6.5785	0.01026	-0.01047	2.527e-05	-2.525e-05	0.003882	-0.003935	3.127e-05	-3.142e-05	0.00393854	-0.00399167	7.126e-05	-7.444e-05	0.0003931	-0.000408	0.06104	-0.06197	0.0007841	-0.0008032	6.768e-05	-7.03e-05	0.0623561	-0.0633259
-6.5715	0.01043	-0.01067	2.551e-05	-2.55e-05	0.003943	-0.004005	3.155e-05	-3.173e-05	0.00400006	-0.00406223	7.092e-05	-7.4e-05	0.0003991	-0.0004143	0.06216	-0.06325	0.0007966	-0.000817	6.733e-05	-6.986e-05	0.0634939	-0.0646252
-6.5645	0.01061	-0.01087	2.577e-05	-2.576e-05	0.004006	-0.004078	3.185e-05	-3.206e-05	0.00406362	-0.00413582	7.061e-05	-7.359e-05	0.0004056	-0.0004211	0.06333	-0.06458	0.00081	-0.0008316	6.701e-05	-6.944e-05	0.0646832	-0.0659757
-6.5585	0.0108	-0.01109	2.604e-05	-2.604e-05	0.004072	-0.004155	3.218e-05	-3.241e-05	0.00413022	-0.00421345	7.035e-05	-7.32e-05	0.0004126	-0.0004283	0.06453	-0.06595	0.000824	-0.0008469	6.673e-05	-6.905e-05	0.0659037	-0.0673674
-6.5515	0.011	-0.01131	2.633e-05	-2.634e-05	0.004141	-0.004234	3.253e-05	-3.279e-05	0.00419986	-0.00429313	7.011e-05	-7.283e-05	0.0004201	-0.0004359	0.06578	-0.06736	0.0008389	-0.0008629	6.649e-05	-6.869e-05	0.0671756	-0.0688003
-6.5455	0.01121	-0.01154	2.665e-05	-2.666e-05	0.004213	-0.004315	3.29e-05	-3.318e-05	0.00427255	-0.00437484	6.992e-05	-7.25e-05	0.0004281	-0.0004441	0.06707	-0.06881	0.0008545	-0.0008795	6.629e-05	-6.837e-05	0.0684888	-0.0702745
-6.5385	0.01142	-0.01178	2.698e-05	-2.7e-05	0.004287	-0.004399	3.33e-05	-3.359e-05	0.00434728	-0.00445959	6.977e-05	-7.22e-05	0.0004367	-0.0004527	0.0684	-0.07029	0.0008709	-0.0008968	6.614e-05	-6.808e-05	0.0698435	-0.0717798
-6.5315	0.01164	-0.01202	2.733e-05	-2.735e-05	0.004364	-0.004484	3.372e-05	-3.403e-05	0.00442505	-0.00454538	6.965e-05	-7.193e-05	0.0004458	-0.0004617	0.06976	-0.07179	0.0008881	-0.0009148	6.602e-05	-6.783e-05	0.0712296	-0.0733063
-6.5255	0.01187	-0.01227	2.771e-05	-2.772e-05	0.004443	-0.004571	3.416e-05	-3.448e-05	0.00450487	-0.0046332	6.957e-05	-7.17e-05	0.0004556	-0.0004713	0.07115	-0.07332	0.0009061	-0.0009335	6.595e-05	-6.762e-05	0.0726472	-0.0748641
-6.5185	0.0121	-0.01252	2.81e-05	-2.811e-05	0.004523	-0.00466	3.462e-05	-3.496e-05	0.00458572	-0.00472307	6.953e-05	-7.15e-05	0.0004658	-0.0004814	0.07256	-0.07486	0.0009248	-0.0009527	6.591e-05	-6.745e-05	0.074086	-0.076433
-6.5125	0.01234	-0.01277	2.851e-05	-2.851e-05	0.004605	-0.004749	3.511e-05	-3.545e-05	0.00466862	-0.00481296	6.953e-05	-7.133e-05	0.0004767	-0.0004919	0.074	-0.07641	0.0009443	-0.0009726	6.592e-05	-6.732e-05	0.0755564	-0.0780132
-6.5055	0.01258	-0.01302	2.894e-05	-2.894e-05	0.004688	-0.004838	3.561e-05	-3.596e-05	0.00475255	-0.0049029	6.956e-05	-7.12e-05	0.0004882	-0.000503	0.07545	-0.07797	0.0009645	-0.000993	6.597e-05	-6.722e-05	0.0770382	-0.0796044
-6.4985	0.01282	-0.01328	2.939e-05	-2.938e-05	0.004772	-0.004928	3.614e-05	-3.649e-05	0.00483753	-0.00499387	6.963e-05	-7.11e-05	0.0005003	-0.0005146	0.0769	-0.07952	0.0009855	-0.001014	6.605e-05	-6.717e-05	0.0785215	-0.0811869
-6.4925	0.01307	-0.01353	2.986e-05	-2.983e-05	0.004856	-0.005017	3.669e-05	-3.704e-05	0.00492255	-0.00508387	6.973e-05	-7.104e-05	0.000513	-0.0005266	0.07837	-0.08106	0.001007	-0.001035	6.617e-05	-6.715e-05	0.0800259	-0.0827598
-6.4855	0.01331	-0.01378	3.035e-05	-3.03e-05	0.00494	-0.005105	3.726e-05	-3.76e-05	0.00500761	-0.0051729	6.985e-05	-7.1e-05	0.0005263	-0.0005392	0.07982	-0.08257	0.001029	-0.001057	6.632e-05	-6.718e-05	0.0815115	-0.0843044
-6.4795	0.01355	-0.01403	3.085e-05	-3.079e-05	0.005023	-0.005192	3.785e-05	-3.818e-05	0.0050917	-0.00526097	7.001e-05	-7.1e-05	0.0005402	-0.0005523	0.08127	-0.08407	0.001052	-0.00108	6.651e-05	-6.723e-05	0.0829987	-0.0858405
-6.4725	0.01379	-0.01427	3.137e-05	-3.129e-05	0.005105	-0.005276	3.845e-05	-3.877e-05	0.00517482	-0.00534606	7.018e-05	-7.103e-05	0.0005547	-0.0005659	0.08269	-0.08552	0.001076	-0.001102	6.672e-05	-6.733e-05	0.0844576	-0.0873263
-6.4665	0.01402	-0.0145	3.19e-05	-3.18e-05	0.005186	-0.005358	3.907e-05	-3.937e-05	0.00525697	-0.00542917	7.038e-05	-7.109e-05	0.0005698	-0.00058	0.08409	-0.08693	0.0011	-0.001125	6.696e-05	-6.745e-05	0.0858971	-0.0887735
-6.4595	0.01425	-0.01473	3.245e-05	-3.232e-05	0.005265	-0.005437	3.971e-05	-3.998e-05	0.00533716	-0.0055093	7.061e-05	-7.117e-05	0.0005855	-0.0005946	0.08545	-0.08829	0.001124	-0.001149	6.723e-05	-6.761e-05	0.0872973	-0.0901724
-6.4525	0.01447	-0.01495	3.301e-05	-3.286e-05	0.005341	-0.005513	4.035e-05	-4.06e-05	0.00541436	-0.00558646	7.084e-05	-7.127e-05	0.0006018	-0.0006097	0.08677	-0.08959	0.001149	-0.001172	6.752e-05	-6.779e-05	0.0886592	-0.0915108
-6.4465	0.01469	-0.01515	3.358e-05	-3.34e-05	0.005414	-0.005584	4.101e-05	-4.123e-05	0.00548859	-0.00565863	7.11e-05	-7.14e-05	0.0006186	-0.0006252	0.08803	-0.09081	0.001175	-0.001196	6.783e-05	-6.801e-05	0.0899625	-0.0927706
-6.4395	0.01489	-0.01534	3.416e-05	-3.395e-05	0.005483	-0.00565	4.168e-05	-4.186e-05	0.00555884	-0.00572581	7.137e-05	-7.155e-05	0.000636	-0.0006412	0.08923	-0.09196	0.0012	-0.00122	6.816e-05	-6.824e-05	0.0912055	-0.093961
-6.4335	0.01508	-0.01552	3.476e-05	-3.451e-05	0.005548	-0.005712	4.236e-05	-4.249e-05	0.00562512	-0.005789	7.165e-05	-7.172e-05	0.0006539	-0.0006576	0.09036	-0.09302	0.001226	-0.001244	6.851e-05	-6.851e-05	0.0923801	-0.0950618
-6.4265	0.01525	-0.01568	3.536e-05	-3.508e-05	0.005608	-0.005767	4.304e-05	-4.313e-05	0.0056864	-0.00584521	7.194e-05	-7.191e-05	0.0006723	-0.0006744	0.09141	-0.09399	0.001252	-0.001268	6.887e-05	-6.879e-05	0.0934751	-0.0960731
-6.4195	0.01541	-0.01582	3.597e-05	-3.565e-05	0.005663	-0.005817	4.373e-05	-4.377e-05	0.0057427	-0.00589642	7.223e-05	-7.211e-05	0.0006911	-0.0006917	0.09238	-0.09486	0.001278	-0.001292	6.924e-05	-6.91e-05	0.0944906	-0.0969849
-6.4135	0.01556	-0.01595	3.659e-05	-3.622e-05	0.005711	-0.00586	4.442e-05	-4.44e-05	0.00579201	-0.00594062	7.254e-05	-7.233e-05	0.0007105	-0.0007093	0.09325	-0.09561	0.001304	-0.001315	6.963e-05	-6.942e-05	0.0954067	-0.0977761
-6.4065	0.01568	-0.01605	3.721e-05	-3.68e-05	0.005754	-0.005895	4.512e-05	-4.504e-05	0.00583633	-0.00597684	7.285e-05	-7.256e-05	0.0007302	-0.0007273	0.09401	-0.09625	0.00133	-0.001339	7.003e-05	-6.976e-05	0.0962131	-0.0984586
-6.4005	0.01579	-0.01614	3.783e-05	-3.738e-05	0.00579	-0.005923	4.581e-05	-4.567e-05	0.00587364	-0.00600605	7.317e-05	-7.281e-05	0.0007503	-0.0007456	0.09466	-0.09677	0.001356	-0.001362	7.044e-05	-7.012e-05	0.0969099	-0.0990205
-6.3935	0.01587	-0.0162	3.846e-05	-3.796e-05	0.005818	-0.005944	4.65e-05	-4.629e-05	0.00590296	-0.00602825	7.349e-05	-7.307e-05	0.0007707	-0.0007642	0.0952	-0.09716	0.001382	-0.001385	7.086e-05	-7.049e-05	0.0974971	-0.0994528
-6.3865	0.01593	-0.01624	3.909e-05	-3.854e-05	0.005839	-0.005956	4.718e-05	-4.691e-05	0.00592527	-0.00604145	7.382e-05	-7.334e-05	0.0007914	-0.0007831	0.09561	-0.09741	0.001407	-0.001407	7.129e-05	-7.088e-05	0.0979535	-0.0997443
-6.3805	0.01597	-0.01625	3.971e-05	-3.912e-05	0.005852	-0.00596	4.786e-05	-4.752e-05	0.00593957	-0.00604664	7.416e-05	-7.363e-05	0.0008124	-0.0008022	0.09589	-0.09753	0.001432	-0.001429	7.173e-05	-7.129e-05	0.0982803	-0.0999061
-6.3735	0.01599	-0.01624	4.034e-05	-3.97e-05	0.005857	-0.005955	4.854e-05	-4.812e-05	0.00594588	-0.00604282	7.45e-05	-7.392e-05	0.0008336	-0.0008216	0.09604	-0.0975	0.001456	-0.001451	7.219e-05	-7.171e-05	0.0984763	-0.0999182
-6.3675	0.01598	-0.01621	4.097e-05	-4.028e-05	0.005853	-0.005941	4.92e-05	-4.871e-05	0.00594317	-0.00602999	7.485e-05	-7.423e-05	0.0008549	-0.0008411	0.09605	-0.09734	0.00148	-0.001472	7.265e-05	-7.214e-05	0.0985324	-0.0997995
-6.3605	0.01595	-0.01615	4.159e-05	-4.085e-05	0.005841	-0.005918	4.986e-05	-4.929e-05	0.00593245	-0.00600814	7.521e-05	-7.455e-05	0.0008763	-0.0008607	0.09591	-0.09702	0.001503	-0.001492	7.313e-05	-7.26e-05	0.0984376	-0.0995198
-6.3545	0.01589	-0.01606	4.22e-05	-4.141e-05	0.005819	-0.005887	5.05e-05	-4.986e-05	0.0059117	-0.00597827	7.558e-05	-7.489e-05	0.0008978	-0.0008805	0.09563	-0.09656	0.001526	-0.001512	7.362e-05	-7.306e-05	0.098203	-0.0991005
-6.3475	0.01581	-0.01595	4.281e-05	-4.197e-05	0.005789	-0.005846	5.113e-05	-5.041e-05	0.00588294	-0.00593838	7.597e-05	-7.525e-05	0.0009193	-0.0009003	0.09521	-0.09596	0.001548	-0.001531	7.414e-05	-7.355e-05	0.0978274	-0.0985401
-6.3405	0.0157	-0.01582	4.342e-05	-4.253e-05	0.00575	-0.005796	5.175e-05	-5.095e-05	0.00584517	-0.00588948	7.636e-05	-7.562e-05	0.0009408	-0.0009201	0.09464	-0.09521	0.001569	-0.001549	7.467e-05	-7.406e-05	0.0973008	-0.0978288
-6.3345	0.01556	-0.01566	4.401e-05	-4.308e-05	0.005701	-0.005738	5.235e-05	-5.147e-05	0.00579736	-0.00583255	7.678e-05	-7.601e-05	0.0009621	-0.0009398	0.09393	-0.09431	0.001589	-0.001567	7.522e-05	-7.459e-05	0.0966331	-0.0969674
-6.3275	0.0154	-0.01547	4.46e-05	-4.361e-05	0.005644	-0.005671	5.293e-05	-5.198e-05	0.00574153	-0.00576659	7.722e-05	-7.643e-05	0.0009833	-0.0009596	0.09307	-0.09328	0.001608	-0.001583	7.579e-05	-7.514e-05	0.0958143	-0.0959742
-6.3215	0.01522	-0.01526	4.517e-05	-4.414e-05	0.005579	-0.005595	5.349e-05	-5.247e-05	0.00567766	-0.00569161	7.768e-05	-7.686e-05	0.001004	-0.0009792	0.09206	-0.0921	0.001626	-0.001599	7.639e-05	-7.571e-05	0.0948441	-0.0948308
-6.3145	0.01501	-0.01503	4.573e-05	-4.466e-05	0.005504	-0.005512	5.404e-05	-5.295e-05	0.00560377	-0.00560961	7.816e-05	-7.733e-05	0.001025	-0.0009986	0.09092	-0.0908	0.001643	-0.001614	7.702e-05	-7.632e-05	0.0937432	-0.0935663
-6.3075	0.01477	-0.01477	4.628e-05	-4.517e-05	0.005422	-0.00542	5.457e-05	-5.341e-05	0.00552285	-0.00551858	7.867e-05	-7.782e-05	0.001045	-0.001018	0.08965	-0.08936	0.001659	-0.001628	7.768e-05	-7.695e-05	0.0925103	-0.0921608
-6.3015	0.01452	-0.0145	4.682e-05	-4.567e-05	0.005331	-0.005321	5.507e-05	-5.385e-05	0.00543289	-0.00542052	7.922e-05	-7.834e-05	0.001065	-0.001037	0.08824	-0.08781	0.001674	-0.00164	7.838e-05	-7.762e-05	0.0911366	-0.090643
-6.2945	0.01424	-0.0142	4.734e-05	-4.616e-05	0.005233	-0.005215	5.555e-05	-5.427e-05	0.00533589	-0.00531543	7.979e-05	-7.889e-05	0.001085	-0.001056	0.08672	-0.08614	0.001687	-0.001652	7.911e-05	-7.832e-05	0.0896509	-0.0890052
-6.2885	0.01395	-0.01389	4.785e-05	-4.663e-05	0.005128	-0.005102	5.602e-05	-5.467e-05	0.00523187	-0.0052033	8.041e-05	-7.949e-05	0.001104	-0.001074	0.08507	-0.08436	0.0017	-0.001663	7.988e-05	-7.906e-05	0.0880343	-0.0872556
-6.2815	0.01363	-0.01355	4.834e-05	-4.709e-05	0.005017	-0.004983	5.645e-05	-5.506e-05	0.00512179	-0.00508515	8.106e-05	-8.011e-05	0.001123	-0.001092	0.08331	-0.08247	0.001711	-0.001673	8.069e-05	-7.983e-05	0.0863058	-0.0853949
-6.2755	0.0133	-0.0132	4.881e-05	-4.754e-05	0.004899	-0.004858	5.687e-05	-5.543e-05	0.00500468	-0.00496097	8.176e-05	-8.078e-05	0.001141	-0.001109	0.08145	-0.0805	0.001721	-0.001682	8.155e-05	-8.065e-05	0.0844753	-0.0834524
-6.2685	0.01295	-0.01284	4.926e-05	-4.797e-05	0.004775	-0.004729	5.726e-05	-5.578e-05	0.00488152	-0.00483275	8.25e-05	-8.15e-05	0.001158	-0.001127	0.0795	-0.07844	0.00173	-0.00169	8.245e-05	-8.151e-05	0.0825529	-0.08142
-6.2615	0.01258	-0.01247	4.969e-05	-4.839e-05	0.004646	-0.004595	5.762e-05	-5.611e-05	0.00475331	-0.0046995	8.329e-05	-8.225e-05	0.001175	-0.001143	0.07746	-0.07631	0.001737	-0.001697	8.34e-05	-8.242e-05	0.0805387	-0.0793147
-6.2555	0.01221	-0.01208	5.01e-05	-4.879e-05	0.004513	-0.004456	5.796e-05	-5.641e-05	0.00462106	-0.0045612	8.412e-05	-8.306e-05	0.001191	-0.001159	0.07535	-0.07412	0.001743	-0.001703	8.44e-05	-8.338e-05	0.0784525	-0.0771484
-6.2485	0.01182	-0.01168	5.05e-05	-4.917e-05	0.004375	-0.004315	5.827e-05	-5.67e-05	0.00448377	-0.00442087	8.5e-05	-8.391e-05	0.001206	-0.001175	0.07316	-0.07186	0.001748	-0.001707	8.545e-05	-8.438e-05	0.0762845	-0.0749103
-6.2425	0.01143	-0.01128	5.086e-05	-4.954e-05	0.004235	-0.004171	5.856e-05	-5.697e-05	0.00434442	-0.00427751	8.594e-05	-8.481e-05	0.00122	-0.001189	0.07092	-0.06956	0.001751	-0.001711	8.655e-05	-8.544e-05	0.0740635	-0.0726303
-6.2355	0.01102	-0.01087	5.121e-05	-4.988e-05	0.004091	-0.004024	5.882e-05	-5.722e-05	0.00420103	-0.0041311	8.692e-05	-8.576e-05	0.001234	-0.001204	0.06864	-0.06723	0.001754	-0.001714	8.77e-05	-8.654e-05	0.0718026	-0.0703203
-6.2285	0.01061	-0.01045	5.153e-05	-5.021e-05	0.003946	-0.003876	5.905e-05	-5.745e-05	0.00405658	-0.00398366	8.796e-05	-8.676e-05	0.001247	-0.001217	0.06631	-0.06486	0.001755	-0.001715	8.89e-05	-8.77e-05	0.0694889	-0.0679665
-6.2225	0.0102	-0.01004	5.182e-05	-5.052e-05	0.003798	-0.003727	5.925e-05	-5.765e-05	0.00390907	-0.00383517	8.904e-05	-8.782e-05	0.001259	-0.00123	0.06396	-0.06248	0.001755	-0.001716	9.015e-05	-8.89e-05	0.0671532	-0.0656027
-6.2155	0.009781	-0.009618	5.209e-05	-5.081e-05	0.00365	-0.003578	5.943e-05	-5.784e-05	0.00376152	-0.00368665	9.018e-05	-8.892e-05	0.00127	-0.001242	0.06159	-0.06009	0.001753	-0.001716	9.146e-05	-9.016e-05	0.0647946	-0.0632271
-6.2095	0.009364	-0.0092	5.234e-05	-5.107e-05	0.003501	-0.003428	5.958e-05	-5.8e-05	0.00361292	-0.00353707	9.137e-05	-9.008e-05	0.00128	-0.001253	0.05921	-0.05769	0.001751	-0.001714	9.281e-05	-9.147e-05	0.0624252	-0.0608386
-6.2025	0.008948	-0.008784	5.255e-05	-5.131e-05	0.003353	-0.003279	5.97e-05	-5.814e-05	0.00346525	-0.00338845	9.261e-05	-9.128e-05	0.001289	-0.001263	0.05683	-0.05531	0.001747	-0.001712	9.421e-05	-9.283e-05	0.0600528	-0.0584691
-6.1955	0.008534	-0.008371	5.274e-05	-5.153e-05	0.003205	-0.003132	5.979e-05	-5.826e-05	0.00331753	-0.00324179	9.389e-05	-9.254e-05	0.001297	-0.001273	0.05445	-0.05294	0.001742	-0.001709	9.566e-05	-9.423e-05	0.0576785	-0.0561088
-6.1895	0.008124	-0.007963	5.29e-05	-5.173e-05	0.003059	-0.002986	5.985e-05	-5.835e-05	0.00317175	-0.00309608	9.522e-05	-9.384e-05	0.001304	-0.001282	0.0521	-0.0506	0.001736	-0.001705	9.714e-05	-9.568e-05	0.0553324	-0.0537765
-6.1825	0.007718	-0.007561	5.304e-05	-5.19e-05	0.002914	-0.002842	5.989e-05	-5.842e-05	0.00302693	-0.00295232	9.659e-05	-9.518e-05	0.00131	-0.001289	0.04977	-0.04829	0.001729	-0.0017	9.867e-05	-9.718e-05	0.0530043	-0.0514714
-6.1765	0.00732	-0.007166	5.314e-05	-5.205e-05	0.002771	-0.0027	5.989e-05	-5.847e-05	0.00288403	-0.00281052	9.8e-05	-9.658e-05	0.001315	-0.001296	0.04747	-0.04601	0.001721	-0.001694	0.0001002	-9.872e-05	0.0507042	-0.0491953
-6.1695	0.006929	-0.00678	5.322e-05	-5.217e-05	0.002631	-0.002562	5.987e-05	-5.85e-05	0.00274409	-0.00267267	9.944e-05	-9.801e-05	0.00132	-0.001302	0.04521	-0.04379	0.001712	-0.001687	0.0001018	-0.0001003	0.0484432	-0.0469773
-6.1635	0.006546	-0.006402	5.327e-05	-5.227e-05	0.002494	-0.002426	5.982e-05	-5.85e-05	0.00260709	-0.00253677	0.0001009	-9.948e-05	0.001323	-0.001307	0.043	-0.04161	0.001701	-0.001679	0.0001035	-0.0001019	0.0462284	-0.0447974
-6.1565	0.006173	-0.006035	5.329e-05	-5.234e-05	0.00236	-0.002295	5.974e-05	-5.847e-05	0.00247303	-0.00240581	0.0001024	-0.000101	0.001325	-0.001311	0.04084	-0.03948	0.00169	-0.00167	0.0001051	-0.0001035	0.0440625	-0.0426655
-6.1495	0.005811	-0.005678	5.328e-05	-5.238e-05	0.00223	-0.002166	5.963e-05	-5.842e-05	0.00234291	-0.0022768	0.000104	-0.0001025	0.001326	-0.001314	0.03873	-0.03742	0.001678	-0.001661	0.0001068	-0.0001052	0.0419448	-0.0406027
-6.1435	0.00546	-0.005333	5.324e-05	-5.24e-05	0.002103	-0.002042	5.95e-05	-5.835e-05	0.00221574	-0.00215275	0.0001055	-0.0001041	0.001326	-0.001317	0.03669	-0.03542	0.001666	-0.001651	0.0001085	-0.0001069	0.039896	-0.038599
-6.1365	0.005121	-0.005	5.317e-05	-5.239e-05	0.001981	-0.001923	5.933e-05	-5.825e-05	0.0020935	-0.00203364	0.0001071	-0.0001057	0.001325	-0.001318	0.03471	-0.03348	0.001652	-0.00164	0.0001102	-0.0001086	0.0379043	-0.0366523
-6.1305	0.004794	-0.00468	5.308e-05	-5.235e-05	0.001863	-0.001807	5.914e-05	-5.812e-05	0.00197522	-0.00191747	0.0001087	-0.0001073	0.001323	-0.001318	0.03279	-0.03162	0.001637	-0.001628	0.0001119	-0.0001104	0.0359706	-0.0347837
-6.1235	0.00448	-0.004372	5.295e-05	-5.229e-05	0.00175	-0.001696	5.892e-05	-5.797e-05	0.00186187	-0.00180626	0.0001103	-0.0001089	0.00132	-0.001317	0.03095	-0.02982	0.001622	-0.001615	0.0001136	-0.0001121	0.0341159	-0.032973
-6.1165	0.00418	-0.004078	5.28e-05	-5.22e-05	0.001641	-0.00159	5.868e-05	-5.78e-05	0.00175248	-0.0017	0.0001119	-0.0001105	0.001317	-0.001315	0.02918	-0.0281	0.001606	-0.001602	0.0001153	-0.0001138	0.0323302	-0.0312413
-6.1105	0.003893	-0.003797	5.262e-05	-5.208e-05	0.001537	-0.001489	5.841e-05	-5.759e-05	0.00164803	-0.00159867	0.0001135	-0.0001122	0.001312	-0.001313	0.02749	-0.02646	0.001589	-0.001588	0.000117	-0.0001156	0.0306215	-0.0295888
-6.1035	0.003619	-0.00353	5.242e-05	-5.194e-05	0.001438	-0.001392	5.811e-05	-5.737e-05	0.00154853	-0.00150131	0.0001151	-0.0001139	0.001306	-0.001309	0.02587	-0.02489	0.001572	-0.001573	0.0001187	-0.0001174	0.0289818	-0.0280033
-6.0975	0.003359	-0.003276	5.219e-05	-5.176e-05	0.001343	-0.0013	5.779e-05	-5.711e-05	0.00145298	-0.00140887	0.0001167	-0.0001155	0.001299	-0.001305	0.02433	-0.02339	0.001554	-0.001557	0.0001204	-0.0001191	0.0274201	-0.0264866
-6.0905	0.003112	-0.003035	5.193e-05	-5.157e-05	0.001253	-0.001213	5.744e-05	-5.684e-05	0.00136237	-0.00132141	0.0001183	-0.0001172	0.001292	-0.001299	0.02286	-0.02197	0.001535	-0.001541	0.0001221	-0.0001209	0.0259274	-0.0250481
-6.0835	0.002879	-0.002807	5.165e-05	-5.135e-05	0.001168	-0.00113	5.707e-05	-5.653e-05	0.00127672	-0.00123788	0.0001199	-0.0001189	0.001284	-0.001293	0.02147	-0.02063	0.001516	-0.001524	0.0001237	-0.0001226	0.0245136	-0.0236885
-6.0775	0.00266	-0.002593	5.135e-05	-5.11e-05	0.001088	-0.001052	5.668e-05	-5.621e-05	0.00119603	-0.00115931	0.0001215	-0.0001206	0.001275	-0.001286	0.02015	-0.01936	0.001496	-0.001507	0.0001254	-0.0001244	0.0231679	-0.022398
-6.0705	0.002453	-0.002391	5.102e-05	-5.083e-05	0.001012	-0.0009781	5.626e-05	-5.586e-05	0.00111928	-0.00108479	0.0001231	-0.0001222	0.001265	-0.001277	0.01891	-0.01816	0.001476	-0.001489	0.000127	-0.0001261	0.0219011	-0.0211743
-6.0645	0.002259	-0.002202	5.067e-05	-5.053e-05	0.0009403	-0.000909	5.582e-05	-5.548e-05	0.00104679	-0.00101501	0.0001247	-0.0001239	0.001254	-0.001268	0.01774	-0.01703	0.001455	-0.00147	0.0001286	-0.0001278	0.0207023	-0.0200197
-6.0575	0.002077	-0.002025	5.03e-05	-5.021e-05	0.0008734	-0.0008441	5.536e-05	-5.508e-05	0.00097906	-0.00094939	0.0001263	-0.0001256	0.001242	-0.001259	0.01664	-0.01597	0.001434	-0.001451	0.0001302	-0.0001295	0.0195725	-0.0189351
-6.0515	0.001908	-0.001859	4.991e-05	-4.987e-05	0.0008106	-0.0007833	5.488e-05	-5.466e-05	0.00091539	-0.00088783	0.0001278	-0.0001273	0.00123	-0.001248	0.0156	-0.01497	0.001413	-0.001432	0.0001318	-0.0001312	0.0185026	-0.0179085
-6.0445	0.001749	-0.001705	4.95e-05	-4.951e-05	0.000752	-0.0007266	5.438e-05	-5.422e-05	0.00085588	-0.00083033	0.0001294	-0.0001289	0.001217	-0.001237	0.01464	-0.01404	0.001391	-0.001412	0.0001334	-0.000133	0.0175108	-0.0169509
-6.0375	0.001602	-0.001562	4.908e-05	-4.913e-05	0.0006974	-0.0006737	5.386e-05	-5.376e-05	0.00080034	-0.00077659	0.000131	-0.0001306	0.001204	-0.001225	0.01373	-0.01317	0.001369	-0.001391	0.0001349	-0.0001347	0.0165689	-0.0160513
-6.0315	0.001466	-0.001429	4.863e-05	-4.873e-05	0.0006465	-0.0006245	5.332e-05	-5.327e-05	0.00074845	-0.0007265	0.0001325	-0.0001323	0.00119	-0.001212	0.01289	-0.01237	0.001346	-0.00137	0.0001365	-0.0001364	0.015695	-0.0152207
-6.0245	0.00134	-0.001306	4.817e-05	-4.831e-05	0.0005992	-0.0005788	5.277e-05	-5.277e-05	0.00070014	-0.00067988	0.0001341	-0.0001341	0.001175	-0.001199	0.0121	-0.01161	0.001323	-0.001349	0.0001381	-0.0001381	0.0148702	-0.0144302
-6.0185	0.001223	-0.001192	4.77e-05	-4.787e-05	0.0005554	-0.0005365	5.219e-05	-5.225e-05	0.00065529	-0.00063662	0.0001357	-0.0001358	0.00116	-0.001185	0.01138	-0.01091	0.001301	-0.001327	0.0001396	-0.0001398	0.0141163	-0.0136976
-6.0115	0.001116	-0.001087	4.721e-05	-4.742e-05	0.0005148	-0.0004973	5.161e-05	-5.17e-05	0.00061362	-0.00059642	0.0001373	-0.0001376	0.001145	-0.001171	0.0107	-0.01027	0.001278	-0.001306	0.0001412	-0.0001416	0.0134015	-0.0130262
-6.0045	0.001017	-0.000991	4.671e-05	-4.695e-05	0.0004774	-0.0004611	5.101e-05	-5.115e-05	0.00057512	-0.0005592	0.000139	-0.0001394	0.001129	-0.001156	0.01007	-0.009669	0.001254	-0.001284	0.0001429	-0.0001434	0.0127349	-0.0123918
-5.9985	0.0009266	-0.0009024	4.62e-05	-4.647e-05	0.0004428	-0.0004278	5.04e-05	-5.057e-05	0.0005394	-0.00052484	0.0001407	-0.0001413	0.001113	-0.00114	0.00949	-0.009115	0.001231	-0.001261	0.0001445	-0.0001452	0.0121192	-0.0118025
-5.9915	0.0008436	-0.0008213	4.568e-05	-4.598e-05	0.000411	-0.0003971	4.977e-05	-4.999e-05	0.00050645	-0.00049307	0.0001425	-0.0001433	0.001097	-0.001125	0.008954	-0.008605	0.001208	-0.001239	0.0001462	-0.0001471	0.0115477	-0.0112594
-5.9855	0.0007677	-0.0007472	4.515e-05	-4.547e-05	0.0003817	-0.0003689	4.914e-05	-4.938e-05	0.00047599	-0.00046375	0.0001444	-0.0001453	0.00108	-0.001109	0.008459	-0.008135	0.001185	-0.001217	0.000148	-0.0001491	0.0110164	-0.0107554
-5.9785	0.0006985	-0.0006794	4.462e-05	-4.496e-05	0.0003549	-0.000343	4.849e-05	-4.877e-05	0.00044801	-0.00043673	0.0001463	-0.0001474	0.001063	-0.001093	0.008002	-0.007703	0.001162	-0.001195	0.0001499	-0.0001511	0.0105232	-0.0102895
-5.9715	0.0006354	-0.0006178	4.407e-05	-4.443e-05	0.0003302	-0.0003193	4.784e-05	-4.815e-05	0.00042211	-0.00041188	0.0001483	-0.0001496	0.001046	-0.001076	0.007582	-0.007306	0.001139	-0.001172	0.0001518	-0.0001533	0.0100671	-0.0098569
-5.9655	0.000578	-0.0005617	4.353e-05	-4.39e-05	0.0003077	-0.0002976	4.718e-05	-4.751e-05	0.00039841	-0.00038901	0.0001505	-0.0001519	0.00103	-0.00106	0.007196	-0.006942	0.001117	-0.00115	0.0001539	-0.0001555	0.0096474	-0.0094594
-5.9585	0.000526	-0.0005108	4.298e-05	-4.337e-05	0.000287	-0.0002778	4.651e-05	-4.687e-05	0.00037649	-0.00036804	0.0001528	-0.0001544	0.001013	-0.001044	0.006841	-0.006608	0.001095	-0.001129	0.000156	-0.0001579	0.0092578	-0.0090933
-5.9525	0.0004788	-0.0004646	4.242e-05	-4.283e-05	0.0002682	-0.0002597	4.585e-05	-4.622e-05	0.00035647	-0.00034875	0.0001552	-0.000157	0.0009962	-0.001027	0.006515	-0.006303	0.001073	-0.001107	0.0001584	-0.0001604	0.0088978	-0.0087544
-5.9455	0.0004362	-0.0004229	4.187e-05	-4.229e-05	0.0002509	-0.0002433	4.517e-05	-4.557e-05	0.00033794	-0.00033116	0.0001578	-0.0001598	0.0009798	-0.001011	0.006216	-0.006024	0.001051	-0.001086	0.0001608	-0.000163	0.0085654	-0.0084438
-5.9395	0.0003977	-0.0003852	4.132e-05	-4.174e-05	0.0002352	-0.0002282	4.45e-05	-4.491e-05	0.00032102	-0.00031485	0.0001606	-0.0001628	0.0009637	-0.0009953	0.005942	-0.005769	0.001031	-0.001066	0.0001635	-0.0001659	0.0082608	-0.008159
-5.9325	0.0003629	-0.0003512	4.077e-05	-4.12e-05	0.0002209	-0.0002146	4.383e-05	-4.425e-05	0.0003055	-0.00030005	0.0001636	-0.0001659	0.0009481	-0.0009798	0.005691	-0.005537	0.00101	-0.001046	0.0001664	-0.0001689	0.0079791	-0.0078976
-5.9255	0.0003316	-0.0003205	4.023e-05	-4.066e-05	0.0002079	-0.0002022	4.315e-05	-4.359e-05	0.00029128	-0.00028645	0.0001668	-0.0001693	0.0009329	-0.0009646	0.005461	-0.005325	0.000991	-0.001026	0.0001694	-0.0001721	0.0077211	-0.007657
-5.9195	0.0003035	-0.000293	3.969e-05	-4.012e-05	0.000196	-0.0001909	4.249e-05	-4.293e-05	0.00027818	-0.00027395	0.0001702	-0.0001729	0.0009182	-0.00095	0.005252	-0.005133	0.0009723	-0.001007	0.0001727	-0.0001756	0.0074854	-0.0074385
-5.9125	0.0002782	-0.0002683	3.916e-05	-3.959e-05	0.0001852	-0.0001807	4.182e-05	-4.228e-05	0.00026618	-0.00026257	0.0001739	-0.0001768	0.0009042	-0.000936	0.00506	-0.004959	0.0009545	-0.0009895	0.0001763	-0.0001793	0.0072689	-0.0072406
-5.9065	0.0002556	-0.0002462	3.864e-05	-3.907e-05	0.0001754	-0.0001715	4.117e-05	-4.163e-05	0.00025521	-0.0002522	0.0001779	-0.0001809	0.000891	-0.0009226	0.004886	-0.004801	0.0009376	-0.0009725	0.0001801	-0.0001832	0.0070726	-0.0070602
-5.8995	0.0002353	-0.0002264	3.813e-05	-3.856e-05	0.0001665	-0.0001631	4.053e-05	-4.098e-05	0.00024516	-0.00024264	0.0001822	-0.0001853	0.0008785	-0.00091	0.004728	-0.004658	0.0009217	-0.0009565	0.0001842	-0.0001875	0.0068946	-0.0068973
-5.8925	0.0002171	-0.0002087	3.764e-05	-3.805e-05	0.0001584	-0.0001555	3.989e-05	-4.035e-05	0.00023593	-0.0002339	0.0001868	-0.00019	0.000867	-0.0008983	0.004584	-0.00453	0.0009069	-0.0009415	0.0001887	-0.000192	0.0067334	-0.0067518
-5.8865	0.0002009	-0.0001929	3.716e-05	-3.757e-05	0.0001511	-0.0001487	3.927e-05	-3.973e-05	0.00022753	-0.000226	0.0001917	-0.0001951	0.0008564	-0.0008875	0.004454	-0.004414	0.0008933	-0.0009276	0.0001934	-0.0001969	0.0065888	-0.0066211
-5.8795	0.0001864	-0.0001788	3.67e-05	-3.709e-05	0.0001444	-0.0001425	3.867e-05	-3.912e-05	0.00021977	-0.00021871	0.000197	-0.0002004	0.0008469	-0.0008778	0.004337	-0.004311	0.000881	-0.0009149	0.0001985	-0.000202	0.0064604	-0.0065061
-5.8735	0.0001735	-0.0001663	3.626e-05	-3.664e-05	0.0001384	-0.0001369	3.808e-05	-3.852e-05	0.00021274	-0.00021206	0.0002026	-0.0002061	0.0008386	-0.0008691	0.004232	-0.004219	0.0008699	-0.0009036	0.0002039	-0.0002075	0.006347	-0.0064053
-5.8665	0.0001621	-0.0001552	3.584e-05	-3.62e-05	0.000133	-0.0001319	3.752e-05	-3.795e-05	0.00020636	-0.00020605	0.0002086	-0.0002122	0.0008314	-0.0008617	0.004138	-0.004138	0.0008602	-0.0008936	0.0002098	-0.0002134	0.006248	-0.0063189
-5.8595	0.0001519	-0.0001454	3.544e-05	-3.579e-05	0.0001281	-0.0001274	3.697e-05	-3.739e-05	0.00020051	-0.00020058	0.000215	-0.0002186	0.0008256	-0.0008554	0.004056	-0.004067	0.000852	-0.0008849	0.0002159	-0.0002196	0.0061645	-0.0062455
-5.8535	0.0001428	-0.0001367	3.507e-05	-3.54e-05	0.0001237	-0.0001233	3.645e-05	-3.685e-05	0.00019522	-0.00019555	0.0002217	-0.0002254	0.0008211	-0.0008506	0.003983	-0.004006	0.0008453	-0.0008778	0.0002225	-0.0002261	0.0060936	-0.0061859
-5.8465	0.0001348	-0.0001291	3.473e-05	-3.503e-05	0.0001197	-0.0001197	3.596e-05	-3.634e-05	0.00019039	-0.00019107	0.0002289	-0.0002326	0.000818	-0.0008471	0.003921	-0.003954	0.0008402	-0.0008722	0.0002295	-0.0002331	0.0060376	-0.006139
-5.8405	0.0001277	-0.0001223	3.442e-05	-3.47e-05	0.0001161	-0.0001165	3.55e-05	-3.586e-05	0.00018602	-0.00018706	0.0002365	-0.0002401	0.0008164	-0.000845	0.003867	-0.003911	0.0008366	-0.0008682	0.0002368	-0.0002404	0.0059933	-0.0061047
-5.8335	0.0001214	-0.0001164	3.415e-05	-3.439e-05	0.000113	-0.0001136	3.507e-05	-3.541e-05	0.00018222	-0.0001834	0.0002444	-0.000248	0.0008163	-0.0008444	0.003823	-0.003876	0.0008347	-0.0008658	0.0002446	-0.000248	0.005963	-0.0060822
-5.8275	0.0001159	-0.0001113	3.391e-05	-3.412e-05	0.0001101	-0.0001111	3.467e-05	-3.498e-05	0.00017868	-0.0001802	0.0002528	-0.0002563	0.0008178	-0.0008454	0.003788	-0.003849	0.0008345	-0.000865	0.0002528	-0.0002561	0.0059459	-0.0060718
-5.8205	0.0001111	-0.0001068	3.371e-05	-3.388e-05	0.0001076	-0.0001089	3.431e-05	-3.459e-05	0.00017562	-0.00017737	0.0002616	-0.0002649	0.0008208	-0.0008479	0.003761	-0.003829	0.000836	-0.0008659	0.0002613	-0.0002645	0.0059407	-0.0060722
-5.8135	0.0001069	-0.0001029	3.354e-05	-3.368e-05	0.0001054	-0.0001069	3.399e-05	-3.424e-05	0.00017293	-0.00017482	0.0002707	-0.000274	0.0008255	-0.000852	0.003743	-0.003818	0.0008392	-0.0008685	0.0002703	-0.0002732	0.0059487	-0.0060857
-5.8075	0.0001032	-9.959e-05	3.342e-05	-3.351e-05	0.0001035	-0.0001052	3.371e-05	-3.392e-05	0.00017063	-0.00017263	0.0002803	-0.0002833	0.0008318	-0.0008576	0.003732	-0.003813	0.0008441	-0.0008728	0.0002797	-0.0002824	0.0059679	-0.0061091
-5.8005	0.0001	-9.676e-05	3.334e-05	-3.339e-05	0.0001019	-0.0001038	3.348e-05	-3.365e-05	0.00016872	-0.00017084	0.0002902	-0.000293	0.0008397	-0.0008648	0.00373	-0.003816	0.0008507	-0.0008787	0.0002894	-0.0002918	0.006	-0.0061443
-5.7945	9.729e-05	-9.438e-05	3.331e-05	-3.331e-05	0.0001005	-0.0001026	3.328e-05	-3.341e-05	0.00016709	-0.00016932	0.0003005	-0.000303	0.0008492	-0.0008736	0.003735	-0.003826	0.000859	-0.0008863	0.0002995	-0.0003016	0.0060432	-0.0061905
-5.7875	9.496e-05	-9.239e-05	3.333e-05	-3.328e-05	9.928e-05	-0.0001016	3.314e-05	-3.322e-05	0.00016575	-0.0001681	0.0003111	-0.0003133	0.0008603	-0.000884	0.003748	-0.003843	0.0008689	-0.0008954	0.0003099	-0.0003117	0.0060982	-0.0062474
-5.7805	9.298e-05	-9.077e-05	3.339e-05	-3.329e-05	9.833e-05	-0.0001008	3.304e-05	-3.308e-05	0.00016476	-0.00016717	0.000322	-0.0003239	0.0008729	-0.0008959	0.003769	-0.003867	0.0008805	-0.0009062	0.0003206	-0.000322	0.006165	-0.006315
-5.7745	9.133e-05	-8.949e-05	3.35e-05	-3.335e-05	9.757e-05	-0.0001001	3.299e-05	-3.298e-05	0.00016406	-0.00016643	0.0003332	-0.0003347	0.0008871	-0.0009092	0.003797	-0.003898	0.0008936	-0.0009185	0.0003317	-0.0003326	0.0062426	-0.006393
-5.7675	8.998e-05	-8.849e-05	3.366e-05	-3.346e-05	9.7e-05	-9.966e-05	3.3e-05	-3.293e-05	0.00016366	-0.00016605	0.0003447	-0.0003458	0.0009027	-0.0009239	0.003832	-0.003935	0.0009083	-0.0009322	0.000343	-0.0003435	0.0063307	-0.0064804
-5.7615	8.889e-05	-8.777e-05	3.388e-05	-3.362e-05	9.66e-05	-9.935e-05	3.305e-05	-3.294e-05	0.00016353	-0.00016591	0.0003564	-0.000357	0.0009198	-0.00094	0.003875	-0.003979	0.0009243	-0.0009473	0.0003546	-0.0003545	0.0064301	-0.0065778
-5.7545	8.805e-05	-8.729e-05	3.415e-05	-3.383e-05	9.637e-05	-9.918e-05	3.316e-05	-3.299e-05	0.00016368	-0.000166	0.0003683	-0.0003684	0.0009381	-0.0009574	0.003925	-0.004029	0.0009417	-0.0009637	0.0003664	-0.0003658	0.0065395	-0.0066843
-5.7475	8.742e-05	-8.704e-05	3.447e-05	-3.409e-05	9.629e-05	-9.915e-05	3.332e-05	-3.31e-05	0.00016408	-0.00016634	0.0003804	-0.0003799	0.0009577	-0.0009759	0.003982	-0.004086	0.0009604	-0.0009813	0.0003784	-0.0003772	0.0066589	-0.0068003
-5.7415	8.699e-05	-8.698e-05	3.484e-05	-3.441e-05	9.636e-05	-9.925e-05	3.354e-05	-3.326e-05	0.00016474	-0.00016692	0.0003927	-0.0003915	0.0009784	-0.0009955	0.004046	-0.004149	0.0009802	-0.001	0.0003905	-0.0003886	0.0067878	-0.0069246
-5.7345	8.674e-05	-8.71e-05	3.527e-05	-3.478e-05	9.655e-05	-9.945e-05	3.381e-05	-3.348e-05	0.00016563	-0.00016771	0.000405	-0.0004032	0.001	-0.001016	0.004117	-0.004219	0.001001	-0.00102	0.0004028	-0.0004002	0.0069258	-0.0070584
-5.7285	8.666e-05	-8.739e-05	3.574e-05	-3.52e-05	9.687e-05	-9.976e-05	3.413e-05	-3.375e-05	0.00016674	-0.00016871	0.0004174	-0.0004149	0.001023	-0.001037	0.004194	-0.004295	0.001023	-0.00104	0.0004151	-0.0004118	0.0070725	-0.0071987
-5.7215	8.671e-05	-8.782e-05	3.627e-05	-3.567e-05	9.73e-05	-0.0001002	3.451e-05	-3.408e-05	0.00016808	-0.00016995	0.0004297	-0.0004266	0.001046	-0.00106	0.004279	-0.004377	0.001045	-0.001061	0.0004274	-0.0004234	0.0072271	-0.007348
-5.7155	8.69e-05	-8.838e-05	3.685e-05	-3.62e-05	9.783e-05	-0.0001007	3.495e-05	-3.446e-05	0.00016963	-0.00017136	0.0004421	-0.0004382	0.00107	-0.001082	0.00437	-0.004466	0.001068	-0.001083	0.0004398	-0.000435	0.0073899	-0.0075042
-5.7085	8.72e-05	-8.906e-05	3.748e-05	-3.678e-05	9.845e-05	-0.0001012	3.543e-05	-3.49e-05	0.00017136	-0.00017288	0.0004544	-0.0004497	0.001095	-0.001106	0.004467	-0.004561	0.001092	-0.001105	0.0004521	-0.0004465	0.0075605	-0.0076682
-5.7015	8.761e-05	-8.984e-05	3.816e-05	-3.742e-05	9.916e-05	-0.0001019	3.597e-05	-3.539e-05	0.00017329	-0.00017471	0.0004666	-0.000461	0.001119	-0.001129	0.004571	-0.004661	0.001116	-0.001128	0.0004643	-0.0004578	0.0077369	-0.0078368
-5.6955	8.812e-05	-9.071e-05	3.889e-05	-3.81e-05	9.994e-05	-0.0001026	3.655e-05	-3.593e-05	0.00017538	-0.00017663	0.0004786	-0.0004722	0.001144	-0.001153	0.004682	-0.004768	0.00114	-0.001151	0.0004764	-0.0004691	0.007921	-0.0080133
-5.6885	8.87e-05	-9.166e-05	3.965e-05	-3.883e-05	0.0001008	-0.0001033	3.718e-05	-3.652e-05	0.00017763	-0.00017865	0.0004904	-0.0004831	0.001169	-0.001176	0.004799	-0.004881	0.001164	-0.001173	0.0004883	-0.0004801	0.0081107	-0.0081932
-5.6825	8.936e-05	-9.268e-05	4.046e-05	-3.961e-05	0.0001017	-0.0001041	3.786e-05	-3.717e-05	0.00018002	-0.00018088	0.000502	-0.0004938	0.001194	-0.0012	0.004922	-0.004999	0.001188	-0.001196	0.0005001	-0.0004909	0.0083061	-0.0083797
-5.6755	9.009e-05	-9.376e-05	4.131e-05	-4.044e-05	0.0001027	-0.000105	3.858e-05	-3.786e-05	0.00018259	-0.0001833	0.0005133	-0.0005042	0.001219	-0.001223	0.005052	-0.005124	0.001211	-0.001218	0.0005115	-0.0005015	0.0085068	-0.0085707
-5.6685	9.087e-05	-9.489e-05	4.219e-05	-4.13e-05	0.0001037	-0.0001059	3.934e-05	-3.86e-05	0.00018523	-0.0001858	0.0005243	-0.0005142	0.001243	-0.001246	0.005188	-0.005255	0.001234	-0.001239	0.0005227	-0.0005117	0.008712	-0.0087659
-5.6625	9.171e-05	-9.606e-05	4.311e-05	-4.221e-05	0.0001047	-0.0001068	4.014e-05	-3.938e-05	0.00018795	-0.00018839	0.0005349	-0.0005239	0.001267	-0.001268	0.00533	-0.005391	0.001257	-0.00126	0.0005336	-0.0005217	0.0089225	-0.0089646
-5.6555	9.258e-05	-9.726e-05	4.405e-05	-4.315e-05	0.0001058	-0.0001077	4.098e-05	-4.021e-05	0.00019083	-0.00019106	0.0005452	-0.0005332	0.00129	-0.00129	0.005478	-0.005533	0.001278	-0.001281	0.0005441	-0.0005313	0.0091353	-0.0091685
-5.6495	9.35e-05	-9.848e-05	4.502e-05	-4.413e-05	0.0001069	-0.0001086	4.184e-05	-4.107e-05	0.00019376	-0.0001938	0.000555	-0.0005422	0.001312	-0.00131	0.005632	-0.005682	0.001299	-0.0013	0.0005542	-0.0005405	0.0093522	-0.0093747
-5.6425	9.444e-05	-9.972e-05	4.602e-05	-4.514e-05	0.000108	-0.0001096	4.273e-05	-4.197e-05	0.00019675	-0.00019671	0.0005644	-0.0005506	0.001333	-0.00133	0.005793	-0.005836	0.001319	-0.001318	0.000564	-0.0005493	0.0095734	-0.0095839
-5.6355	9.541e-05	-0.000101	4.703e-05	-4.618e-05	0.0001092	-0.0001105	4.365e-05	-4.29e-05	0.00019988	-0.00019958	0.0005734	-0.0005587	0.001352	-0.001348	0.00596	-0.005996	0.001337	-0.001335	0.0005732	-0.0005578	0.0097956	-0.0097955
-5.6295	9.64e-05	-0.0001022	4.805e-05	-4.724e-05	0.0001103	-0.0001115	4.459e-05	-4.386e-05	0.00020294	-0.0002026	0.0005818	-0.0005662	0.001371	-0.001366	0.006133	-0.006162	0.001354	-0.001351	0.0005821	-0.0005658	0.0100219	-0.010011
-5.6225	9.741e-05	-0.0001035	4.908e-05	-4.831e-05	0.0001115	-0.0001125	4.554e-05	-4.485e-05	0.00020612	-0.00020566	0.0005898	-0.0005733	0.001388	-0.001382	0.006313	-0.006334	0.00137	-0.001366	0.0005905	-0.0005733	0.0102513	-0.0102286
-5.6165	9.843e-05	-0.0001047	5.012e-05	-4.941e-05	0.0001127	-0.0001135	4.65e-05	-4.585e-05	0.00020932	-0.00020876	0.0005973	-0.00058	0.001404	-0.001396	0.006499	-0.006512	0.001385	-0.001379	0.0005983	-0.0005805	0.0104836	-0.0104475
-5.6095	9.946e-05	-0.000106	5.116e-05	-5.051e-05	0.0001139	-0.0001144	4.748e-05	-4.688e-05	0.00021254	-0.00021179	0.0006042	-0.0005861	0.001418	-0.001409	0.006691	-0.006696	0.001397	-0.00139	0.0006057	-0.0005871	0.0107159	-0.0106682
-5.6035	0.0001005	-0.0001072	5.22e-05	-5.163e-05	0.0001151	-0.0001154	4.846e-05	-4.791e-05	0.00021576	-0.00021494	0.0006106	-0.0005918	0.00143	-0.00142	0.00689	-0.006887	0.001408	-0.0014	0.0006126	-0.0005934	0.0109512	-0.0108922
-5.5965	0.0001015	-0.0001084	5.323e-05	-5.274e-05	0.0001163	-0.0001164	4.943e-05	-4.896e-05	0.00021896	-0.0002181	0.0006165	-0.000597	0.00144	-0.00143	0.007095	-0.007084	0.001417	-0.001408	0.000619	-0.0005991	0.0111875	-0.0111181
-5.5895	0.0001026	-0.0001096	5.425e-05	-5.386e-05	0.0001175	-0.0001173	5.041e-05	-5.001e-05	0.00022216	-0.00022117	0.0006219	-0.0006018	0.001449	-0.001438	0.007307	-0.007287	0.001425	-0.001415	0.0006249	-0.0006045	0.0114278	-0.0113463
-5.5835	0.0001036	-0.0001107	5.526e-05	-5.497e-05	0.0001187	-0.0001183	5.138e-05	-5.107e-05	0.00022534	-0.00022434	0.0006268	-0.0006061	0.001456	-0.001444	0.007526	-0.007496	0.001431	-0.00142	0.0006303	-0.0006094	0.0116701	-0.0115755
-5.5765	0.0001046	-0.0001118	5.624e-05	-5.607e-05	0.0001199	-0.0001192	5.233e-05	-5.212e-05	0.00022847	-0.00022739	0.0006311	-0.00061	0.001461	-0.001449	0.007752	-0.007713	0.001435	-0.001423	0.0006352	-0.000614	0.0119143	-0.011809
-5.5705	0.0001057	-0.0001129	5.721e-05	-5.716e-05	0.0001211	-0.0001202	5.328e-05	-5.316e-05	0.00023159	-0.00023052	0.000635	-0.0006134	0.001465	-0.001452	0.007985	-0.007936	0.001437	-0.001425	0.0006396	-0.0006181	0.0121616	-0.0120445
-5.5635	0.0001067	-0.000114	5.814e-05	-5.823e-05	0.0001223	-0.0001212	5.42e-05	-5.419e-05	0.00023464	-0.00023362	0.0006384	-0.0006165	0.001466	-0.001453	0.008225	-0.008166	0.001438	-0.001425	0.0006436	-0.0006218	0.012411	-0.0122823
-5.5565	0.0001077	-0.000115	5.905e-05	-5.928e-05	0.0001235	-0.0001221	5.51e-05	-5.521e-05	0.00023765	-0.00023659	0.0006414	-0.0006193	0.001466	-0.001452	0.008472	-0.008403	0.001436	-0.001423	0.0006471	-0.0006253	0.0126625	-0.0125226
-5.5505	0.0001087	-0.0001159	5.993e-05	-6.03e-05	0.0001248	-0.0001231	5.598e-05	-5.621e-05	0.00024071	-0.00023961	0.0006439	-0.0006217	0.001464	-0.00145	0.008727	-0.008648	0.001434	-0.00142	0.0006502	-0.0006284	0.0129191	-0.0127681
-5.5435	0.0001097	-0.0001169	6.078e-05	-6.13e-05	0.000126	-0.0001241	5.683e-05	-5.719e-05	0.00024361	-0.00024259	0.000646	-0.0006239	0.00146	-0.001447	0.008989	-0.0089	0.001429	-0.001415	0.0006529	-0.0006312	0.0131769	-0.0130171
-5.5375	0.0001106	-0.0001178	6.158e-05	-6.226e-05	0.0001273	-0.0001251	5.765e-05	-5.815e-05	0.00024653	-0.00024551	0.0006478	-0.0006258	0.001455	-0.001442	0.009259	-0.009159	0.001423	-0.001409	0.0006552	-0.0006337	0.01344	-0.0132695
-5.5305	0.0001116	-0.0001187	6.235e-05	-6.319e-05	0.0001285	-0.0001261	5.844e-05	-5.907e-05	0.00024929	-0.00024836	0.0006492	-0.0006274	0.001449	-0.001435	0.009536	-0.009427	0.001416	-0.001402	0.0006572	-0.0006361	0.0137074	-0.0135275
-5.5235	0.0001125	-0.0001195	6.308e-05	-6.409e-05	0.0001298	-0.0001272	5.919e-05	-5.997e-05	0.00025207	-0.00025126	0.0006503	-0.0006289	0.001441	-0.001427	0.009822	-0.009702	0.001408	-0.001394	0.0006588	-0.0006382	0.0139801	-0.0137901
-5.5175	0.0001134	-0.0001203	6.377e-05	-6.494e-05	0.0001312	-0.0001283	5.991e-05	-6.084e-05	0.00025488	-0.00025408	0.0006511	-0.0006303	0.001432	-0.001419	0.01012	-0.009986	0.001398	-0.001385	0.0006602	-0.0006401	0.0142613	-0.0140604
-5.5105	0.0001143	-0.000121	6.441e-05	-6.576e-05	0.0001325	-0.0001294	6.06e-05	-6.167e-05	0.00025751	-0.00025683	0.0006517	-0.0006315	0.001421	-0.001409	0.01042	-0.01028	0.001388	-0.001374	0.0006613	-0.000642	0.014542	-0.0143365
-5.5045	0.0001152	-0.0001218	6.501e-05	-6.653e-05	0.0001339	-0.0001305	6.125e-05	-6.247e-05	0.00026016	-0.0002595	0.000652	-0.0006326	0.00141	-0.001398	0.01073	-0.01058	0.001377	-0.001364	0.0006621	-0.0006437	0.0148311	-0.0146183
-5.4975	0.0001161	-0.0001225	6.557e-05	-6.727e-05	0.0001353	-0.0001317	6.185e-05	-6.322e-05	0.00026272	-0.00026219	0.0006521	-0.0006337	0.001398	-0.001387	0.01105	-0.01089	0.001365	-0.001352	0.0006627	-0.0006453	0.0151278	-0.014908
-5.4915	0.0001169	-0.0001231	6.609e-05	-6.795e-05	0.0001367	-0.0001329	6.243e-05	-6.394e-05	0.00026522	-0.00026479	0.0006521	-0.0006348	0.001386	-0.001375	0.01137	-0.01121	0.001353	-0.001341	0.0006631	-0.0006469	0.0154242	-0.0152077
-5.4845	0.0001177	-0.0001238	6.656e-05	-6.86e-05	0.0001382	-0.0001342	6.296e-05	-6.463e-05	0.00026772	-0.00026743	0.0006519	-0.0006359	0.001373	-0.001363	0.01171	-0.01154	0.00134	-0.001329	0.0006634	-0.0006485	0.0157383	-0.0155164
-5.4775	0.0001186	-0.0001244	6.699e-05	-6.92e-05	0.0001397	-0.0001356	6.346e-05	-6.527e-05	0.00027015	-0.00027007	0.0006517	-0.0006371	0.00136	-0.001351	0.01206	-0.01187	0.001328	-0.001317	0.0006635	-0.0006502	0.0160632	-0.0158253
-5.4715	0.0001194	-0.000125	6.739e-05	-6.975e-05	0.0001413	-0.0001369	6.392e-05	-6.588e-05	0.00027261	-0.00027253	0.0006513	-0.0006383	0.001347	-0.001339	0.01241	-0.01222	0.001316	-0.001305	0.0006636	-0.0006518	0.0163879	-0.0161541
-5.4645	0.0001202	-0.0001256	6.774e-05	-7.027e-05	0.0001429	-0.0001384	6.435e-05	-6.645e-05	0.00027499	-0.00027512	0.0006509	-0.0006396	0.001334	-0.001327	0.01278	-0.01258	0.001304	-0.001294	0.0006635	-0.0006536	0.0167324	-0.0164942
-5.4585	0.000121	-0.0001263	6.806e-05	-7.074e-05	0.0001446	-0.0001399	6.474e-05	-6.698e-05	0.0002774	-0.00027762	0.0006504	-0.0006411	0.001322	-0.001315	0.01315	-0.01295	0.001293	-0.001284	0.0006634	-0.0006554	0.0170788	-0.0168455
-5.4515	0.0001218	-0.0001269	6.834e-05	-7.117e-05	0.0001463	-0.0001415	6.51e-05	-6.747e-05	0.00027974	-0.00028014	0.00065	-0.0006427	0.001311	-0.001305	0.01354	-0.01333	0.001282	-0.001275	0.0006632	-0.0006573	0.0174462	-0.01721
-5.4445	0.0001226	-0.0001275	6.86e-05	-7.157e-05	0.000148	-0.0001432	6.544e-05	-6.794e-05	0.00028204	-0.00028271	0.0006495	-0.0006445	0.0013	-0.001295	0.01393	-0.01373	0.001273	-0.001266	0.000663	-0.0006594	0.0178155	-0.0175949
-5.4385	0.0001234	-0.0001282	6.882e-05	-7.193e-05	0.0001498	-0.0001449	6.574e-05	-6.837e-05	0.00028436	-0.0002852	0.0006491	-0.0006465	0.001291	-0.001287	0.01434	-0.01414	0.001265	-0.001259	0.0006628	-0.0006616	0.0182079	-0.0179941
-5.4315	0.0001243	-0.0001289	6.902e-05	-7.226e-05	0.0001517	-0.0001467	6.603e-05	-6.877e-05	0.00028675	-0.00028773	0.0006487	-0.0006487	0.001283	-0.001279	0.01476	-0.01456	0.001259	-0.001254	0.0006626	-0.0006639	0.0186133	-0.0184056
-5.4255	0.0001252	-0.0001296	6.92e-05	-7.255e-05	0.0001536	-0.0001486	6.629e-05	-6.914e-05	0.00028909	-0.00029029	0.0006483	-0.000651	0.001276	-0.001274	0.01519	-0.01499	0.001255	-0.00125	0.0006624	-0.0006665	0.0190317	-0.0188315
-5.4185	0.0001262	-0.0001305	6.936e-05	-7.283e-05	0.0001556	-0.0001506	6.653e-05	-6.949e-05	0.00029149	-0.00029292	0.0006481	-0.0006536	0.001272	-0.00127	0.01564	-0.01544	0.001252	-0.001248	0.0006623	-0.0006691	0.0194744	-0.0192807
-5.4115	0.0001272	-0.0001314	6.95e-05	-7.307e-05	0.0001577	-0.0001527	6.676e-05	-6.982e-05	0.00029396	-0.00029559	0.0006479	-0.0006564	0.001269	-0.001268	0.01609	-0.0159	0.001252	-0.001249	0.0006622	-0.000672	0.0199211	-0.0197454
-5.4055	0.0001284	-0.0001325	6.963e-05	-7.33e-05	0.0001598	-0.0001548	6.698e-05	-7.014e-05	0.00029641	-0.00029824	0.0006478	-0.0006595	0.001269	-0.001269	0.01657	-0.01639	0.001255	-0.001252	0.0006622	-0.0006751	0.020404	-0.0202456
-5.3985	0.0001296	-0.0001337	6.975e-05	-7.351e-05	0.000162	-0.0001571	6.719e-05	-7.043e-05	0.00029894	-0.00030104	0.0006478	-0.0006627	0.001271	-0.001272	0.01706	-0.01689	0.00126	-0.001258	0.0006622	-0.0006783	0.020901	-0.020761
-5.3925	0.0001311	-0.0001351	6.987e-05	-7.371e-05	0.0001643	-0.0001594	6.74e-05	-7.072e-05	0.00030157	-0.00030383	0.000648	-0.0006663	0.001277	-0.001278	0.01757	-0.01741	0.001268	-0.001266	0.0006624	-0.0006818	0.0214254	-0.0213021
-5.3855	0.0001327	-0.0001366	6.999e-05	-7.39e-05	0.0001666	-0.0001619	6.761e-05	-7.1e-05	0.0003042	-0.0003068	0.0006482	-0.00067	0.001285	-0.001286	0.01809	-0.01795	0.001279	-0.001278	0.0006626	-0.0006854	0.0219648	-0.0218694
-5.3795	0.0001345	-0.0001385	7.011e-05	-7.409e-05	0.000169	-0.0001645	6.781e-05	-7.127e-05	0.00030692	-0.00030986	0.0006487	-0.000674	0.001296	-0.001298	0.01864	-0.01852	0.001293	-0.001293	0.000663	-0.0006892	0.0225407	-0.0224742
-5.3725	0.0001366	-0.0001406	7.024e-05	-7.427e-05	0.0001716	-0.0001672	6.803e-05	-7.155e-05	0.00030987	-0.00031302	0.0006492	-0.0006782	0.001311	-0.001313	0.01922	-0.01911	0.001311	-0.001311	0.0006635	-0.0006932	0.0231547	-0.0231054
-5.3655	0.000139	-0.000143	7.039e-05	-7.446e-05	0.0001742	-0.00017	6.825e-05	-7.183e-05	0.00031284	-0.00031629	0.00065	-0.0006826	0.001329	-0.001332	0.01981	-0.01973	0.001333	-0.001333	0.0006641	-0.0006974	0.0237861	-0.023775
-5.3595	0.0001418	-0.0001458	7.055e-05	-7.466e-05	0.0001769	-0.0001729	6.849e-05	-7.212e-05	0.00031594	-0.00031968	0.0006509	-0.0006873	0.001351	-0.001354	0.02044	-0.02038	0.001359	-0.001359	0.0006649	-0.0007018	0.0244658	-0.0244821
-5.3525	0.000145	-0.0001491	7.072e-05	-7.487e-05	0.0001797	-0.000176	6.875e-05	-7.242e-05	0.00031917	-0.00032329	0.0006521	-0.0006922	0.001378	-0.001381	0.0211	-0.02106	0.001389	-0.001389	0.0006659	-0.0007064	0.025185	-0.0252286
-5.3465	0.0001487	-0.0001528	7.093e-05	-7.51e-05	0.0001827	-0.0001793	6.903e-05	-7.273e-05	0.00032266	-0.00032713	0.0006535	-0.0006973	0.001408	-0.001411	0.02179	-0.02178	0.001423	-0.001423	0.0006671	-0.0007112	0.0259416	-0.0260225
-5.3395	0.0001529	-0.0001571	7.116e-05	-7.534e-05	0.0001858	-0.0001827	6.933e-05	-7.306e-05	0.00032629	-0.0003311	0.0006552	-0.0007027	0.001443	-0.001446	0.02252	-0.02254	0.001461	-0.001462	0.0006685	-0.0007163	0.0267477	-0.026867
-5.3325	0.0001577	-0.0001621	7.142e-05	-7.561e-05	0.000189	-0.0001862	6.966e-05	-7.342e-05	0.00033008	-0.00033523	0.0006571	-0.0007084	0.001482	-0.001485	0.02329	-0.02335	0.001504	-0.001505	0.0006701	-0.0007215	0.0276032	-0.0277699
-5.3265	0.0001633	-0.0001678	7.171e-05	-7.591e-05	0.0001924	-0.00019	7.002e-05	-7.38e-05	0.00033413	-0.00033971	0.0006594	-0.0007144	0.001526	-0.001529	0.02411	-0.0242	0.001552	-0.001553	0.0006721	-0.000727	0.0285195	-0.0287234
-5.3195	0.0001696	-0.0001743	7.205e-05	-7.625e-05	0.000196	-0.000194	7.042e-05	-7.422e-05	0.00033847	-0.00034447	0.000662	-0.0007206	0.001575	-0.001577	0.02498	-0.02511	0.001605	-0.001605	0.0006743	-0.0007327	0.0294963	-0.0297453
-5.3135	0.0001769	-0.0001817	7.243e-05	-7.662e-05	0.0001998	-0.0001981	7.085e-05	-7.467e-05	0.00034308	-0.00034939	0.000665	-0.0007271	0.001629	-0.001631	0.02591	-0.02608	0.001663	-0.001663	0.0006769	-0.0007387	0.0305439	-0.0308398
-5.3065	0.0001852	-0.0001901	7.285e-05	-7.703e-05	0.0002038	-0.0002026	7.133e-05	-7.515e-05	0.00034798	-0.00035478	0.0006685	-0.000734	0.001689	-0.00169	0.0269	-0.02711	0.001726	-0.001726	0.0006799	-0.000745	0.0316634	-0.032005
-5.3005	0.0001945	-0.0001997	7.333e-05	-7.749e-05	0.0002081	-0.0002073	7.185e-05	-7.568e-05	0.00035328	-0.00036047	0.0006724	-0.0007412	0.001753	-0.001754	0.02796	-0.02821	0.001795	-0.001794	0.0006834	-0.0007516	0.0328638	-0.0332508
-5.2935	0.0002051	-0.0002105	7.386e-05	-7.799e-05	0.0002126	-0.0002123	7.243e-05	-7.625e-05	0.00035889	-0.00036654	0.0006769	-0.0007488	0.001824	-0.001823	0.02909	-0.02939	0.001869	-0.001867	0.0006873	-0.0007586	0.0341472	-0.0345874
-5.2865	0.0002171	-0.0002227	7.444e-05	-7.855e-05	0.0002175	-0.0002176	7.305e-05	-7.687e-05	0.00036499	-0.00037302	0.0006819	-0.0007569	0.0019	-0.001899	0.03031	-0.03066	0.001949	-0.001947	0.0006918	-0.0007659	0.0355327	-0.0360288
-5.2805	0.0002306	-0.0002364	7.509e-05	-7.916e-05	0.0002227	-0.0002232	7.373e-05	-7.754e-05	0.00037152	-0.0003799	0.0006876	-0.0007654	0.001982	-0.00198	0.03162	-0.03201	0.002035	-0.002032	0.0006969	-0.0007737	0.0370215	-0.0375611
-5.2735	0.0002458	-0.0002518	7.58e-05	-7.984e-05	0.0002282	-0.0002292	7.447e-05	-7.826e-05	0.00037847	-0.0003873	0.0006941	-0.0007744	0.00207	-0.002067	0.03302	-0.03347	0.002127	-0.002123	0.0007027	-0.000782	0.0386138	-0.0392164
-5.2675	0.0002628	-0.000269	7.658e-05	-8.058e-05	0.0002342	-0.0002357	7.526e-05	-7.904e-05	0.00038604	-0.00039532	0.0007013	-0.000784	0.002165	-0.002161	0.03453	-0.03503	0.002225	-0.00222	0.0007092	-0.0007907	0.0403305	-0.0409857
-5.2605	0.0002818	-0.0002882	7.744e-05	-8.138e-05	0.0002406	-0.0002425	7.613e-05	-7.989e-05	0.00039417	-0.00040377	0.0007094	-0.0007942	0.002267	-0.002261	0.03616	-0.03671	0.00233	-0.002324	0.0007165	-0.0008001	0.0421829	-0.0428893
-5.2535	0.000303	-0.0003096	7.837e-05	-8.226e-05	0.0002474	-0.0002499	7.706e-05	-8.079e-05	0.00040283	-0.00041295	0.0007184	-0.0008052	0.002376	-0.002369	0.03791	-0.03852	0.002442	-0.002435	0.0007246	-0.00081	0.044171	-0.0449392
-5.2475	0.0003266	-0.0003333	7.938e-05	-8.322e-05	0.0002548	-0.0002577	7.807e-05	-8.177e-05	0.00041225	-0.00042269	0.0007284	-0.0008168	0.002492	-0.002484	0.0398	-0.04046	0.002561	-0.002553	0.0007338	-0.0008207	0.0463152	-0.0471345
-5.2405	0.0003526	-0.0003596	8.047e-05	-8.426e-05	0.0002628	-0.0002662	7.915e-05	-8.282e-05	0.00042242	-0.00043328	0.0007396	-0.0008293	0.002617	-0.002606	0.04183	-0.04254	0.002688	-0.002678	0.0007439	-0.0008322	0.0486185	-0.0494855
-5.2345	0.0003815	-0.0003887	8.166e-05	-8.538e-05	0.0002713	-0.0002752	8.031e-05	-8.394e-05	0.00043327	-0.00044452	0.0007519	-0.0008427	0.002749	-0.002737	0.04402	-0.04478	0.002822	-0.002811	0.0007552	-0.0008444	0.0510981	-0.0520151
-5.2275	0.0004133	-0.0004206	8.293e-05	-8.658e-05	0.0002805	-0.0002849	8.156e-05	-8.515e-05	0.00044499	-0.00045663	0.0007655	-0.0008571	0.002891	-0.002877	0.04637	-0.04719	0.002966	-0.002953	0.0007676	-0.0008576	0.0537601	-0.0547347
-5.2205	0.0004483	-0.0004558	8.431e-05	-8.789e-05	0.0002904	-0.0002952	8.289e-05	-8.644e-05	0.0004576	-0.00046953	0.0007804	-0.0008725	0.003042	-0.003026	0.04889	-0.04977	0.003118	-0.003103	0.0007814	-0.0008718	0.0566118	-0.0576433
-5.2145	0.0004866	-0.0004943	8.578e-05	-8.928e-05	0.000301	-0.0003063	8.432e-05	-8.781e-05	0.0004711	-0.00048339	0.0007968	-0.000889	0.003203	-0.003185	0.0516	-0.05253	0.00328	-0.003263	0.0007965	-0.000887	0.0596763	-0.060754
-5.2075	0.0005286	-0.0005365	8.736e-05	-9.078e-05	0.0003124	-0.0003181	8.584e-05	-8.928e-05	0.0004856	-0.00049816	0.0008148	-0.0009068	0.003375	-0.003355	0.05451	-0.0555	0.003452	-0.003434	0.000813	-0.0009034	0.0629648	-0.0640992
-5.2015	0.0005744	-0.0005825	8.905e-05	-9.239e-05	0.0003246	-0.0003307	8.746e-05	-9.083e-05	0.00050111	-0.00051392	0.0008343	-0.0009259	0.00356	-0.003538	0.05762	-0.05866	0.003635	-0.003615	0.0008311	-0.000921	0.0664804	-0.0676599
-5.1945	0.0006243	-0.0006325	9.086e-05	-9.411e-05	0.0003377	-0.0003442	8.918e-05	-9.249e-05	0.00051774	-0.0005308	0.0008557	-0.0009464	0.003757	-0.003733	0.06096	-0.06204	0.003831	-0.003809	0.0008509	-0.00094	0.0702546	-0.0714684
-5.1885	0.0006784	-0.0006868	9.279e-05	-9.594e-05	0.0003516	-0.0003586	9.101e-05	-9.426e-05	0.0005354	-0.0005488	0.0008788	-0.0009684	0.003969	-0.003942	0.06451	-0.06565	0.00404	-0.004016	0.0008723	-0.0009603	0.0742701	-0.0755367
-5.1815	0.0007371	-0.0007456	9.484e-05	-9.789e-05	0.0003665	-0.0003739	9.296e-05	-9.613e-05	0.0005543	-0.00056792	0.0009038	-0.0009921	0.004197	-0.004168	0.06831	-0.0695	0.004265	-0.004238	0.0008956	-0.0009821	0.0785714	-0.0798802
-5.1745	0.0008005	-0.0008091	9.702e-05	-9.997e-05	0.0003824	-0.0003902	9.502e-05	-9.811e-05	0.00057444	-0.00058828	0.0009309	-0.001017	0.004443	-0.004411	0.07234	-0.07358	0.004505	-0.004476	0.0009207	-0.001006	0.0831396	-0.08449
-5.1685	0.0008689	-0.0008776	9.933e-05	-0.0001022	0.0003993	-0.0004075	9.72e-05	-0.0001002	0.00059583	-0.0006099	0.00096	-0.001044	0.004708	-0.004673	0.07664	-0.07792	0.004763	-0.004732	0.0009478	-0.001031	0.0880188	-0.0894
-5.1615	0.0009424	-0.0009512	0.0001018	-0.0001045	0.0004173	-0.0004257	9.951e-05	-0.0001024	0.00061861	-0.0006326	0.0009913	-0.001073	0.004996	-0.004958	0.08119	-0.08252	0.005042	-0.005008	0.0009769	-0.001057	0.0931962	-0.094616
-5.1555	0.001021	-0.00103	0.0001044	-0.000107	0.0004363	-0.000445	0.0001019	-0.0001048	0.0006426	-0.0006568	0.001025	-0.001104	0.005308	-0.005267	0.08601	-0.08738	0.005343	-0.005307	0.001008	-0.001086	0.098694	-0.100144
-5.1485	0.001106	-0.001115	0.0001071	-0.0001096	0.0004564	-0.0004654	0.0001045	-0.0001072	0.000668	-0.0006822	0.001061	-0.001137	0.005647	-0.005603	0.09111	-0.09252	0.00567	-0.00563	0.001042	-0.001117	0.10453	-0.106007
-5.1415	0.001196	-0.001205	0.00011	-0.0001124	0.0004775	-0.0004869	0.0001072	-0.0001099	0.0006947	-0.0007092	0.001099	-0.001172	0.006017	-0.00597	0.09648	-0.09793	0.006024	-0.005982	0.001077	-0.001149	0.110697	-0.112203
-5.1355	0.001292	-0.001301	0.0001131	-0.0001153	0.0004998	-0.0005094	0.0001101	-0.0001126	0.000723	-0.0007373	0.00114	-0.00121	0.006422	-0.006371	0.1021	-0.1036	0.00641	-0.006365	0.001115	-0.001184	0.117187	-0.11873
-5.1285	0.001394	-0.001403	0.0001163	-0.0001184	0.0005232	-0.000533	0.0001131	-0.0001155	0.0007526	-0.0007669	0.001183	-0.001249	0.006866	-0.006812	0.1081	-0.1096	0.006832	-0.006784	0.001155	-0.001221	0.124136	-0.125666
-5.1225	0.001502	-0.001511	0.0001197	-0.0001217	0.0005476	-0.0005577	0.0001162	-0.0001185	0.0007835	-0.0007979	0.001229	-0.001291	0.007354	-0.007297	0.1143	-0.1159	0.007294	-0.007243	0.001198	-0.00126	0.131375	-0.132991
-5.1155	0.001616	-0.001626	0.0001232	-0.0001251	0.0005732	-0.0005834	0.0001195	-0.0001217	0.0008159	-0.0008302	0.001277	-0.001335	0.007892	-0.007831	0.1209	-0.1224	0.007802	-0.007747	0.001243	-0.001301	0.139114	-0.140614
-5.1085	0.001737	-0.001746	0.0001269	-0.0001287	0.0005998	-0.0006102	0.000123	-0.0001251	0.0008497	-0.000864	0.001328	-0.001382	0.008486	-0.008421	0.1277	-0.1292	0.00836	-0.008303	0.001291	-0.001344	0.147165	-0.14865
-5.1025	0.001864	-0.001873	0.0001309	-0.0001324	0.0006274	-0.000638	0.0001267	-0.0001286	0.000885	-0.000899	0.001382	-0.001432	0.009143	-0.009074	0.1348	-0.1364	0.008976	-0.008915	0.001341	-0.00139	0.155642	-0.157211
-5.0955	0.001997	-0.002006	0.000135	-0.0001364	0.000656	-0.0006667	0.0001305	-0.0001323	0.0009215	-0.0009354	0.001439	-0.001484	0.009871	-0.009799	0.1422	-0.1438	0.009657	-0.009593	0.001394	-0.001439	0.164561	-0.166115
-5.0895	0.002136	-0.002146	0.0001392	-0.0001405	0.0006856	-0.0006964	0.0001345	-0.0001362	0.0009593	-0.0009731	0.001498	-0.001539	0.01068	-0.0106	0.1498	-0.1514	0.01041	-0.01034	0.001449	-0.001489	0.173837	-0.175368
-5.0825	0.002282	-0.002291	0.0001437	-0.0001449	0.000716	-0.0007269	0.0001386	-0.0001402	0.0009983	-0.001012	0.00156	-0.001596	0.01158	-0.0115	0.1578	-0.1594	0.01125	-0.01118	0.001507	-0.001543	0.183697	-0.185219
-5.0765	0.002434	-0.002443	0.0001484	-0.0001494	0.0007473	-0.0007582	0.000143	-0.0001444	0.0010387	-0.001052	0.001625	-0.001656	0.01258	-0.0125	0.166	-0.1676	0.01218	-0.0121	0.001567	-0.001598	0.193952	-0.195454
-5.0695	0.002591	-0.0026	0.0001533	-0.0001542	0.0007793	-0.0007903	0.0001475	-0.0001489	0.0010801	-0.0010934	0.001693	-0.00172	0.01369	-0.01361	0.1745	-0.1761	0.01321	-0.01313	0.00163	-0.001657	0.204723	-0.206217
-5.0625	0.002755	-0.002764	0.0001584	-0.0001592	0.000812	-0.0008229	0.0001523	-0.0001535	0.0011227	-0.0011356	0.001764	-0.001786	0.01494	-0.01484	0.1832	-0.1848	0.01436	-0.01428	0.001696	-0.001718	0.21596	-0.217424
-5.0565	0.002923	-0.002932	0.0001637	-0.0001644	0.0008453	-0.0008562	0.0001572	-0.0001583	0.0011662	-0.0011789	0.001838	-0.001855	0.01632	-0.01623	0.1922	-0.1938	0.01565	-0.01556	0.001764	-0.001781	0.227772	-0.229226
-5.0495	0.003098	-0.003106	0.0001693	-0.0001698	0.000879	-0.0008899	0.0001624	-0.0001634	0.0012107	-0.0012231	0.001915	-0.001927	0.01787	-0.01777	0.2014	-0.203	0.01708	-0.01699	0.001835	-0.001847	0.2401	-0.241534
-5.0435	0.003277	-0.003285	0.0001751	-0.0001755	0.0009131	-0.0009239	0.0001678	-0.0001686	0.001256	-0.001268	0.001995	-0.002002	0.0196	-0.01949	0.2109	-0.2124	0.01867	-0.01858	0.001908	-0.001916	0.253073	-0.254388
-5.0365	0.00346	-0.003469	0.0001811	-0.0001814	0.0009475	-0.0009582	0.0001734	-0.0001741	0.001302	-0.0013137	0.002077	-0.00208	0.02152	-0.02141	0.2205	-0.222	0.02045	-0.02035	0.001984	-0.001987	0.266531	-0.267827
-5.0295	0.003648	-0.003656	0.0001874	-0.0001876	0.000982	-0.0009927	0.0001792	-0.0001799	0.0013486	-0.0013602	0.002163	-0.002161	0.02367	-0.02355	0.2304	-0.2319	0.02243	-0.02233	0.002062	-0.002061	0.280725	-0.282002
-5.0235	0.00384	-0.003848	0.000194	-0.0001941	0.001017	-0.001027	0.0001853	-0.0001859	0.0013963	-0.001407	0.002252	-0.002245	0.02607	-0.02594	0.2405	-0.2419	0.02464	-0.02453	0.002143	-0.002138	0.295605	-0.296753
-5.0165	0.004034	-0.004042	0.0002009	-0.0002008	0.001051	-0.001061	0.0001917	-0.0001922	0.0014436	-0.001454	0.002344	-0.002333	0.02873	-0.02861	0.2508	-0.2521	0.02711	-0.02699	0.002226	-0.002217	0.31121	-0.31225
-5.0105	0.004232	-0.00424	0.000208	-0.0002079	0.001085	-0.001095	0.0001984	-0.0001987	0.0014914	-0.0015016	0.002439	-0.002424	0.0317	-0.03157	0.2612	-0.2625	0.02985	-0.02973	0.002312	-0.002299	0.327501	-0.328523
-5.0035	0.004431	-0.004439	0.0002155	-0.0002152	0.001119	-0.001129	0.0002053	-0.0002056	0.0015398	-0.0015498	0.002537	-0.002518	0.035	-0.03486	0.2719	-0.2731	0.0329	-0.03277	0.0024	-0.002383	0.344737	-0.345631
-4.9965	0.004633	-0.00464	0.0002233	-0.0002229	0.001152	-0.001162	0.0002126	-0.0002127	0.0015879	-0.0015976	0.002638	-0.002615	0.03867	-0.03853	0.2827	-0.2838	0.03629	-0.03616	0.002491	-0.00247	0.362789	-0.363575
-4.9905	0.004835	-0.004842	0.0002314	-0.000231	0.001185	-0.001195	0.0002201	-0.0002202	0.0016365	-0.0016462	0.002743	-0.002716	0.04274	-0.04259	0.2936	-0.2947	0.04006	-0.03992	0.002584	-0.00256	0.381727	-0.382486
-4.9835	0.005038	-0.005044	0.0002399	-0.0002394	0.001217	-0.001226	0.0002281	-0.0002281	0.001685	-0.0016935	0.00285	-0.002821	0.04725	-0.04709	0.3048	-0.3057	0.04423	-0.04409	0.00268	-0.002653	0.40181	-0.402354
-4.9775	0.00524	-0.005246	0.0002488	-0.0002483	0.001248	-0.001257	0.0002364	-0.0002363	0.0017332	-0.0017416	0.002962	-0.002929	0.05224	-0.05207	0.3161	-0.3169	0.04886	-0.04871	0.002777	-0.002748	0.422939	-0.423357
-4.9705	0.005441	-0.005446	0.0002582	-0.0002575	0.001278	-0.001287	0.000245	-0.0002449	0.0017812	-0.0017894	0.003076	-0.003041	0.05774	-0.05757	0.3276	-0.3283	0.05397	-0.05381	0.002878	-0.002845	0.445264	-0.445566
-4.9645	0.00564	-0.005645	0.0002679	-0.0002672	0.001307	-0.001315	0.0002541	-0.000254	0.001829	-0.0018362	0.003194	-0.003156	0.06382	-0.06364	0.3393	-0.3398	0.05962	-0.05945	0.00298	-0.002945	0.468914	-0.468991
-4.9575	0.005837	-0.005842	0.0002781	-0.0002774	0.001335	-0.001343	0.0002637	-0.0002635	0.0018768	-0.0018839	0.003316	-0.003276	0.07051	-0.07032	0.3511	-0.3515	0.06585	-0.06567	0.003085	-0.003048	0.493861	-0.493814
-4.9505	0.006031	-0.006035	0.0002889	-0.0002881	0.001361	-0.001369	0.0002737	-0.0002735	0.0019236	-0.0019306	0.003442	-0.003399	0.07786	-0.07766	0.3631	-0.3634	0.0727	-0.07251	0.003192	-0.003153	0.520294	-0.520122
-4.9445	0.006221	-0.006224	0.0003002	-0.0002993	0.001386	-0.001393	0.0002843	-0.000284	0.0019705	-0.0019763	0.003571	-0.003527	0.08592	-0.08572	0.3754	-0.3756	0.08023	-0.08003	0.003302	-0.003261	0.548423	-0.548138
-4.9375	0.006407	-0.006409	0.000312	-0.0003111	0.001409	-0.001416	0.0002953	-0.000295	0.0020163	-0.0020221	0.003704	-0.003658	0.09475	-0.09454	0.3879	-0.3879	0.08848	-0.08828	0.003414	-0.003372	0.578248	-0.57775
-4.9315	0.006587	-0.006588	0.0003244	-0.0003235	0.00143	-0.001437	0.000307	-0.0003066	0.0020614	-0.0020671	0.003841	-0.003794	0.1044	-0.1042	0.4006	-0.4005	0.09751	-0.0973	0.003528	-0.003485	0.609879	-0.609279
-4.9245	0.006761	-0.006761	0.0003375	-0.0003366	0.00145	-0.001456	0.0003192	-0.0003188	0.0021067	-0.0021114	0.003983	-0.003935	0.1149	-0.1147	0.4137	-0.4133	0.1074	-0.1072	0.003644	-0.003601	0.643627	-0.642736
-4.9175	0.006928	-0.006928	0.0003512	-0.0003503	0.001467	-0.001473	0.0003321	-0.0003316	0.0021503	-0.0021549	0.004129	-0.004079	0.1264	-0.1261	0.427	-0.4265	0.1181	-0.1179	0.003763	-0.003719	0.679392	-0.678298
-4.9115	0.007088	-0.007087	0.0003657	-0.0003647	0.001483	-0.001488	0.0003456	-0.0003451	0.0021943	-0.0021978	0.004279	-0.004229	0.1388	-0.1385	0.4406	-0.44	0.1298	-0.1296	0.003884	-0.00384	0.717363	-0.716169
-4.9045	0.007241	-0.007238	0.0003809	-0.0003799	0.001497	-0.001502	0.0003599	-0.0003594	0.0022378	-0.0022413	0.004433	-0.004383	0.1522	-0.152	0.4547	-0.4538	0.1425	-0.1423	0.004008	-0.003963	0.757841	-0.756446
-4.8985	0.007384	-0.007381	0.0003968	-0.0003958	0.001509	-0.001513	0.0003749	-0.0003743	0.0022807	-0.0022831	0.004593	-0.004542	0.1668	-0.1665	0.4691	-0.468	0.1562	-0.156	0.004134	-0.004089	0.800827	-0.799131
-4.8915	0.007519	-0.007514	0.0004136	-0.0004126	0.001519	-0.001523	0.0003907	-0.0003901	0.0023233	-0.0023257	0.004757	-0.004706	0.1825	-0.1822	0.484	-0.4827	0.1711	-0.1708	0.004262	-0.004217	0.846619	-0.844623
-4.8845	0.007644	-0.007638	0.0004312	-0.0004302	0.001527	-0.00153	0.0004073	-0.0004066	0.0023655	-0.0023668	0.004926	-0.004875	0.1994	-0.1991	0.4993	-0.4979	0.1871	-0.1868	0.004393	-0.004348	0.895119	-0.893023
-4.8785	0.00776	-0.007753	0.0004497	-0.0004486	0.001532	-0.001535	0.0004248	-0.0004241	0.0024065	-0.0024077	0.005101	-0.005049	0.2175	-0.2172	0.5152	-0.5136	0.2043	-0.204	0.004526	-0.004481	0.946627	-0.94433
-4.8715	0.007865	-0.007856	0.0004692	-0.000468	0.001536	-0.001538	0.0004431	-0.0004423	0.0024483	-0.0024483	0.00528	-0.005228	0.2369	-0.2366	0.5317	-0.5298	0.2228	-0.2225	0.004662	-0.004617	1.00134	-0.998745
-4.8655	0.007959	-0.00795	0.0004895	-0.0004883	0.001538	-0.00154	0.0004623	-0.0004615	0.0024898	-0.0024898	0.005465	-0.005412	0.2576	-0.2573	0.5487	-0.5467	0.2425	-0.2422	0.0048	-0.004755	1.05906	-1.05637
-4.8585	0.008043	-0.008032	0.0005108	-0.0005095	0.001538	-0.001539	0.0004825	-0.0004816	0.0025313	-0.0025301	0.005655	-0.005602	0.2797	-0.2794	0.5664	-0.5642	0.2636	-0.2633	0.00494	-0.004895	1.1203	-1.1174
-4.8525	0.008115	-0.008103	0.0005331	-0.0005317	0.001535	-0.001536	0.0005036	-0.0005026	0.0025717	-0.0025703	0.005851	-0.005797	0.3031	-0.3029	0.5848	-0.5824	0.2861	-0.2858	0.005083	-0.005038	1.18493	-1.18194
-4.8455	0.008176	-0.008163	0.0005563	-0.0005549	0.001531	-0.001532	0.0005257	-0.0005246	0.002613	-0.0026115	0.006052	-0.005998	0.328	-0.3277	0.6039	-0.6013	0.3099	-0.3096	0.005229	-0.005183	1.25308	-1.24978
-4.8385	0.008226	-0.008211	0.0005805	-0.000579	0.001526	-0.001525	0.0005487	-0.0005475	0.0026552	-0.0026515	0.006259	-0.006204	0.3543	-0.354	0.6238	-0.621	0.3352	-0.3349	0.005377	-0.005331	1.32494	-1.32143
-4.8325	0.008264	-0.008248	0.0006057	-0.0006042	0.001518	-0.001517	0.0005727	-0.0005715	0.0026964	-0.0026927	0.006472	-0.006415	0.382	-0.3817	0.6445	-0.6415	0.3618	-0.3616	0.005528	-0.005481	1.4003	-1.3967
-4.8255	0.008291	-0.008274	0.0006319	-0.0006302	0.001509	-0.001508	0.0005977	-0.0005963	0.0027386	-0.0027345	0.006691	-0.006632	0.4111	-0.4109	0.6659	-0.6628	0.39	-0.3897	0.005681	-0.005633	1.47937	-1.47566
-4.8195	0.008307	-0.008288	0.0006591	-0.0006573	0.001498	-0.001497	0.0006236	-0.0006221	0.0027807	-0.0027764	0.006916	-0.006855	0.4416	-0.4414	0.6882	-0.6849	0.4195	-0.4193	0.005838	-0.005787	1.56205	-1.55824
-4.8125	0.008311	-0.008291	0.0006871	-0.0006852	0.001486	-0.001484	0.0006505	-0.0006489	0.0028236	-0.0028181	0.007146	-0.007083	0.4735	-0.4733	0.7114	-0.7079	0.4505	-0.4503	0.005997	-0.005944	1.64854	-1.64453
-4.8055	0.008305	-0.008283	0.0007161	-0.0007141	0.001473	-0.00147	0.0006783	-0.0006765	0.0028674	-0.0028606	0.007383	-0.007316	0.5068	-0.5066	0.7354	-0.7318	0.4828	-0.4826	0.006159	-0.006103	1.73854	-1.73442
-4.7995	0.008287	-0.008265	0.0007459	-0.0007438	0.001458	-0.001455	0.0007069	-0.000705	0.0029108	-0.0029038	0.007626	-0.007555	0.5413	-0.5413	0.7602	-0.7565	0.5165	-0.5164	0.006325	-0.006265	1.83195	-1.82802
-4.7925	0.008259	-0.008236	0.0007766	-0.0007742	0.001442	-0.001438	0.0007364	-0.0007343	0.002955	-0.0029465	0.007875	-0.007799	0.5772	-0.5771	0.7859	-0.7821	0.5515	-0.5514	0.006494	-0.006429	1.92897	-1.92483
-4.7865	0.008222	-0.008197	0.0008079	-0.0008054	0.001425	-0.001421	0.0007667	-0.0007644	0.0029996	-0.0029908	0.00813	-0.008048	0.6142	-0.6142	0.8124	-0.8085	0.5877	-0.5877	0.006666	-0.006596	2.0291	-2.02504
-4.7795	0.008174	-0.008148	0.0008399	-0.0008373	0.001407	-0.001403	0.0007976	-0.0007952	0.0030445	-0.0030355	0.008391	-0.008303	0.6522	-0.6523	0.8397	-0.8357	0.6251	-0.6251	0.006842	-0.006766	2.13223	-2.12817
-4.7725	0.008117	-0.008091	0.0008726	-0.0008697	0.001389	-0.001384	0.0008292	-0.0008266	0.0030908	-0.0030803	0.008659	-0.008563	0.6913	-0.6915	0.8677	-0.8637	0.6636	-0.6637	0.007022	-0.006939	2.23828	-2.2344
-4.7665	0.008051	-0.008024	0.0009056	-0.0009026	0.001369	-0.001364	0.0008614	-0.0008586	0.003136	-0.0031252	0.008933	-0.008829	0.7313	-0.7315	0.8965	-0.8924	0.7031	-0.7032	0.007207	-0.007116	2.34704	-2.34305
-4.7595	0.007977	-0.007949	0.0009391	-0.0009359	0.001349	-0.001344	0.000894	-0.0008909	0.0031821	-0.0031708	0.009213	-0.0091	0.7721	-0.7724	0.9258	-0.9217	0.7434	-0.7436	0.007397	-0.007296	2.45791	-2.4541
-4.7535	0.007895	-0.007866	0.0009729	-0.0009695	0.001329	-0.001323	0.0009269	-0.0009237	0.0032288	-0.0032162	0.0095	-0.009376	0.8135	-0.8139	0.9557	-0.9516	0.7845	-0.7848	0.007591	-0.00748	2.57079	-2.56716
-4.7465	0.007806	-0.007777	0.001007	-0.001003	0.001308	-0.001302	0.0009601	-0.0009566	0.0032751	-0.0032616	0.009794	-0.009658	0.8554	-0.8559	0.9861	-0.982	0.8263	-0.8266	0.007792	-0.007669	2.68539	-2.68183
-4.7405	0.00771	-0.00768	0.001041	-0.001037	0.001287	-0.001281	0.0009934	-0.0009897	0.0033214	-0.0033077	0.0101	-0.009947	0.8977	-0.8982	1.017	-1.013	0.8685	-0.8689	0.007999	-0.007863	2.8013	-2.79791
-4.7335	0.007607	-0.007577	0.001074	-0.00107	0.001265	-0.001259	0.001027	-0.001023	0.003366	-0.003352	0.0104	-0.01024	0.9401	-0.9408	1.048	-1.044	0.911	-0.9115	0.008213	-0.008063	2.91771	-2.9146
-4.7265	0.007499	-0.007468	0.001108	-0.001104	0.001244	-0.001238	0.00106	-0.001056	0.003412	-0.003398	0.01072	-0.01054	0.9826	-0.9833	1.079	-1.075	0.9536	-0.9543	0.008435	-0.008269	3.03436	-3.03141
-4.7205	0.007386	-0.007355	0.001141	-0.001137	0.001222	-0.001216	0.001093	-0.001088	0.003456	-0.003441	0.01104	-0.01085	1.025	-1.026	1.11	-1.106	0.9963	-0.997	0.008666	-0.008483	3.15101	-3.14833
-4.7135	0.007268	-0.007237	0.001173	-0.001169	0.001201	-0.001194	0.001125	-0.00112	0.003499	-0.003483	0.01138	-0.01116	1.067	-1.068	1.141	-1.137	1.039	-1.04	0.008907	-0.008706	3.26729	-3.26487
-4.7075	0.007146	-0.007115	0.001205	-0.0012	0.001179	-0.001173	0.001157	-0.001152	0.003541	-0.003525	0.01172	-0.01149	1.108	-1.109	1.172	-1.168	1.081	-1.082	0.009158	-0.008938	3.38188	-3.37943
-4.7005	0.007021	-0.006989	0.001236	-0.001231	0.001158	-0.001151	0.001187	-0.001182	0.003581	-0.003564	0.01207	-0.01182	1.149	-1.15	1.202	-1.199	1.122	-1.123	0.009422	-0.009181	3.49449	-3.493
-4.6935	0.006893	-0.006861	0.001266	-0.00126	0.001136	-0.00113	0.001217	-0.001212	0.003619	-0.003602	0.01243	-0.01216	1.189	-1.19	1.232	-1.229	1.163	-1.164	0.0097	-0.009437	3.60613	-3.6046
-4.6875	0.006762	-0.00673	0.001294	-0.001289	0.001115	-0.001108	0.001246	-0.001241	0.003655	-0.003638	0.01281	-0.01251	1.227	-1.228	1.261	-1.258	1.203	-1.204	0.009992	-0.009707	3.7138	-3.71222
-4.6805	0.00663	-0.006597	0.001321	-0.001316	0.001094	-0.001087	0.001274	-0.001268	0.003689	-0.003671	0.0132	-0.01288	1.264	-1.266	1.289	-1.286	1.241	-1.242	0.0103	-0.009993	3.8175	-3.81687
-4.6745	0.006496	-0.006462	0.001347	-0.001341	0.001073	-0.001067	0.0013	-0.001294	0.00372	-0.003702	0.0136	-0.01326	1.3	-1.301	1.316	-1.313	1.278	-1.28	0.01063	-0.0103	3.91823	-3.91756
-4.6675	0.006361	-0.006327	0.00137	-0.001365	0.001052	-0.001046	0.001325	-0.001319	0.003747	-0.00373	0.01402	-0.01366	1.334	-1.335	1.341	-1.339	1.314	-1.315	0.01098	-0.01062	4.014	-4.01328
-4.6605	0.006225	-0.006191	0.001392	-0.001386	0.001032	-0.001026	0.001348	-0.001342	0.003772	-0.003754	0.01446	-0.01407	1.366	-1.367	1.365	-1.364	1.347	-1.349	0.01136	-0.01097	4.10382	-4.10504
-4.6545	0.006089	-0.006055	0.001412	-0.001406	0.001011	-0.001005	0.001368	-0.001362	0.003791	-0.003773	0.01492	-0.01451	1.396	-1.397	1.388	-1.387	1.379	-1.381	0.01176	-0.01135	4.18968	-4.19086
-4.6475	0.005954	-0.005919	0.00143	-0.001424	0.0009911	-0.0009855	0.001387	-0.001381	0.0038081	-0.0037905	0.0154	-0.01496	1.423	-1.425	1.409	-1.408	1.409	-1.41	0.01219	-0.01175	4.26859	-4.26971
-4.6415	0.005819	-0.005783	0.001445	-0.001439	0.0009712	-0.0009657	0.001404	-0.001398	0.0038202	-0.0038027	0.01591	-0.01545	1.448	-1.45	1.428	-1.427	1.436	-1.438	0.01265	-0.01219	4.34056	-4.34264
-4.6345	0.005685	-0.005649	0.001458	-0.001452	0.0009513	-0.0009461	0.001419	-0.001412	0.0038283	-0.0038101	0.01645	-0.01596	1.471	-1.473	1.445	-1.444	1.461	-1.463	0.01315	-0.01267	4.4066	-4.40863
-4.6285	0.005553	-0.005515	0.001468	-0.001462	0.0009317	-0.0009266	0.001431	-0.001425	0.0038307	-0.0038136	0.01702	-0.01651	1.491	-1.493	1.46	-1.459	1.483	-1.485	0.01369	-0.01318	4.46471	-4.46669
-4.6215	0.005421	-0.005383	0.001476	-0.00147	0.0009121	-0.0009073	0.001441	-0.001434	0.0038291	-0.0038113	0.01763	-0.0171	1.508	-1.51	1.472	-1.472	1.503	-1.504	0.01428	-0.01375	4.51491	-4.51685
-4.6145	0.005292	-0.005252	0.001482	-0.001475	0.0008926	-0.0008881	0.001448	-0.001441	0.0038226	-0.0038041	0.01829	-0.01774	1.522	-1.524	1.482	-1.483	1.519	-1.521	0.01492	-0.01437	4.55621	-4.56011
-4.6085	0.005165	-0.005124	0.001484	-0.001478	0.0008733	-0.000869	0.001452	-0.001446	0.0038093	-0.003793	0.01899	-0.01842	1.533	-1.535	1.49	-1.491	1.533	-1.535	0.01562	-0.01505	4.59061	-4.59447
-4.6015	0.00504	-0.004998	0.001484	-0.001478	0.0008539	-0.0008499	0.001454	-0.001448	0.0037919	-0.0037759	0.01975	-0.01916	1.542	-1.543	1.495	-1.496	1.544	-1.545	0.01638	-0.01579	4.61713	-4.61895
-4.5955	0.004918	-0.004874	0.001481	-0.001475	0.0008347	-0.0008309	0.001453	-0.001447	0.0037687	-0.0037529	0.02057	-0.01997	1.547	-1.548	1.497	-1.499	1.551	-1.553	0.01721	-0.01661	4.63278	-4.63658
-4.5885	0.004798	-0.004752	0.001475	-0.001469	0.0008154	-0.0008119	0.00145	-0.001444	0.0037404	-0.0037249	0.02146	-0.02085	1.549	-1.55	1.497	-1.499	1.556	-1.557	0.01812	-0.01751	4.64158	-4.64436
-4.5815	0.004681	-0.004633	0.001467	-0.001461	0.0007962	-0.0007929	0.001444	-0.001438	0.0037072	-0.0036919	0.02243	-0.02182	1.548	-1.549	1.494	-1.496	1.557	-1.559	0.01912	-0.01851	4.64055	-4.64433
-4.5755	0.004567	-0.004517	0.001456	-0.00145	0.0007769	-0.0007739	0.001435	-0.001429	0.0036679	-0.0036529	0.02349	-0.02288	1.543	-1.544	1.489	-1.49	1.556	-1.557	0.02023	-0.0196	4.63172	-4.63348
-4.5685	0.004456	-0.004404	0.001442	-0.001436	0.0007576	-0.0007549	0.001423	-0.001418	0.0036226	-0.0036089	0.02465	-0.02404	1.536	-1.537	1.48	-1.482	1.551	-1.552	0.02144	-0.02082	4.61309	-4.61586
-4.5625	0.004349	-0.004295	0.001426	-0.00142	0.0007383	-0.0007359	0.001409	-0.001404	0.0035733	-0.0035599	0.02592	-0.02532	1.526	-1.527	1.469	-1.472	1.543	-1.544	0.02277	-0.02216	4.58669	-4.59048
-4.5555	0.004244	-0.004188	0.001407	-0.001402	0.000719	-0.0007168	0.001393	-0.001387	0.003519	-0.0035058	0.02733	-0.02674	1.513	-1.513	1.456	-1.458	1.533	-1.533	0.02425	-0.02364	4.55358	-4.55438
-4.5485	0.004143	-0.004085	0.001386	-0.00138	0.0006997	-0.0006978	0.001374	-0.001368	0.0034597	-0.0034458	0.02887	-0.0283	1.497	-1.497	1.439	-1.442	1.519	-1.519	0.02588	-0.02528	4.50975	-4.51158
-4.5425	0.004046	-0.003985	0.001362	-0.001357	0.0006804	-0.0006787	0.001353	-0.001347	0.0033954	-0.0033827	0.03058	-0.03003	1.478	-1.478	1.421	-1.424	1.503	-1.503	0.02767	-0.0271	4.46025	-4.46213
-4.5355	0.003952	-0.003889	0.001336	-0.001332	0.000661	-0.0006595	0.001329	-0.001324	0.003326	-0.0033155	0.03247	-0.03195	1.457	-1.457	1.4	-1.403	1.484	-1.483	0.02966	-0.02912	4.40313	-4.40407
-4.5295	0.003861	-0.003796	0.001309	-0.001304	0.0006417	-0.0006404	0.001304	-0.001299	0.0032547	-0.0032434	0.03456	-0.03407	1.434	-1.433	1.376	-1.38	1.462	-1.462	0.03186	-0.03135	4.33842	-4.34042
-4.5225	0.003775	-0.003707	0.001279	-0.001275	0.0006224	-0.0006213	0.001276	-0.001272	0.0031774	-0.0031683	0.03687	-0.03642	1.408	-1.407	1.351	-1.354	1.438	-1.437	0.0343	-0.03383	4.26817	-4.26825
-4.5165	0.003692	-0.003622	0.001248	-0.001244	0.0006032	-0.0006023	0.001247	-0.001243	0.0030982	-0.0030893	0.03944	-0.03904	1.38	-1.379	1.324	-1.327	1.412	-1.411	0.03699	-0.03657	4.19243	-4.19261
-4.5095	0.003612	-0.00354	0.001215	-0.001212	0.000584	-0.0005833	0.001216	-0.001212	0.003015	-0.0030073	0.04228	-0.04193	1.351	-1.349	1.294	-1.298	1.384	-1.383	0.03997	-0.03961	4.11125	-4.11154
-4.5025	0.003537	-0.003462	0.001181	-0.001178	0.000565	-0.0005645	0.001184	-0.00118	0.00293	-0.0029225	0.04543	-0.04515	1.319	-1.318	1.264	-1.267	1.354	-1.352	0.04328	-0.04297	4.02571	-4.02512
-4.4965	0.003465	-0.003389	0.001146	-0.001143	0.0005461	-0.0005457	0.00115	-0.001147	0.0028421	-0.0028357	0.04893	-0.04871	1.286	-1.284	1.231	-1.234	1.322	-1.32	0.04693	-0.04669	3.93486	-3.9334
-4.4895	0.003397	-0.003319	0.00111	-0.001107	0.0005274	-0.0005272	0.001116	-0.001112	0.0027534	-0.0027462	0.05281	-0.05266	1.252	-1.25	1.197	-1.201	1.289	-1.287	0.05097	-0.0508	3.84178	-3.84146
-4.4835	0.003332	-0.003253	0.001073	-0.00107	0.0005089	-0.0005088	0.00108	-0.001077	0.0026619	-0.0026558	0.0571	-0.05703	1.217	-1.214	1.162	-1.166	1.255	-1.252	0.05545	-0.05535	3.74655	-3.74438
-4.4765	0.003271	-0.003191	0.001036	-0.001033	0.0004906	-0.0004907	0.001044	-0.001041	0.0025706	-0.0025647	0.06186	-0.06187	1.181	-1.178	1.127	-1.13	1.219	-1.217	0.06039	-0.06038	3.64925	-3.64725
-4.4695	0.003214	-0.003133	0.0009976	-0.0009951	0.0004727	-0.0004728	0.001007	-0.001005	0.0024773	-0.0024729	0.06712	-0.06723	1.144	-1.141	1.09	-1.093	1.183	-1.18	0.06584	-0.06593	3.54996	-3.54716
-4.4635	0.003161	-0.003078	0.0009593	-0.0009571	0.000455	-0.0004553	0.0009703	-0.0009678	0.0023846	-0.0023802	0.07293	-0.07314	1.107	-1.103	1.053	-1.056	1.146	-1.143	0.07186	-0.07204	3.45079	-3.44718
-4.4565	0.003111	-0.003028	0.0009211	-0.000919	0.0004378	-0.0004382	0.000933	-0.0009307	0.0022919	-0.0022879	0.07936	-0.07966	1.069	-1.065	1.015	-1.018	1.109	-1.105	0.0785	-0.07878	3.35086	-3.34644
-4.4505	0.003065	-0.002982	0.0008829	-0.0008811	0.000421	-0.0004214	0.0008957	-0.0008937	0.0021996	-0.0021962	0.08645	-0.08685	1.031	-1.027	0.9771	-0.9799	1.071	-1.067	0.08581	-0.0862	3.25136	-3.24695
-4.4435	0.003022	-0.002939	0.000845	-0.0008435	0.0004046	-0.0004051	0.0008585	-0.0008568	0.0021081	-0.0021054	0.09425	-0.09477	0.9934	-0.9893	0.9391	-0.9418	1.033	-1.03	0.09385	-0.09435	3.1536	-3.15022
-4.4365	0.002983	-0.0029	0.0008076	-0.0008062	0.0003887	-0.0003892	0.0008217	-0.0008202	0.002018	-0.0020156	0.1028	-0.1035	0.9559	-0.9517	0.9012	-0.9037	0.9958	-0.9918	0.1027	-0.1033	3.0584	-3.054
-4.4305	0.002947	-0.002865	0.0007707	-0.0007696	0.0003733	-0.0003739	0.0007853	-0.000784	0.0019293	-0.0019275	0.1123	-0.113	0.9188	-0.9146	0.8635	-0.8659	0.9585	-0.9544	0.1124	-0.1131	2.9655	-2.961
-4.4235	0.002915	-0.002834	0.0007346	-0.0007337	0.0003584	-0.0003591	0.0007496	-0.0007485	0.0018426	-0.0018413	0.1226	-0.1235	0.8823	-0.878	0.8262	-0.8285	0.9216	-0.9174	0.123	-0.1238	2.8757	-2.8712
-4.4175	0.002886	-0.002806	0.0006993	-0.0006986	0.0003441	-0.0003449	0.0007146	-0.0007137	0.001758	-0.0017572	0.134	-0.135	0.8465	-0.8422	0.7895	-0.7915	0.8854	-0.8811	0.1346	-0.1356	2.79	-2.7854
-4.4105	0.00286	-0.002782	0.000665	-0.0006645	0.0003305	-0.0003313	0.0006804	-0.0006798	0.0016759	-0.0016756	0.1464	-0.1475	0.8116	-0.8072	0.7534	-0.7553	0.8498	-0.8456	0.1473	-0.1483	2.7085	-2.7039
-4.4045	0.002837	-0.002761	0.0006318	-0.0006315	0.0003174	-0.0003183	0.0006473	-0.0006469	0.0015965	-0.0015967	0.1599	-0.1611	0.7776	-0.7733	0.7181	-0.7198	0.8152	-0.811	0.1611	-0.1623	2.6319	-2.6275
-4.3975	0.002817	-0.002743	0.0005997	-0.0005996	0.000305	-0.0003059	0.0006152	-0.000615	0.0015199	-0.0015205	0.1747	-0.176	0.7447	-0.7404	0.6837	-0.6853	0.7816	-0.7775	0.1762	-0.1774	2.5609	-2.5566
-4.3905	0.0028	-0.002729	0.000569	-0.000569	0.0002933	-0.0002942	0.0005843	-0.0005844	0.0014466	-0.0014476	0.1907	-0.1921	0.713	-0.7088	0.6503	-0.6517	0.7491	-0.7451	0.1925	-0.1939	2.4956	-2.4916
-4.3845	0.002786	-0.002718	0.0005395	-0.0005398	0.0002822	-0.0002832	0.0005547	-0.000555	0.0013764	-0.001378	0.2081	-0.2096	0.6825	-0.6785	0.6179	-0.6191	0.7178	-0.7139	0.2102	-0.2117	2.4365	-2.4328
-4.3775	0.002774	-0.002709	0.0005115	-0.0005119	0.0002718	-0.0002729	0.0005264	-0.0005269	0.0013097	-0.0013117	0.227	-0.2285	0.6534	-0.6495	0.5867	-0.5877	0.6878	-0.6841	0.2294	-0.231	2.3843	-2.3808
-4.3715	0.002765	-0.002704	0.0004849	-0.0004855	0.0002621	-0.0002632	0.0004996	-0.0005002	0.0012466	-0.0012489	0.2473	-0.249	0.6256	-0.622	0.5566	-0.5575	0.6591	-0.6557	0.2501	-0.2518	2.3387	-2.336
-4.3645	0.002758	-0.002701	0.0004598	-0.0004606	0.0002531	-0.0002542	0.0004741	-0.000475	0.001187	-0.0011898	0.2693	-0.271	0.5993	-0.596	0.5278	-0.5286	0.6319	-0.6287	0.2724	-0.2742	2.3007	-2.2985
-4.3575	0.002753	-0.0027	0.0004362	-0.0004372	0.0002447	-0.0002459	0.0004501	-0.0004512	0.001131	-0.0011343	0.2929	-0.2947	0.5745	-0.5714	0.5003	-0.5009	0.6061	-0.6032	0.2964	-0.2982	2.2702	-2.2684
-4.3515	0.002751	-0.002702	0.0004142	-0.0004154	0.000237	-0.0002382	0.0004277	-0.000429	0.0010789	-0.0010826	0.3183	-0.3202	0.5512	-0.5484	0.4741	-0.4745	0.5819	-0.5793	0.3222	-0.324	2.2477	-2.2464
-4.3445	0.00275	-0.002707	0.0003937	-0.0003951	0.00023	-0.0002312	0.0004067	-0.0004083	0.0010304	-0.0010346	0.3455	-0.3474	0.5294	-0.527	0.4491	-0.4494	0.5592	-0.557	0.3498	-0.3517	2.233	-2.2325
-4.3385	0.002752	-0.002713	0.0003748	-0.0003764	0.0002236	-0.0002249	0.0003873	-0.0003891	0.0009857	-0.0009904	0.3746	-0.3765	0.5092	-0.5071	0.4255	-0.4257	0.5381	-0.5362	0.3792	-0.3811	2.2266	-2.2266
-4.3315	0.002755	-0.002721	0.0003575	-0.0003592	0.0002178	-0.0002192	0.0003695	-0.0003714	0.0009448	-0.0009498	0.4056	-0.4075	0.4905	-0.4888	0.4032	-0.4033	0.5185	-0.517	0.4106	-0.4125	2.2284	-2.2291
-4.3255	0.002759	-0.00273	0.0003417	-0.0003436	0.0002127	-0.0002141	0.0003531	-0.0003553	0.0009075	-0.000913	0.4385	-0.4405	0.4733	-0.4721	0.3822	-0.3821	0.5004	-0.4993	0.4439	-0.4459	2.2383	-2.2399
-4.3185	0.002765	-0.002741	0.0003274	-0.0003295	0.0002081	-0.0002095	0.0003383	-0.0003407	0.0008738	-0.0008797	0.4735	-0.4754	0.4576	-0.4568	0.3624	-0.3622	0.484	-0.4833	0.4793	-0.4812	2.2568	-2.2589
-4.3115	0.002772	-0.002754	0.0003146	-0.000317	0.000204	-0.0002056	0.000325	-0.0003276	0.0008436	-0.0008502	0.5105	-0.5124	0.4435	-0.4431	0.3438	-0.3436	0.469	-0.4688	0.5167	-0.5186	2.2835	-2.2865
-4.3055	0.00278	-0.002768	0.0003033	-0.0003059	0.0002005	-0.0002021	0.0003131	-0.0003159	0.0008169	-0.0008239	0.5496	-0.5514	0.4308	-0.4308	0.3265	-0.3261	0.4556	-0.4557	0.5562	-0.5581	2.3187	-2.3221
-4.2985	0.002789	-0.002782	0.0002935	-0.0002962	0.0001975	-0.0001992	0.0003027	-0.0003057	0.0007937	-0.0008011	0.5907	-0.5925	0.4195	-0.4199	0.3103	-0.3098	0.4436	-0.4442	0.5978	-0.5996	2.3619	-2.366
-4.2925	0.002799	-0.002798	0.000285	-0.0002879	0.0001949	-0.0001967	0.0002937	-0.0002969	0.0007736	-0.0007815	0.6339	-0.6356	0.4095	-0.4104	0.2952	-0.2947	0.433	-0.4341	0.6414	-0.6431	2.413	-2.4179
-4.2855	0.00281	-0.002814	0.0002778	-0.000281	0.0001928	-0.0001947	0.000286	-0.0002894	0.0007566	-0.0007651	0.6792	-0.6808	0.4009	-0.4023	0.2811	-0.2806	0.4238	-0.4253	0.687	-0.6887	2.472	-2.4777
-4.2785	0.002821	-0.00283	0.000272	-0.0002754	0.0001911	-0.0001931	0.0002796	-0.0002833	0.0007427	-0.0007518	0.7264	-0.7279	0.3936	-0.3954	0.2681	-0.2675	0.416	-0.4179	0.7347	-0.7362	2.5388	-2.5449
-4.2725	0.002832	-0.002847	0.0002674	-0.000271	0.0001897	-0.0001918	0.0002745	-0.0002784	0.0007316	-0.0007412	0.7756	-0.777	0.3876	-0.3898	0.256	-0.2553	0.4094	-0.4118	0.7843	-0.7857	2.6129	-2.6196
-4.2655	0.002843	-0.002864	0.000264	-0.0002679	0.0001887	-0.0001909	0.0002706	-0.0002747	0.0007233	-0.0007335	0.8268	-0.828	0.3826	-0.3853	0.2448	-0.244	0.4041	-0.4068	0.8358	-0.837	2.6941	-2.7011
-4.2595	0.002855	-0.002881	0.0002617	-0.0002658	0.000188	-0.0001903	0.0002679	-0.0002722	0.0007176	-0.0007283	0.8797	-0.8808	0.3789	-0.3819	0.2344	-0.2336	0.3999	-0.4031	0.8891	-0.8902	2.782	-2.7896
-4.2525	0.002866	-0.002898	0.0002606	-0.0002649	0.0001875	-0.00019	0.0002662	-0.0002708	0.0007143	-0.0007257	0.9343	-0.9352	0.3761	-0.3795	0.2247	-0.224	0.3969	-0.4004	0.9441	-0.945	2.8761	-2.8841
-4.2455	0.002877	-0.002914	0.0002604	-0.000265	0.0001873	-0.0001899	0.0002656	-0.0002704	0.0007133	-0.0007253	0.9905	-0.9913	0.3744	-0.3781	0.2158	-0.215	0.3949	-0.3987	1.001	-1.001	2.9766	-2.9841
-4.2395	0.002888	-0.002931	0.0002613	-0.0002661	0.0001873	-0.00019	0.000266	-0.000271	0.0007146	-0.0007271	1.048	-1.049	0.3736	-0.3777	0.2075	-0.2067	0.3939	-0.398	1.059	-1.059	3.082	-3.0904
-4.2325	0.002899	-0.002946	0.000263	-0.0002681	0.0001874	-0.0001903	0.0002673	-0.0002726	0.0007177	-0.000731	1.107	-1.108	0.3736	-0.378	0.1998	-0.1991	0.3938	-0.3982	1.118	-1.118	3.1922	-3.2013
-4.2265	0.002908	-0.002961	0.0002656	-0.0002709	0.0001877	-0.0001907	0.0002695	-0.000275	0.0007228	-0.0007366	1.167	-1.167	0.3745	-0.3792	0.1927	-0.1919	0.3945	-0.3992	1.178	-1.179	3.3067	-3.3163
-4.2195	0.002917	-0.002975	0.000269	-0.0002746	0.0001881	-0.0001912	0.0002725	-0.0002782	0.0007296	-0.000744	1.228	-1.228	0.3761	-0.381	0.1861	-0.1853	0.396	-0.401	1.24	-1.24	3.4262	-3.4353
-4.2135	0.002925	-0.002988	0.0002732	-0.000279	0.0001886	-0.0001918	0.0002763	-0.0002822	0.0007381	-0.000753	1.29	-1.29	0.3784	-0.3835	0.1799	-0.1791	0.3982	-0.4034	1.302	-1.301	3.5485	-3.557
-4.2065	0.002933	-0.002999	0.000278	-0.0002841	0.0001892	-0.0001925	0.0002808	-0.0002869	0.000748	-0.0007635	1.352	-1.352	0.3813	-0.3866	0.174	-0.1733	0.4011	-0.4064	1.364	-1.364	3.6724	-3.6823
-4.1995	0.002939	-0.00301	0.0002835	-0.0002899	0.0001898	-0.0001932	0.0002859	-0.0002923	0.0007592	-0.0007754	1.415	-1.414	0.3848	-0.3902	0.1686	-0.1678	0.4045	-0.41	1.427	-1.426	3.7999	-3.808
-4.1935	0.002944	-0.003019	0.0002896	-0.0002962	0.0001904	-0.000194	0.0002916	-0.0002982	0.0007716	-0.0007884	1.478	-1.477	0.3887	-0.3943	0.1634	-0.1627	0.4085	-0.414	1.49	-1.489	3.9286	-3.937
-4.1865	0.002947	-0.003027	0.0002963	-0.0003031	0.000191	-0.0001947	0.0002979	-0.0003047	0.0007852	-0.0008025	1.54	-1.539	0.3931	-0.3987	0.1585	-0.1579	0.4128	-0.4185	1.552	-1.551	4.0564	-4.0651
-4.1805	0.00295	-0.003034	0.0003034	-0.0003104	0.0001916	-0.0001954	0.0003047	-0.0003116	0.0007997	-0.0008174	1.602	-1.601	0.3978	-0.4035	0.1538	-0.1532	0.4176	-0.4233	1.614	-1.613	4.1852	-4.194
-4.1735	0.002951	-0.003039	0.000311	-0.0003182	0.0001922	-0.0001961	0.0003119	-0.000319	0.0008151	-0.0008333	1.663	-1.662	0.4029	-0.4086	0.1494	-0.1488	0.4227	-0.4283	1.675	-1.674	4.313	-4.3217
-4.1665	0.00295	-0.003042	0.0003189	-0.0003264	0.0001927	-0.0001967	0.0003195	-0.0003268	0.0008311	-0.0008499	1.723	-1.722	0.4082	-0.4139	0.1451	-0.1446	0.428	-0.4336	1.735	-1.734	4.4393	-4.4481
-4.1605	0.002948	-0.003043	0.0003273	-0.0003349	0.0001931	-0.0001972	0.0003275	-0.0003349	0.0008479	-0.000867	1.782	-1.78	0.4137	-0.4193	0.141	-0.1405	0.4335	-0.439	1.794	-1.792	4.5642	-4.5708
-4.1535	0.002945	-0.003043	0.0003359	-0.0003437	0.0001935	-0.0001977	0.0003358	-0.0003433	0.0008652	-0.0008847	1.839	-1.837	0.4193	-0.4249	0.1369	-0.1365	0.4392	-0.4446	1.851	-1.849	4.6854	-4.692
-4.1475	0.00294	-0.003041	0.0003449	-0.0003528	0.0001938	-0.000198	0.0003443	-0.000352	0.000883	-0.0009028	1.895	-1.893	0.4251	-0.4305	0.133	-0.1326	0.4449	-0.4501	1.906	-1.904	4.804	-4.8102
-4.1405	0.002933	-0.003037	0.000354	-0.0003621	0.0001941	-0.0001983	0.0003531	-0.0003608	0.0009012	-0.0009212	1.948	-1.946	0.4309	-0.4361	0.1292	-0.1289	0.4506	-0.4557	1.959	-1.957	4.9177	-4.9237
-4.1335	0.002924	-0.003032	0.0003634	-0.0003715	0.0001942	-0.0001985	0.0003621	-0.0003699	0.0009197	-0.0009399	1.998	-1.996	0.4367	-0.4417	0.1255	-0.1252	0.4564	-0.4612	2.009	-2.007	5.0256	-5.0311
-4.1275	0.002914	-0.003024	0.000373	-0.0003811	0.0001943	-0.0001985	0.0003712	-0.000379	0.0009385	-0.0009586	2.046	-2.044	0.4424	-0.4473	0.1218	-0.1216	0.462	-0.4666	2.057	-2.054	5.1292	-5.1335
-4.1205	0.002902	-0.003014	0.0003827	-0.0003909	0.0001942	-0.0001985	0.0003805	-0.0003883	0.0009574	-0.0009777	2.091	-2.089	0.4481	-0.4527	0.1182	-0.118	0.4675	-0.4718	2.101	-2.099	5.2258	-5.2305
-4.1145	0.002888	-0.003003	0.0003926	-0.0004007	0.0001941	-0.0001983	0.0003899	-0.0003976	0.0009766	-0.0009966	2.133	-2.13	0.4536	-0.4579	0.1146	-0.1145	0.4728	-0.4769	2.142	-2.14	5.316	-5.3193
-4.1075	0.002873	-0.002989	0.0004025	-0.0004106	0.0001939	-0.000198	0.0003994	-0.0004069	0.0009958	-0.0010155	2.171	-2.168	0.459	-0.463	0.1111	-0.111	0.4779	-0.4817	2.18	-2.178	5.399	-5.4017
-4.1015	0.002856	-0.002974	0.0004126	-0.0004205	0.0001936	-0.0001976	0.0004089	-0.0004163	0.0010151	-0.0010344	2.205	-2.203	0.4642	-0.4678	0.1077	-0.1076	0.4828	-0.4862	2.214	-2.211	5.4737	-5.4756
-4.0945	0.002837	-0.002957	0.0004226	-0.0004304	0.0001932	-0.0001971	0.0004184	-0.0004256	0.0010342	-0.0010531	2.236	-2.233	0.4691	-0.4724	0.1042	-0.1042	0.4874	-0.4904	2.244	-2.241	5.5407	-5.541
-4.0875	0.002817	-0.002938	0.0004328	-0.0004403	0.0001927	-0.0001965	0.0004279	-0.0004349	0.0010534	-0.0010717	2.262	-2.26	0.4738	-0.4767	0.1008	-0.1009	0.4917	-0.4943	2.27	-2.267	5.5983	-5.5989
-4.0815	0.002795	-0.002917	0.0004429	-0.0004502	0.0001921	-0.0001958	0.0004374	-0.0004442	0.0010724	-0.0010902	2.284	-2.282	0.4782	-0.4807	0.09747	-0.09754	0.4956	-0.4978	2.292	-2.289	5.64727	-5.64704
-4.0745	0.002772	-0.002894	0.000453	-0.00046	0.0001915	-0.000195	0.0004469	-0.0004533	0.0010914	-0.0011083	2.302	-2.3	0.4823	-0.4844	0.09415	-0.09426	0.4992	-0.501	2.309	-2.306	5.68665	-5.68566
-4.0685	0.002747	-0.002869	0.0004632	-0.0004698	0.0001908	-0.0001941	0.0004564	-0.0004624	0.0011104	-0.0011263	2.316	-2.313	0.4861	-0.4878	0.09088	-0.09103	0.5024	-0.5037	2.322	-2.319	5.71738	-5.71453
-4.0615	0.002721	-0.002843	0.0004733	-0.0004795	0.0001901	-0.0001931	0.0004657	-0.0004713	0.0011291	-0.0011439	2.325	-2.322	0.4895	-0.4907	0.08766	-0.08783	0.5052	-0.506	2.33	-2.328	5.73736	-5.73453
-4.0545	0.002693	-0.002815	0.0004833	-0.0004891	0.0001893	-0.000192	0.000475	-0.0004802	0.0011476	-0.0011613	2.329	-2.327	0.4926	-0.4934	0.08449	-0.08469	0.5076	-0.5079	2.334	-2.332	5.74769	-5.74499
-4.0485	0.002665	-0.002786	0.0004934	-0.0004986	0.0001885	-0.0001909	0.0004843	-0.0004889	0.0011662	-0.0011784	2.329	-2.327	0.4953	-0.4956	0.08137	-0.0816	0.5095	-0.5094	2.333	-2.331	5.74817	-5.7446
-4.0415	0.002635	-0.002755	0.0005033	-0.000508	0.0001876	-0.0001897	0.0004934	-0.0004975	0.0011843	-0.0011952	2.324	-2.323	0.4977	-0.4975	0.07831	-0.07856	0.511	-0.5104	2.328	-2.326	5.73901	-5.73546
-4.0355	0.002604	-0.002723	0.0005132	-0.0005173	0.0001867	-0.0001885	0.0005024	-0.0005059	0.0012023	-0.0012117	2.315	-2.314	0.4996	-0.4989	0.07532	-0.07558	0.5121	-0.511	2.318	-2.316	5.72002	-5.71548
-4.0285	0.002572	-0.00269	0.0005231	-0.0005265	0.0001858	-0.0001872	0.0005113	-0.0005142	0.0012202	-0.0012279	2.302	-2.3	0.5012	-0.5	0.07239	-0.07266	0.5127	-0.5112	2.303	-2.302	5.69129	-5.68586
-4.0215	0.00254	-0.002656	0.0005328	-0.0005356	0.0001849	-0.0001858	0.0005201	-0.0005223	0.0012378	-0.0012437	2.284	-2.282	0.5024	-0.5007	0.06953	-0.06981	0.5129	-0.5109	2.285	-2.283	5.65383	-5.64641
-4.0155	0.002507	-0.00262	0.0005425	-0.0005446	0.0001839	-0.0001845	0.0005288	-0.0005303	0.0012552	-0.0012594	2.262	-2.26	0.5031	-0.501	0.06674	-0.06703	0.5126	-0.5101	2.262	-2.261	5.60644	-5.59913
-4.0085	0.002473	-0.002584	0.0005521	-0.0005534	0.000183	-0.0001831	0.0005374	-0.0005381	0.0012725	-0.0012746	2.235	-2.234	0.5035	-0.5009	0.06404	-0.06433	0.5119	-0.509	2.235	-2.234	5.54944	-5.54223
-4.0025	0.002439	-0.002547	0.0005616	-0.0005622	0.0001821	-0.0001816	0.0005458	-0.0005458	0.0012895	-0.0012896	2.205	-2.204	0.5035	-0.5005	0.06141	-0.0617	0.5108	-0.5074	2.204	-2.203	5.48471	-5.4766
-3.9955	0.002404	-0.002509	0.000571	-0.0005708	0.0001811	-0.0001802	0.0005541	-0.0005533	0.0013062	-0.0013043	2.171	-2.171	0.5032	-0.4997	0.05887	-0.05915	0.5092	-0.5055	2.17	-2.169	5.41227	-5.40435
-3.9895	0.002369	-0.002471	0.0005803	-0.0005793	0.0001802	-0.0001788	0.0005622	-0.0005607	0.0013227	-0.0013188	2.134	-2.133	0.5025	-0.4985	0.05641	-0.05668	0.5073	-0.5031	2.132	-2.131	5.33221	-5.32228
-3.9825	0.002335	-0.002432	0.0005895	-0.0005876	0.0001794	-0.0001774	0.0005702	-0.0005679	0.0013391	-0.0013329	2.093	-2.093	0.5014	-0.497	0.05404	-0.0543	0.5049	-0.5004	2.09	-2.09	5.24334	-5.2347
-3.9755	0.0023	-0.002393	0.0005985	-0.0005958	0.0001785	-0.000176	0.000578	-0.0005749	0.001355	-0.0013467	2.05	-2.049	0.4999	-0.4952	0.05176	-0.052	0.5022	-0.4973	2.046	-2.046	5.14986	-5.1395
-3.9695	0.002265	-0.002354	0.0006075	-0.0006039	0.0001776	-0.0001746	0.0005857	-0.0005818	0.0013708	-0.0013603	2.003	-2.003	0.4981	-0.4931	0.04957	-0.04979	0.4991	-0.4939	1.999	-1.999	5.04877	-5.03879
-3.9625	0.002231	-0.002315	0.0006162	-0.0006119	0.0001768	-0.0001732	0.0005932	-0.0005885	0.0013862	-0.0013736	1.954	-1.954	0.496	-0.4907	0.04747	-0.04767	0.4957	-0.4902	1.949	-1.95	4.94217	-4.93257
-3.9565	0.002197	-0.002276	0.0006248	-0.0006197	0.0001761	-0.0001719	0.0006005	-0.0005951	0.0014014	-0.0013867	1.903	-1.903	0.4936	-0.488	0.04545	-0.04563	0.4919	-0.4862	1.898	-1.898	4.83195	-4.82083
-3.9495	0.002164	-0.002238	0.0006333	-0.0006274	0.0001753	-0.0001706	0.0006077	-0.0006016	0.0014163	-0.0013996	1.849	-1.85	0.4908	-0.485	0.04353	-0.04368	0.4878	-0.4819	1.844	-1.844	4.71513	-4.70458
-3.9425	0.002131	-0.0022	0.0006415	-0.000635	0.0001746	-0.0001693	0.0006146	-0.0006078	0.0014307	-0.0014121	1.794	-1.795	0.4878	-0.4817	0.0417	-0.04182	0.4834	-0.4774	1.788	-1.789	4.5949	-4.58492
-3.9365	0.002099	-0.002162	0.0006496	-0.0006423	0.000174	-0.0001681	0.0006214	-0.0006139	0.001445	-0.0014243	1.738	-1.738	0.4844	-0.4782	0.03995	-0.04005	0.4787	-0.4726	1.732	-1.732	4.47305	-4.46085
-3.9295	0.002068	-0.002125	0.0006575	-0.0006495	0.0001734	-0.0001669	0.0006279	-0.0006199	0.0014588	-0.0014363	1.68	-1.681	0.4808	-0.4745	0.03829	-0.03836	0.4738	-0.4676	1.674	-1.674	4.34689	-4.33546
-3.9235	0.002038	-0.002089	0.0006651	-0.0006566	0.0001728	-0.0001658	0.0006342	-0.0006256	0.0014721	-0.001448	1.622	-1.622	0.4769	-0.4706	0.03672	-0.03675	0.4686	-0.4623	1.615	-1.616	4.21922	-4.20765
-3.9165	0.002009	-0.002054	0.0006725	-0.0006634	0.0001723	-0.0001647	0.0006403	-0.0006312	0.0014851	-0.0014593	1.563	-1.563	0.4728	-0.4664	0.03522	-0.03522	0.4632	-0.4569	1.555	-1.556	4.08922	-4.07752
-3.9095	0.001981	-0.002019	0.0006796	-0.0006701	0.0001718	-0.0001637	0.0006461	-0.0006366	0.0014975	-0.0014704	1.503	-1.504	0.4684	-0.4621	0.03381	-0.03377	0.4576	-0.4514	1.496	-1.496	3.95881	-3.94727
-3.9035	0.001954	-0.001986	0.0006865	-0.0006765	0.0001713	-0.0001628	0.0006517	-0.0006418	0.0015095	-0.0014811	1.443	-1.444	0.4638	-0.4575	0.03247	-0.0324	0.4517	-0.4456	1.436	-1.437	3.82697	-3.8165
-3.8965	0.001929	-0.001954	0.000693	-0.0006828	0.0001709	-0.0001619	0.000657	-0.0006468	0.0015209	-0.0014915	1.384	-1.384	0.459	-0.4528	0.0312	-0.0311	0.4457	-0.4398	1.376	-1.377	3.6959	-3.6847
-3.8905	0.001905	-0.001924	0.0006993	-0.0006887	0.0001705	-0.0001611	0.000662	-0.0006515	0.0015318	-0.0015013	1.324	-1.325	0.454	-0.4479	0.03001	-0.02988	0.4395	-0.4337	1.316	-1.317	3.56351	-3.55348
-3.8835	0.001883	-0.001895	0.0007052	-0.0006945	0.0001701	-0.0001604	0.0006667	-0.0006561	0.001542	-0.001511	1.265	-1.266	0.4487	-0.4429	0.02888	-0.02872	0.4332	-0.4276	1.258	-1.259	3.43378	-3.42422
-3.8775	0.001862	-0.001867	0.0007108	-0.0006999	0.0001698	-0.0001597	0.0006711	-0.0006604	0.0015517	-0.00152	1.207	-1.208	0.4433	-0.4377	0.02782	-0.02763	0.4266	-0.4214	1.2	-1.201	3.30472	-3.29573
-3.8705	0.001843	-0.001841	0.000716	-0.0007051	0.0001695	-0.0001591	0.0006751	-0.0006644	0.0015606	-0.0015286	1.15	-1.151	0.4376	-0.4324	0.02681	-0.02659	0.42	-0.4151	1.142	-1.143	3.17641	-3.16809
-3.8635	0.001825	-0.001817	0.0007208	-0.00071	0.0001693	-0.0001586	0.0006789	-0.0006682	0.001569	-0.0015368	1.094	-1.095	0.4318	-0.4269	0.02587	-0.02562	0.4132	-0.4086	1.086	-1.087	3.05087	-3.04312
-3.8575	0.001809	-0.001795	0.0007253	-0.0007145	0.000169	-0.0001581	0.0006823	-0.0006718	0.0015766	-0.0015444	1.039	-1.04	0.4258	-0.4213	0.02498	-0.0247	0.4063	-0.4021	1.031	-1.033	2.92708	-2.9211
-3.8505	0.001794	-0.001774	0.0007293	-0.0007187	0.0001688	-0.0001577	0.0006853	-0.000675	0.0015834	-0.0015514	0.9856	-0.9864	0.4197	-0.4156	0.02413	-0.02384	0.3994	-0.3956	0.978	-0.979	2.80683	-2.80044
-3.8445	0.001782	-0.001755	0.0007329	-0.0007226	0.0001686	-0.0001573	0.000688	-0.0006779	0.0015895	-0.0015578	0.9335	-0.9343	0.4134	-0.4097	0.02334	-0.02303	0.3923	-0.3889	0.926	-0.927	2.68854	-2.68293
-3.8375	0.001771	-0.001739	0.0007361	-0.000726	0.0001684	-0.000157	0.0006903	-0.0006806	0.0015948	-0.0015636	0.8829	-0.8837	0.4069	-0.4037	0.02259	-0.02226	0.3851	-0.3822	0.8756	-0.8766	2.57309	-2.56846
-3.8305	0.001762	-0.001724	0.0007389	-0.0007292	0.0001682	-0.0001568	0.0006922	-0.0006829	0.0015993	-0.0015689	0.8339	-0.8348	0.4003	-0.3976	0.02188	-0.02153	0.3779	-0.3754	0.8268	-0.8278	2.46078	-2.45713
-3.8245	0.001754	-0.001711	0.0007412	-0.0007319	0.000168	-0.0001567	0.0006937	-0.0006849	0.0016029	-0.0015735	0.7867	-0.7875	0.3936	-0.3914	0.02121	-0.02085	0.3705	-0.3686	0.7798	-0.7807	2.35181	-2.34905
-3.8175	0.001748	-0.0017	0.000743	-0.0007342	0.0001678	-0.0001565	0.0006949	-0.0006865	0.0016057	-0.0015772	0.7412	-0.742	0.3867	-0.385	0.02058	-0.0202	0.3632	-0.3618	0.7345	-0.7355	2.24618	-2.2445
-3.8115	0.001744	-0.001691	0.0007444	-0.0007361	0.0001676	-0.0001565	0.0006957	-0.0006878	0.0016077	-0.0015804	0.6976	-0.6983	0.3797	-0.3785	0.01997	-0.01959	0.3557	-0.3548	0.6911	-0.692	2.14407	-2.14319
-3.8045	0.001741	-0.001683	0.0007453	-0.0007376	0.0001674	-0.0001564	0.0006961	-0.0006888	0.0016088	-0.0015828	0.6557	-0.6565	0.3726	-0.372	0.0194	-0.01901	0.3483	-0.3479	0.6495	-0.6503	2.0455	-2.04571
-3.7975	0.00174	-0.001678	0.0007458	-0.0007386	0.0001672	-0.0001565	0.0006961	-0.0006894	0.0016091	-0.0015845	0.6157	-0.6164	0.3654	-0.3653	0.01886	-0.01846	0.3408	-0.3409	0.6097	-0.6105	1.95046	-1.95156
-3.7915	0.00174	-0.001675	0.0007458	-0.0007393	0.000167	-0.0001565	0.0006957	-0.0006896	0.0016085	-0.0015854	0.5775	-0.5782	0.3581	-0.3586	0.01834	-0.01794	0.3332	-0.3339	0.5717	-0.5725	1.85884	-1.86114
-3.7845	0.001742	-0.001673	0.0007454	-0.0007395	0.0001667	-0.0001566	0.000695	-0.0006895	0.0016071	-0.0015856	0.5411	-0.5418	0.3508	-0.3517	0.01785	-0.01745	0.3257	-0.3268	0.5356	-0.5364	1.77105	-1.77415
-3.7785	0.001745	-0.001674	0.0007446	-0.0007393	0.0001664	-0.0001567	0.0006939	-0.0006891	0.0016049	-0.0015851	0.5066	-0.5073	0.3433	-0.3448	0.01737	-0.01698	0.3181	-0.3197	0.5014	-0.5021	1.68677	-1.69088
-3.7715	0.001749	-0.001676	0.0007433	-0.0007386	0.0001662	-0.0001569	0.0006925	-0.0006883	0.001602	-0.0015838	0.4738	-0.4745	0.3358	-0.3377	0.01692	-0.01653	0.3106	-0.3126	0.4689	-0.4695	1.60602	-1.61083
-3.7655	0.001754	-0.00168	0.0007416	-0.0007375	0.0001658	-0.000157	0.0006907	-0.0006872	0.0015981	-0.0015817	0.4428	-0.4435	0.3283	-0.3306	0.01649	-0.01611	0.303	-0.3055	0.4381	-0.4388	1.52869	-1.53451
-3.7585	0.001761	-0.001685	0.0007395	-0.0007361	0.0001655	-0.0001572	0.0006886	-0.0006857	0.0015936	-0.001579	0.4135	-0.4142	0.3207	-0.3235	0.01607	-0.0157	0.2955	-0.2984	0.4091	-0.4097	1.45487	-1.4615
-3.7515	0.001768	-0.001692	0.000737	-0.0007342	0.0001651	-0.0001573	0.0006862	-0.0006839	0.0015883	-0.0015754	0.3859	-0.3865	0.3131	-0.3163	0.01567	-0.01531	0.288	-0.2913	0.3817	-0.3823	1.38437	-1.39171
-3.7455	0.001777	-0.0017	0.0007341	-0.0007319	0.0001646	-0.0001575	0.0006834	-0.0006818	0.0015821	-0.0015712	0.3599	-0.3605	0.3054	-0.309	0.01528	-0.01494	0.2806	-0.2841	0.3559	-0.3565	1.31708	-1.32504
-3.7385	0.001786	-0.00171	0.0007309	-0.0007293	0.0001642	-0.0001576	0.0006805	-0.0006794	0.0015756	-0.0015663	0.3354	-0.336	0.2978	-0.3017	0.01491	-0.01458	0.2731	-0.277	0.3317	-0.3323	1.25291	-1.26158
-3.7325	0.001796	-0.00172	0.0007274	-0.0007263	0.0001637	-0.0001578	0.0006772	-0.0006767	0.0015683	-0.0015608	0.3125	-0.3131	0.2902	-0.2943	0.01455	-0.01424	0.2658	-0.2699	0.309	-0.3095	1.19205	-1.20104
-3.7255	0.001806	-0.001732	0.0007236	-0.0007229	0.0001631	-0.0001579	0.0006737	-0.0006737	0.0015604	-0.0015545	0.291	-0.2916	0.2826	-0.287	0.0142	-0.01391	0.2585	-0.2628	0.2877	-0.2882	1.134	-1.14351
-3.7185	0.001817	-0.001745	0.0007194	-0.0007193	0.0001625	-0.000158	0.00067	-0.0006704	0.0015519	-0.0015477	0.2708	-0.2714	0.275	-0.2796	0.01386	-0.01359	0.2513	-0.2558	0.2678	-0.2683	1.07876	-1.08869
-3.7125	0.001828	-0.001759	0.0007151	-0.0007153	0.0001618	-0.000158	0.0006661	-0.0006669	0.001543	-0.0015402	0.252	-0.2526	0.2675	-0.2723	0.01354	-0.01328	0.2441	-0.2488	0.2492	-0.2497	1.02634	-1.03668
-3.7055	0.001839	-0.001773	0.0007104	-0.000711	0.0001611	-0.000158	0.000662	-0.0006632	0.0015335	-0.0015322	0.2345	-0.235	0.26	-0.2649	0.01322	-0.01299	0.2371	-0.2419	0.2319	-0.2323	0.97672	-0.98709
-3.6995	0.001851	-0.001788	0.0007056	-0.0007065	0.0001604	-0.000158	0.0006577	-0.0006593	0.0015237	-0.0015238	0.2181	-0.2186	0.2526	-0.2576	0.01291	-0.0127	0.2302	-0.235	0.2157	-0.2161	0.92951	-0.94
-3.6925	0.001862	-0.001803	0.0007005	-0.0007018	0.0001595	-0.0001579	0.0006533	-0.0006552	0.0015133	-0.0015149	0.2029	-0.2034	0.2453	-0.2503	0.01261	-0.01243	0.2233	-0.2282	0.2007	-0.201	0.88481	-0.89533
-3.6855	0.001874	-0.001819	0.0006953	-0.0006968	0.0001587	-0.0001578	0.0006488	-0.0006509	0.0015028	-0.0015055	0.1887	-0.1892	0.2381	-0.2431	0.01233	-0.01216	0.2166	-0.2214	0.1867	-0.187	0.84243	-0.85286
-3.6795	0.001885	-0.001835	0.00069	-0.0006916	0.0001578	-0.0001576	0.0006442	-0.0006465	0.001492	-0.0014957	0.1755	-0.176	0.231	-0.236	0.01204	-0.01191	0.21	-0.2148	0.1737	-0.174	0.80224	-0.81271
-3.6725	0.001896	-0.001851	0.0006845	-0.0006863	0.0001568	-0.0001574	0.0006395	-0.0006419	0.0014808	-0.0014856	0.1633	-0.1638	0.224	-0.2289	0.01177	-0.01166	0.2036	-0.2082	0.1616	-0.1619	0.76427	-0.77446
-3.6665	0.001906	-0.001866	0.0006789	-0.0006808	0.0001558	-0.0001571	0.0006347	-0.0006373	0.0014694	-0.0014752	0.152	-0.1524	0.2171	-0.2219	0.01151	-0.01142	0.1972	-0.2018	0.1504	-0.1507	0.72821	-0.73822
-3.6595	0.001917	-0.001882	0.0006733	-0.0006753	0.0001547	-0.0001567	0.0006299	-0.0006325	0.0014579	-0.0014645	0.1415	-0.1419	0.2104	-0.215	0.01125	-0.01119	0.1911	-0.1955	0.1401	-0.1403	0.69435	-0.70389
-3.6535	0.001926	-0.001898	0.0006676	-0.0006696	0.0001536	-0.0001563	0.000625	-0.0006277	0.0014462	-0.0014536	0.1318	-0.1321	0.2038	-0.2083	0.01101	-0.01097	0.185	-0.1893	0.1305	-0.1307	0.66211	-0.67137
-3.6465	0.001935	-0.001913	0.0006618	-0.0006638	0.0001524	-0.0001558	0.0006201	-0.0006228	0.0014343	-0.0014424	0.1228	-0.1231	0.1974	-0.2016	0.01077	-0.01075	0.1792	-0.1832	0.1216	-0.1218	0.63177	-0.64045
-3.6395	0.001943	-0.001927	0.000656	-0.000658	0.0001512	-0.0001553	0.0006153	-0.0006179	0.0014225	-0.0014312	0.1145	-0.1148	0.1911	-0.1951	0.01053	-0.01054	0.1734	-0.1772	0.1134	-0.1136	0.60293	-0.61124
-3.6335	0.001951	-0.001942	0.0006502	-0.0006521	0.00015	-0.0001546	0.0006104	-0.000613	0.0014106	-0.0014197	0.1068	-0.1071	0.185	-0.1887	0.01031	-0.01034	0.1679	-0.1714	0.1059	-0.106	0.57591	-0.58354
-3.6265	0.001958	-0.001955	0.0006444	-0.0006462	0.0001487	-0.0001539	0.0006055	-0.000608	0.0013986	-0.0014081	0.09976	-0.09998	0.179	-0.1825	0.01009	-0.01014	0.1625	-0.1658	0.09888	-0.09896	0.55023	-0.55738
-3.6205	0.001964	-0.001968	0.0006386	-0.0006403	0.0001474	-0.0001531	0.0006007	-0.000603	0.0013867	-0.0013964	0.09323	-0.09342	0.1732	-0.1764	0.00988	-0.009952	0.1573	-0.1603	0.09243	-0.09248	0.52604	-0.532552
-3.6135	0.00197	-0.00198	0.0006329	-0.0006345	0.000146	-0.0001523	0.0005958	-0.0005981	0.0013747	-0.0013849	0.08721	-0.08736	0.1676	-0.1705	0.009678	-0.009769	0.1522	-0.1549	0.08649	-0.08651	0.503178	-0.509039
-3.6065	0.001975	-0.001991	0.0006272	-0.0006286	0.0001446	-0.0001514	0.0005911	-0.0005932	0.0013629	-0.0013732	0.08167	-0.08178	0.1622	-0.1648	0.009482	-0.009592	0.1473	-0.1497	0.08101	-0.081	0.481662	-0.486872
-3.6005	0.001979	-0.002002	0.0006215	-0.0006228	0.0001432	-0.0001504	0.0005864	-0.0005883	0.0013511	-0.0013615	0.07656	-0.07664	0.1569	-0.1592	0.009293	-0.009421	0.1426	-0.1447	0.07596	-0.07593	0.461313	-0.465891
-3.5935	0.001982	-0.002012	0.0006159	-0.000617	0.0001417	-0.0001493	0.0005817	-0.0005835	0.0013393	-0.0013498	0.07186	-0.07191	0.1519	-0.1538	0.009111	-0.009256	0.1381	-0.1399	0.07131	-0.07126	0.442281	-0.446126
-3.5875	0.001985	-0.002021	0.0006103	-0.0006113	0.0001402	-0.0001482	0.0005771	-0.0005787	0.0013276	-0.0013382	0.06754	-0.06755	0.1469	-0.1486	0.008935	-0.009096	0.1337	-0.1352	0.06703	-0.06695	0.424105	-0.427396
-3.5805	0.001988	-0.002029	0.0006048	-0.0006057	0.0001387	-0.000147	0.0005725	-0.000574	0.001316	-0.0013267	0.06356	-0.06353	0.1422	-0.1435	0.008767	-0.008941	0.1294	-0.1307	0.06309	-0.06299	0.407017	-0.409661
-3.5735	0.00199	-0.002036	0.0005994	-0.0006001	0.0001372	-0.0001458	0.000568	-0.0005693	0.0013046	-0.0013152	0.0599	-0.05984	0.1377	-0.1387	0.008604	-0.008791	0.1254	-0.1263	0.05947	-0.05935	0.391074	-0.392981
-3.5675	0.001991	-0.002043	0.000594	-0.0005946	0.0001357	-0.0001445	0.0005636	-0.0005647	0.0012933	-0.0013038	0.05654	-0.05645	0.1333	-0.134	0.008448	-0.008647	0.1215	-0.1221	0.05614	-0.05599	0.375928	-0.377187
-3.5605	0.001992	-0.002049	0.0005887	-0.0005892	0.0001342	-0.0001431	0.0005592	-0.0005602	0.0012821	-0.0012925	0.05345	-0.05333	0.1291	-0.1295	0.008298	-0.008507	0.1177	-0.1181	0.05307	-0.05291	0.361618	-0.362347
-3.5545	0.001993	-0.002055	0.0005834	-0.0005838	0.0001326	-0.0001418	0.0005549	-0.0005557	0.0012709	-0.0012813	0.05061	-0.05046	0.125	-0.1252	0.008154	-0.008371	0.1141	-0.1142	0.05025	-0.05007	0.348114	-0.348301
-3.5475	0.001994	-0.00206	0.0005783	-0.0005786	0.0001311	-0.0001403	0.0005506	-0.0005513	0.00126	-0.0012702	0.04799	-0.04782	0.1212	-0.1211	0.008015	-0.00824	0.1106	-0.1105	0.04765	-0.04746	0.335455	-0.33512
-3.5415	0.001995	-0.002064	0.0005732	-0.0005734	0.0001296	-0.0001389	0.0005464	-0.000547	0.0012492	-0.0012593	0.04559	-0.0454	0.1174	-0.1171	0.007882	-0.008113	0.1073	-0.107	0.04527	-0.04506	0.323442	-0.322673
-3.5345	0.001996	-0.002068	0.0005681	-0.0005683	0.000128	-0.0001374	0.0005422	-0.0005427	0.0012383	-0.0012484	0.04339	-0.04318	0.1139	-0.1133	0.007755	-0.007989	0.1041	-0.1036	0.04307	-0.04285	0.312215	-0.310919
-3.5275	0.001998	-0.002072	0.0005631	-0.0005633	0.0001265	-0.0001358	0.0005381	-0.0005385	0.0012277	-0.0012376	0.04136	-0.04113	0.1104	-0.1097	0.007632	-0.00787	0.1011	-0.1004	0.04105	-0.04082	0.301542	-0.29992
-3.5215	0.001999	-0.002076	0.0005582	-0.0005583	0.000125	-0.0001343	0.000534	-0.0005344	0.0012172	-0.001227	0.03949	-0.03925	0.1072	-0.1062	0.007515	-0.007754	0.09818	-0.09726	0.03919	-0.03896	0.291575	-0.289424
-3.5145	0.002002	-0.002081	0.0005534	-0.0005534	0.0001235	-0.0001327	0.0005299	-0.0005303	0.0012068	-0.0012164	0.03778	-0.03753	0.104	-0.1029	0.007402	-0.007642	0.09538	-0.0943	0.03747	-0.03724	0.282032	-0.279612
-3.5085	0.002005	-0.002085	0.0005485	-0.0005487	0.000122	-0.0001312	0.0005259	-0.0005263	0.0011964	-0.0012062	0.03619	-0.03594	0.101	-0.09971	0.007294	-0.007533	0.09271	-0.09148	0.03589	-0.03566	0.273084	-0.270323
-3.5015	0.002009	-0.002089	0.0005438	-0.0005439	0.0001206	-0.0001296	0.000522	-0.0005223	0.0011864	-0.0011958	0.03473	-0.03447	0.09814	-0.09669	0.00719	-0.007427	0.09014	-0.08878	0.03443	-0.0342	0.26463	-0.261567
-3.4945	0.002014	-0.002094	0.000539	-0.0005393	0.0001192	-0.000128	0.000518	-0.0005183	0.0011762	-0.0011856	0.03339	-0.03313	0.09539	-0.09382	0.00709	-0.007325	0.08769	-0.08622	0.03309	-0.03286	0.25665	-0.253355
-3.4885	0.00202	-0.0021	0.0005344	-0.0005346	0.0001178	-0.0001264	0.0005141	-0.0005144	0.0011663	-0.0011754	0.03215	-0.03189	0.09275	-0.09108	0.006994	-0.007225	0.08533	-0.08377	0.03184	-0.03162	0.249064	-0.245585
-3.4815	0.002027	-0.002106	0.0005297	-0.0005301	0.0001165	-0.0001249	0.0005102	-0.0005106	0.0011564	-0.0011656	0.03099	-0.03074	0.09023	-0.08847	0.006902	-0.007128	0.08308	-0.08144	0.03068	-0.03048	0.241882	-0.238258
-3.4755	0.002036	-0.002114	0.0005251	-0.0005256	0.0001152	-0.0001233	0.0005063	-0.0005068	0.0011466	-0.0011557	0.02993	-0.02968	0.08781	-0.08599	0.006814	-0.007033	0.08092	-0.07922	0.02961	-0.02942	0.235084	-0.231343
-3.4685	0.002047	-0.002122	0.0005206	-0.0005211	0.0001139	-0.0001218	0.0005024	-0.000503	0.0011369	-0.0011459	0.02894	-0.0287	0.0855	-0.08362	0.006729	-0.006942	0.07885	-0.0771	0.02862	-0.02843	0.228639	-0.224792
-3.4615	0.002059	-0.002132	0.000516	-0.0005167	0.0001127	-0.0001203	0.0004986	-0.0004992	0.0011273	-0.0011362	0.02801	-0.02779	0.08328	-0.08137	0.006647	-0.006852	0.07686	-0.07508	0.02769	-0.02752	0.222487	-0.218612
-3.4555	0.002073	-0.002143	0.0005115	-0.0005124	0.0001115	-0.0001188	0.0004948	-0.0004955	0.0011178	-0.0011267	0.02715	-0.02695	0.08116	-0.07922	0.006568	-0.006765	0.07496	-0.07316	0.02682	-0.02667	0.216658	-0.212765
-3.4485	0.002089	-0.002155	0.0005071	-0.0005081	0.0001103	-0.0001173	0.000491	-0.0004917	0.0011084	-0.0011171	0.02635	-0.02616	0.07912	-0.07718	0.006492	-0.00668	0.07313	-0.07133	0.02601	-0.02588	0.211102	-0.20723
-3.4425	0.002107	-0.002169	0.0005026	-0.0005038	0.0001093	-0.0001159	0.0004872	-0.0004881	0.0010991	-0.0011078	0.02559	-0.02542	0.07717	-0.07523	0.006418	-0.006598	0.07138	-0.06958	0.02524	-0.02514	0.205798	-0.201968
-3.4355	0.002127	-0.002185	0.0004982	-0.0004995	0.0001082	-0.0001146	0.0004834	-0.0004844	0.0010898	-0.0010985	0.02488	-0.02473	0.0753	-0.07338	0.006347	-0.006517	0.0697	-0.06791	0.02453	-0.02444	0.200757	-0.196977
-3.4295	0.002149	-0.002202	0.0004939	-0.0004953	0.0001072	-0.0001132	0.0004796	-0.0004807	0.0010807	-0.0010892	0.0242	-0.02408	0.07351	-0.07161	0.006279	-0.006439	0.06809	-0.06632	0.02385	-0.02378	0.195929	-0.192229
-3.4225	0.002174	-0.002222	0.0004895	-0.0004911	0.0001063	-0.0001119	0.0004759	-0.0004771	0.0010717	-0.0010801	0.02356	-0.02347	0.07179	-0.06992	0.006212	-0.006362	0.06654	-0.0648	0.0232	-0.02316	0.191302	-0.187712
-3.4155	0.002201	-0.002244	0.0004852	-0.000487	0.0001054	-0.0001107	0.0004721	-0.0004735	0.0010627	-0.0010712	0.02295	-0.02288	0.07014	-0.06832	0.006148	-0.006287	0.06505	-0.06335	0.02259	-0.02257	0.186878	-0.183407
-3.4095	0.00223	-0.002268	0.0004809	-0.0004829	0.0001045	-0.0001095	0.0004684	-0.0004699	0.0010538	-0.0010623	0.02237	-0.02233	0.06855	-0.06678	0.006085	-0.006214	0.06362	-0.06197	0.022	-0.02201	0.182625	-0.179304
-3.4025	0.002262	-0.002294	0.0004767	-0.0004788	0.0001037	-0.0001084	0.0004647	-0.0004664	0.0010451	-0.0010536	0.02181	-0.0218	0.06703	-0.06532	0.006024	-0.006143	0.06225	-0.06065	0.02144	-0.02148	0.178554	-0.175393
-3.3965	0.002297	-0.002322	0.0004724	-0.0004748	0.000103	-0.0001073	0.000461	-0.0004628	0.0010364	-0.0010449	0.02128	-0.02129	0.06558	-0.06392	0.005965	-0.006074	0.06093	-0.05939	0.0209	-0.02096	0.174655	-0.171634
-3.3895	0.002334	-0.002353	0.0004683	-0.0004708	0.0001023	-0.0001063	0.0004574	-0.0004593	0.001028	-0.0010364	0.02076	-0.0208	0.06418	-0.06259	0.005907	-0.006006	0.05966	-0.05818	0.02038	-0.02047	0.170887	-0.168046
-3.3825	0.002374	-0.002386	0.0004641	-0.0004669	0.0001016	-0.0001053	0.0004537	-0.0004559	0.0010194	-0.0010281	0.02026	-0.02033	0.06284	-0.06132	0.005851	-0.005939	0.05845	-0.05703	0.01987	-0.01999	0.167271	-0.164609
-3.3765	0.002417	-0.002422	0.00046	-0.000463	0.000101	-0.0001044	0.0004501	-0.0004524	0.0010111	-0.0010198	0.01977	-0.01987	0.06155	-0.0601	0.005796	-0.005874	0.05728	-0.05593	0.01938	-0.01952	0.163776	-0.161294
-3.3695	0.002462	-0.002461	0.000456	-0.0004591	0.0001004	-0.0001035	0.0004465	-0.000449	0.0010029	-0.0010116	0.0193	-0.01942	0.06031	-0.05894	0.005741	-0.005811	0.05617	-0.05488	0.0189	-0.01907	0.160421	-0.158121
-3.3635	0.00251	-0.002502	0.000452	-0.0004553	9.99e-05	-0.0001027	0.000443	-0.0004456	0.0009949	-0.0010036	0.01883	-0.01898	0.05913	-0.05784	0.005688	-0.005748	0.05509	-0.05388	0.01844	-0.01863	0.157178	-0.155078
-3.3565	0.00256	-0.002546	0.000448	-0.0004515	9.941e-05	-0.000102	0.0004395	-0.0004423	0.00098691	-0.0009958	0.01838	-0.01855	0.058	-0.05678	0.005636	-0.005687	0.05406	-0.05292	0.01798	-0.01819	0.154056	-0.152127
-3.3505	0.002614	-0.002593	0.0004441	-0.0004478	9.896e-05	-0.0001013	0.000436	-0.000439	0.00097906	-0.0009881	0.01793	-0.01813	0.05691	-0.05577	0.005584	-0.005627	0.05308	-0.052	0.01754	-0.01777	0.151044	-0.149297
-3.3435	0.002669	-0.002643	0.0004402	-0.0004442	9.854e-05	-0.0001006	0.0004326	-0.0004358	0.00097134	-0.0009806	0.01749	-0.01772	0.05587	-0.05481	0.005533	-0.005568	0.05214	-0.05113	0.0171	-0.01735	0.148133	-0.146578
-3.3365	0.002728	-0.002695	0.0004364	-0.0004406	9.815e-05	-0.0001	0.0004292	-0.0004326	0.00096375	-0.0009732	0.01706	-0.01731	0.05488	-0.05389	0.005482	-0.00551	0.05123	-0.0503	0.01667	-0.01694	0.145322	-0.14395
-3.3305	0.002789	-0.002751	0.0004326	-0.0004371	9.779e-05	-9.946e-05	0.0004259	-0.0004295	0.00095629	-0.00096606	0.01664	-0.01691	0.05392	-0.05302	0.005432	-0.005454	0.05037	-0.04951	0.01625	-0.01654	0.142612	-0.141434
-3.3235	0.002853	-0.002809	0.0004289	-0.0004336	9.746e-05	-9.895e-05	0.0004225	-0.0004264	0.00094886	-0.00095895	0.01623	-0.01651	0.05301	-0.05218	0.005382	-0.005397	0.04954	-0.04875	0.01584	-0.01614	0.140002	-0.138977
-3.3175	0.00292	-0.002871	0.0004253	-0.0004302	9.716e-05	-9.849e-05	0.0004193	-0.0004234	0.00094176	-0.00095209	0.01582	-0.01612	0.05214	-0.05139	0.005332	-0.005342	0.04875	-0.04803	0.01543	-0.01574	0.137472	-0.136622
-3.3105	0.00299	-0.002935	0.0004216	-0.0004268	9.688e-05	-9.807e-05	0.0004161	-0.0004204	0.00093458	-0.00094527	0.01541	-0.01573	0.05131	-0.05063	0.005282	-0.005287	0.048	-0.04734	0.01503	-0.01536	0.135032	-0.134347
-3.3035	0.003062	-0.003002	0.0004181	-0.0004235	9.661e-05	-9.768e-05	0.0004129	-0.0004174	0.00092761	-0.00093858	0.01501	-0.01535	0.05051	-0.04991	0.005232	-0.005233	0.04728	-0.04669	0.01463	-0.01497	0.132662	-0.132153
-3.2975	0.003136	-0.003073	0.0004146	-0.0004203	9.637e-05	-9.734e-05	0.0004097	-0.0004146	0.00092067	-0.00093224	0.01462	-0.01497	0.04975	-0.04922	0.005183	-0.00518	0.04659	-0.04607	0.01424	-0.01459	0.130383	-0.13003
-3.2905	0.003214	-0.003147	0.0004111	-0.0004171	9.614e-05	-9.703e-05	0.0004067	-0.0004118	0.00091394	-0.00092593	0.01424	-0.01459	0.04903	-0.04856	0.005133	-0.005127	0.04594	-0.04548	0.01386	-0.01422	0.128203	-0.127977
-3.2845	0.003294	-0.003224	0.0004077	-0.000414	9.592e-05	-9.675e-05	0.0004036	-0.000409	0.00090722	-0.00091975	0.01386	-0.01423	0.04833	-0.04794	0.005083	-0.005074	0.04531	-0.04492	0.01349	-0.01385	0.126073	-0.126014
-3.2775	0.003377	-0.003304	0.0004043	-0.0004109	9.572e-05	-9.65e-05	0.0004006	-0.0004063	0.00090062	-0.0009137	0.01349	-0.01386	0.04767	-0.04735	0.005033	-0.005021	0.04471	-0.04439	0.01312	-0.01349	0.124023	-0.124111
-3.2705	0.003463	-0.003387	0.000401	-0.0004079	9.552e-05	-9.628e-05	0.0003976	-0.0004036	0.00089412	-0.00090778	0.01313	-0.0135	0.04704	-0.04678	0.004982	-0.004969	0.04414	-0.04388	0.01276	-0.01313	0.122052	-0.122259
-3.2645	0.003552	-0.003474	0.0003977	-0.0004049	9.534e-05	-9.609e-05	0.0003947	-0.000401	0.00088774	-0.00090199	0.01277	-0.01315	0.04643	-0.04624	0.004931	-0.004917	0.0436	-0.04339	0.01241	-0.01278	0.120141	-0.120477
-3.2575	0.003643	-0.003564	0.0003944	-0.000402	9.517e-05	-9.592e-05	0.0003918	-0.0003984	0.00088137	-0.00089632	0.01243	-0.0128	0.04585	-0.04573	0.00488	-0.004865	0.04308	-0.04293	0.01207	-0.01243	0.11831	-0.118755
-3.2515	0.003738	-0.003657	0.0003912	-0.0003991	9.5e-05	-9.578e-05	0.0003889	-0.0003958	0.0008751	-0.00089068	0.01209	-0.01247	0.04529	-0.04523	0.004828	-0.004813	0.04258	-0.04249	0.01174	-0.0121	0.116528	-0.117103
-3.2445	0.003836	-0.003754	0.000388	-0.0003962	9.484e-05	-9.565e-05	0.0003861	-0.0003933	0.00086894	-0.00088515	0.01176	-0.01213	0.04476	-0.04476	0.004776	-0.004761	0.0421	-0.04207	0.01141	-0.01177	0.114806	-0.115491
-3.2385	0.003936	-0.003854	0.0003848	-0.0003934	9.469e-05	-9.555e-05	0.0003832	-0.0003908	0.00086269	-0.00087975	0.01144	-0.01181	0.04425	-0.04431	0.004723	-0.004709	0.04164	-0.04167	0.0111	-0.01145	0.113153	-0.113949
-3.2315	0.00404	-0.003958	0.0003817	-0.0003905	9.454e-05	-9.547e-05	0.0003804	-0.0003883	0.00085664	-0.00087427	0.01113	-0.01149	0.04375	-0.04387	0.00467	-0.004657	0.0412	-0.04128	0.01079	-0.01113	0.11154	-0.112427
-3.2245	0.004147	-0.004065	0.0003785	-0.0003877	9.441e-05	-9.542e-05	0.0003777	-0.0003859	0.00085061	-0.00086902	0.01082	-0.01118	0.04327	-0.04345	0.004616	-0.004604	0.04078	-0.04091	0.01049	-0.01083	0.109976	-0.110974
-3.2185	0.004258	-0.004177	0.0003755	-0.000385	9.429e-05	-9.538e-05	0.0003749	-0.0003834	0.00084469	-0.00086378	0.01053	-0.01088	0.04281	-0.04304	0.004562	-0.004552	0.04036	-0.04055	0.01021	-0.01053	0.108472	-0.109552
-3.2115	0.004371	-0.004291	0.0003724	-0.0003822	9.417e-05	-9.536e-05	0.0003722	-0.000381	0.00083877	-0.00085856	0.01025	-0.01059	0.04236	-0.04264	0.004508	-0.0045	0.03996	-0.0402	0.009932	-0.01024	0.10701	-0.10817
-3.2055	0.004489	-0.00441	0.0003693	-0.0003794	9.408e-05	-9.537e-05	0.0003695	-0.0003786	0.00083288	-0.00085337	0.009982	-0.01031	0.04192	-0.04226	0.004453	-0.004447	0.03957	-0.03986	0.009666	-0.009965	0.105591	-0.106842
-3.1985	0.004609	-0.004532	0.0003663	-0.0003766	9.4e-05	-9.539e-05	0.0003668	-0.0003761	0.0008271	-0.00084809	0.009722	-0.01004	0.04149	-0.04188	0.004398	-0.004394	0.03919	-0.03953	0.009411	-0.009697	0.104211	-0.105541
-3.1915	0.004734	-0.004658	0.0003633	-0.0003739	9.394e-05	-9.545e-05	0.0003641	-0.0003737	0.00082134	-0.00084305	0.009472	-0.009775	0.04106	-0.0415	0.004343	-0.004342	0.03882	-0.0392	0.009167	-0.009438	0.102862	-0.104255
-3.1855	0.004862	-0.004788	0.0003603	-0.0003711	9.39e-05	-9.553e-05	0.0003615	-0.0003712	0.0008157	-0.00083783	0.009233	-0.009523	0.04065	-0.04113	0.004287	-0.004289	0.03845	-0.03887	0.008934	-0.00919	0.101554	-0.103002
-3.1785	0.004994	-0.004921	0.0003573	-0.0003683	9.39e-05	-9.564e-05	0.0003589	-0.0003687	0.0008101	-0.00083264	0.009005	-0.00928	0.04023	-0.04076	0.004232	-0.004237	0.03808	-0.03855	0.008712	-0.008952	0.100259	-0.101779
-3.1725	0.005129	-0.005058	0.0003544	-0.0003655	9.392e-05	-9.579e-05	0.0003563	-0.0003663	0.00080462	-0.00082759	0.008788	-0.009047	0.03983	-0.04039	0.004177	-0.004184	0.03772	-0.03822	0.0085	-0.008725	0.099015	-0.100566
-3.1655	0.005269	-0.005199	0.0003515	-0.0003626	9.398e-05	-9.597e-05	0.0003537	-0.0003638	0.00079918	-0.00082237	0.008582	-0.008824	0.03942	-0.04001	0.004122	-0.004132	0.03736	-0.0379	0.008299	-0.008507	0.097783	-0.099373
-3.1585	0.005412	-0.005344	0.0003486	-0.0003598	9.409e-05	-9.619e-05	0.0003511	-0.0003612	0.00079379	-0.00081719	0.008385	-0.008611	0.03901	-0.03964	0.004067	-0.00408	0.037	-0.03757	0.008109	-0.0083	0.096571	-0.098201
-3.1525	0.005559	-0.005492	0.0003457	-0.0003569	9.424e-05	-9.646e-05	0.0003486	-0.0003587	0.00078854	-0.00081206	0.0082	-0.008408	0.0386	-0.03926	0.004012	-0.004028	0.03664	-0.03723	0.007929	-0.008103	0.095381	-0.097029
-3.1455	0.005711	-0.005644	0.0003429	-0.000354	9.445e-05	-9.677e-05	0.0003461	-0.0003561	0.00078345	-0.00080687	0.008024	-0.008214	0.03819	-0.03888	0.003958	-0.003977	0.03628	-0.0369	0.007759	-0.007916	0.094211	-0.095887
-3.1395	0.005866	-0.005799	0.0003402	-0.0003511	9.471e-05	-9.714e-05	0.0003437	-0.0003535	0.00077861	-0.00080174	0.007858	-0.00803	0.03777	-0.03848	0.003905	-0.003926	0.03591	-0.03655	0.007599	-0.007739	0.093042	-0.094725
-3.1325	0.006024	-0.005958	0.0003375	-0.0003482	9.505e-05	-9.757e-05	0.0003413	-0.0003509	0.00077385	-0.00079667	0.007702	-0.007856	0.03736	-0.03808	0.003852	-0.003876	0.03554	-0.0362	0.007449	-0.007571	0.091903	-0.093583
-3.1265	0.006187	-0.006119	0.0003348	-0.0003453	9.545e-05	-9.806e-05	0.000339	-0.0003483	0.00076925	-0.00079166	0.007555	-0.007691	0.03693	-0.03768	0.003801	-0.003827	0.03517	-0.03584	0.007308	-0.007413	0.090764	-0.092451
-3.1195	0.006353	-0.006284	0.0003323	-0.0003423	9.594e-05	-9.863e-05	0.0003367	-0.0003457	0.00076494	-0.00078663	0.007416	-0.007534	0.03651	-0.03726	0.003751	-0.003779	0.03479	-0.03547	0.007177	-0.007264	0.089644	-0.091307
-3.1125	0.006523	-0.006452	0.0003298	-0.0003394	9.651e-05	-9.927e-05	0.0003345	-0.0003431	0.00076081	-0.00078177	0.007287	-0.007386	0.03607	-0.03683	0.003702	-0.003732	0.0344	-0.0351	0.007054	-0.007124	0.088513	-0.090172
-3.1065	0.006696	-0.006623	0.0003274	-0.0003365	9.718e-05	-9.999e-05	0.0003323	-0.0003405	0.00075688	-0.00077699	0.007165	-0.007246	0.03563	-0.03639	0.003654	-0.003686	0.03401	-0.03471	0.006939	-0.006992	0.087398	-0.089024
-3.0995	0.006872	-0.006796	0.000325	-0.0003336	9.795e-05	-0.0001008	0.0003303	-0.0003378	0.00075325	-0.0007722	0.007052	-0.007115	0.03519	-0.03595	0.003608	-0.003642	0.03361	-0.03431	0.006832	-0.006869	0.086292	-0.087886
-3.0935	0.007051	-0.006971	0.0003228	-0.0003308	9.883e-05	-0.0001017	0.0003283	-0.0003352	0.00074993	-0.0007677	0.006946	-0.00699	0.03474	-0.03549	0.003565	-0.003599	0.03321	-0.03391	0.006733	-0.006753	0.085194	-0.086742
-3.0865	0.007233	-0.007148	0.0003207	-0.0003279	9.982e-05	-0.0001027	0.0003265	-0.0003327	0.00074702	-0.0007633	0.006846	-0.006873	0.03428	-0.03502	0.003523	-0.003558	0.0328	-0.03349	0.006641	-0.006645	0.08409	-0.085586
-3.0795	0.007417	-0.007327	0.0003188	-0.0003252	0.0001009	-0.0001038	0.0003247	-0.0003301	0.0007444	-0.0007591	0.006753	-0.006763	0.03382	-0.03455	0.003483	-0.003519	0.03239	-0.03307	0.006555	-0.006543	0.083001	-0.084445
-3.0735	0.007603	-0.007507	0.0003169	-0.0003224	0.0001022	-0.000105	0.0003231	-0.0003277	0.0007422	-0.0007551	0.006667	-0.006659	0.03335	-0.03406	0.003446	-0.003482	0.03197	-0.03263	0.006476	-0.006449	0.081909	-0.08328
-3.0665	0.007791	-0.007689	0.0003152	-0.0003198	0.0001036	-0.0001064	0.0003216	-0.0003252	0.0007404	-0.0007514	0.006586	-0.006561	0.03288	-0.03357	0.003411	-0.003448	0.03155	-0.03219	0.006403	-0.00636	0.08083	-0.082129
-3.0605	0.007981	-0.007871	0.0003137	-0.0003172	0.0001051	-0.0001078	0.0003202	-0.0003229	0.000739	-0.0007479	0.00651	-0.006468	0.03241	-0.03307	0.003379	-0.003415	0.03113	-0.03174	0.006335	-0.006277	0.079764	-0.08097
-3.0535	0.008171	-0.008054	0.0003123	-0.0003147	0.0001067	-0.0001094	0.000319	-0.0003206	0.000738	-0.0007447	0.006439	-0.006381	0.03193	-0.03256	0.00335	-0.003385	0.0307	-0.03129	0.006272	-0.0062	0.078691	-0.079816
-3.0465	0.008362	-0.008236	0.0003111	-0.0003123	0.0001086	-0.0001111	0.000318	-0.0003184	0.0007377	-0.0007418	0.006372	-0.006299	0.03145	-0.03205	0.003324	-0.003358	0.03027	-0.03083	0.006213	-0.006128	0.077629	-0.078665
-3.0405	0.008553	-0.008419	0.0003101	-0.0003101	0.0001105	-0.000113	0.0003171	-0.0003163	0.0007377	-0.0007394	0.00631	-0.006221	0.03097	-0.03153	0.003301	-0.003334	0.02983	-0.03036	0.006159	-0.00606	0.07657	-0.077505
-3.0335	0.008744	-0.0086	0.0003093	-0.000308	0.0001127	-0.000115	0.0003163	-0.0003143	0.0007383	-0.0007373	0.006251	-0.006147	0.03049	-0.03101	0.003281	-0.003313	0.0294	-0.0299	0.006108	-0.005997	0.07553	-0.076367
-3.0275	0.008934	-0.00878	0.0003086	-0.000306	0.000115	-0.0001171	0.0003158	-0.0003125	0.0007394	-0.0007356	0.006196	-0.006077	0.03001	-0.03049	0.003265	-0.003294	0.02897	-0.02943	0.006061	-0.005937	0.074502	-0.075228
-3.0205	0.009122	-0.008958	0.0003082	-0.0003041	0.0001174	-0.0001194	0.0003154	-0.0003108	0.000741	-0.0007343	0.006144	-0.006011	0.02953	-0.02997	0.003252	-0.003279	0.02854	-0.02896	0.006018	-0.005881	0.073484	-0.074101
-3.0145	0.009309	-0.009134	0.0003079	-0.0003025	0.0001201	-0.0001218	0.0003152	-0.0003092	0.0007432	-0.0007335	0.006094	-0.005947	0.02905	-0.02945	0.003243	-0.003267	0.02811	-0.02849	0.005976	-0.005828	0.072473	-0.072982
-3.0075	0.009493	-0.009308	0.0003079	-0.000301	0.0001229	-0.0001244	0.0003153	-0.0003079	0.0007461	-0.0007333	0.006047	-0.005887	0.02858	-0.02893	0.003237	-0.003259	0.02768	-0.02802	0.005938	-0.005778	0.071482	-0.071874
-3.0005	0.009674	-0.009478	0.0003081	-0.0002997	0.0001258	-0.0001271	0.0003155	-0.0003067	0.0007494	-0.0007335	0.006003	-0.005829	0.02811	-0.02842	0.003235	-0.003254	0.02726	-0.02755	0.005901	-0.005731	0.070509	-0.070784
-2.9945	0.009851	-0.009645	0.0003085	-0.0002986	0.0001289	-0.00013	0.0003159	-0.0003056	0.0007533	-0.0007342	0.00596	-0.005773	0.02766	-0.02791	0.003237	-0.003252	0.02684	-0.02709	0.005867	-0.005686	0.069564	-0.069711
-2.9875	0.01002	-0.009807	0.0003091	-0.0002977	0.0001322	-0.000133	0.0003165	-0.0003048	0.0007578	-0.0007355	0.005919	-0.00572	0.0272	-0.02741	0.003243	-0.003254	0.02643	-0.02664	0.005834	-0.005643	0.068626	-0.068667
-2.9815	0.01019	-0.009965	0.0003099	-0.000297	0.0001357	-0.0001361	0.0003173	-0.0003042	0.0007629	-0.0007373	0.005879	-0.005668	0.02676	-0.02692	0.003253	-0.00326	0.02603	-0.02619	0.005803	-0.005602	0.067725	-0.06764
-2.9745	0.01035	-0.01012	0.000311	-0.0002966	0.0001393	-0.0001395	0.0003183	-0.0003038	0.0007686	-0.0007399	0.005841	-0.005619	0.02633	-0.02644	0.003266	-0.00327	0.02564	-0.02576	0.005773	-0.005562	0.06685	-0.066651
-2.9675	0.01051	-0.01027	0.0003122	-0.0002964	0.0001431	-0.0001429	0.0003195	-0.0003036	0.0007748	-0.0007429	0.005804	-0.005571	0.02591	-0.02596	0.003283	-0.003282	0.02526	-0.02533	0.005743	-0.005524	0.066	-0.065667
-2.9615	0.01066	-0.01041	0.0003137	-0.0002964	0.000147	-0.0001465	0.0003209	-0.0003036	0.0007816	-0.0007465	0.005768	-0.005524	0.0255	-0.02551	0.003304	-0.003299	0.02488	-0.02491	0.005715	-0.005487	0.065167	-0.06473
-2.9545	0.0108	-0.01054	0.0003153	-0.0002966	0.000151	-0.0001502	0.0003225	-0.0003039	0.0007888	-0.0007507	0.005733	-0.005479	0.0251	-0.02506	0.003329	-0.003319	0.02452	-0.02451	0.005688	-0.005451	0.06437	-0.063819
-2.9485	0.01094	-0.01067	0.0003172	-0.0002972	0.0001552	-0.000154	0.0003242	-0.0003044	0.0007966	-0.0007556	0.005698	-0.005435	0.02471	-0.02463	0.003357	-0.003343	0.02417	-0.02411	0.00566	-0.005416	0.063595	-0.062934
-2.9415	0.01107	-0.01079	0.0003193	-0.0002979	0.0001595	-0.000158	0.0003262	-0.0003051	0.000805	-0.000761	0.005664	-0.005392	0.02435	-0.02422	0.003389	-0.00337	0.02384	-0.02374	0.005634	-0.005381	0.062877	-0.062103
-2.9345	0.01119	-0.0109	0.0003215	-0.0002989	0.0001639	-0.000162	0.0003283	-0.0003061	0.0008137	-0.000767	0.005631	-0.00535	0.02399	-0.02382	0.003425	-0.003401	0.02351	-0.02337	0.005607	-0.005347	0.062163	-0.061288
-2.9285	0.0113	-0.01101	0.000324	-0.0003002	0.0001685	-0.0001662	0.0003307	-0.0003073	0.0008232	-0.0007737	0.005598	-0.005308	0.02365	-0.02344	0.003463	-0.003435	0.0232	-0.02303	0.005581	-0.005314	0.061492	-0.060527
-2.9215	0.0114	-0.01111	0.0003266	-0.0003017	0.0001731	-0.0001704	0.0003331	-0.0003088	0.0008328	-0.0007809	0.005566	-0.005268	0.02333	-0.02308	0.003505	-0.003472	0.02291	-0.0227	0.005555	-0.005281	0.060866	-0.059801
-2.9155	0.01149	-0.0112	0.0003294	-0.0003035	0.0001778	-0.0001747	0.0003358	-0.0003106	0.000843	-0.0007888	0.005534	-0.005229	0.02303	-0.02274	0.003549	-0.003512	0.02263	-0.02238	0.005528	-0.005249	0.060271	-0.05911
-2.9085	0.01157	-0.01128	0.0003323	-0.0003055	0.0001826	-0.0001792	0.0003386	-0.0003125	0.0008535	-0.0007972	0.005502	-0.00519	0.02274	-0.02242	0.003597	-0.003555	0.02236	-0.02209	0.005502	-0.005217	0.059701	-0.058472
-2.9025	0.01164	-0.01135	0.0003354	-0.0003078	0.0001874	-0.0001836	0.0003415	-0.0003148	0.0008643	-0.0008062	0.00547	-0.005152	0.02247	-0.02212	0.003647	-0.003601	0.02212	-0.02181	0.005475	-0.005185	0.059182	-0.057868
-2.8955	0.0117	-0.01141	0.0003386	-0.0003104	0.0001923	-0.0001881	0.0003446	-0.0003172	0.0008755	-0.0008157	0.005438	-0.005115	0.02221	-0.02184	0.003699	-0.00365	0.02188	-0.02155	0.005448	-0.005153	0.058675	-0.057308
-2.8885	0.01175	-0.01147	0.000342	-0.0003131	0.0001972	-0.0001927	0.0003478	-0.0003199	0.000887	-0.0008257	0.005407	-0.005078	0.02198	-0.02158	0.003754	-0.003701	0.02166	-0.0213	0.005421	-0.005121	0.058222	-0.05678
-2.8825	0.01179	-0.01151	0.0003455	-0.0003161	0.0002021	-0.0001973	0.0003512	-0.0003229	0.0008988	-0.0008363	0.005375	-0.005042	0.02176	-0.02134	0.00381	-0.003755	0.02146	-0.02108	0.005393	-0.00509	0.057798	-0.056307
-2.8755	0.01182	-0.01155	0.0003491	-0.0003194	0.000207	-0.0002019	0.0003546	-0.0003261	0.0009107	-0.0008474	0.005343	-0.005007	0.02156	-0.02111	0.003868	-0.00381	0.02128	-0.02087	0.005365	-0.005058	0.057416	-0.055855
-2.8695	0.01184	-0.01157	0.0003528	-0.0003228	0.0002119	-0.0002065	0.0003581	-0.0003295	0.0009228	-0.0008588	0.005311	-0.004972	0.02138	-0.02091	0.003928	-0.003868	0.0211	-0.02069	0.005336	-0.005027	0.057055	-0.055467
-2.8625	0.01185	-0.01159	0.0003566	-0.0003265	0.0002168	-0.0002111	0.0003618	-0.0003331	0.0009352	-0.0008707	0.005279	-0.004937	0.02121	-0.02073	0.003989	-0.003927	0.02095	-0.02052	0.005307	-0.004995	0.056735	-0.055109
-2.8555	0.01184	-0.0116	0.0003604	-0.0003304	0.0002217	-0.0002157	0.0003655	-0.0003369	0.0009476	-0.000883	0.005247	-0.004904	0.02106	-0.02057	0.004051	-0.003988	0.0208	-0.02036	0.005277	-0.004964	0.056435	-0.054786
-2.8495	0.01183	-0.0116	0.0003644	-0.0003345	0.0002265	-0.0002202	0.0003694	-0.0003409	0.0009603	-0.0008956	0.005215	-0.00487	0.02092	-0.02043	0.004114	-0.00405	0.02068	-0.02023	0.005246	-0.004932	0.056175	-0.054512
-2.8425	0.01181	-0.01159	0.0003684	-0.0003388	0.0002312	-0.0002247	0.0003733	-0.0003452	0.0009729	-0.0009087	0.005182	-0.004837	0.0208	-0.0203	0.004177	-0.004113	0.02056	-0.02011	0.005215	-0.0049	0.055934	-0.05426
-2.8365	0.01178	-0.01158	0.0003725	-0.0003433	0.0002358	-0.0002292	0.0003772	-0.0003496	0.0009855	-0.0009221	0.005149	-0.004804	0.0207	-0.0202	0.004241	-0.004177	0.02046	-0.02	0.005183	-0.004869	0.055733	-0.05405
-2.8295	0.01174	-0.01156	0.0003766	-0.000348	0.0002404	-0.0002336	0.0003812	-0.0003542	0.0009982	-0.0009358	0.005115	-0.004772	0.02061	-0.0201	0.004305	-0.004242	0.02037	-0.01991	0.00515	-0.004837	0.05555	-0.053861
-2.8225	0.01169	-0.01153	0.0003808	-0.0003528	0.0002448	-0.0002379	0.0003853	-0.000359	0.0010109	-0.0009497	0.005082	-0.00474	0.02053	-0.02003	0.004368	-0.004307	0.0203	-0.01984	0.005117	-0.004805	0.055397	-0.053722
-2.8165	0.01163	-0.01149	0.0003851	-0.0003578	0.0002492	-0.0002421	0.0003895	-0.0003639	0.0010238	-0.0009638	0.005048	-0.004709	0.02047	-0.01997	0.004431	-0.004373	0.02023	-0.01978	0.005082	-0.004773	0.055261	-0.053605
-2.8095	0.01157	-0.01145	0.0003893	-0.0003629	0.0002534	-0.0002462	0.0003937	-0.0003691	0.0010364	-0.0009782	0.005013	-0.004677	0.02041	-0.01992	0.004494	-0.004439	0.02018	-0.01973	0.005047	-0.00474	0.055144	-0.053506
-2.8035	0.0115	-0.0114	0.0003936	-0.0003682	0.0002574	-0.0002502	0.0003979	-0.0003743	0.0010489	-0.0009927	0.004978	-0.004646	0.02037	-0.01989	0.004556	-0.004504	0.02014	-0.01969	0.005012	-0.004708	0.055056	-0.053438
-2.7965	0.01142	-0.01135	0.000398	-0.0003736	0.0002614	-0.0002541	0.0004022	-0.0003797	0.0010616	-0.0010074	0.004942	-0.004615	0.02034	-0.01987	0.004616	-0.004569	0.0201	-0.01967	0.004975	-0.004676	0.054973	-0.0534
-2.7905	0.01134	-0.01129	0.0004023	-0.0003792	0.0002651	-0.0002579	0.0004065	-0.0003852	0.0010739	-0.0010223	0.004906	-0.004585	0.02032	-0.01986	0.004676	-0.004634	0.02007	-0.01965	0.004938	-0.004643	0.05491	-0.053372
-2.7835	0.01125	-0.01123	0.0004067	-0.0003849	0.0002687	-0.0002616	0.0004108	-0.0003909	0.0010862	-0.0010374	0.00487	-0.004555	0.0203	-0.01986	0.004734	-0.004698	0.02005	-0.01964	0.0049	-0.00461	0.054854	-0.053363
-2.7765	0.01116	-0.01117	0.0004111	-0.0003906	0.0002722	-0.0002651	0.0004152	-0.0003966	0.0010985	-0.0010523	0.004833	-0.004524	0.0203	-0.01987	0.004791	-0.004761	0.02004	-0.01965	0.004861	-0.004578	0.054825	-0.053383
-2.7705	0.01106	-0.0111	0.0004155	-0.0003965	0.0002754	-0.0002685	0.0004196	-0.0004025	0.0011105	-0.0010675	0.004795	-0.004494	0.0203	-0.01989	0.004847	-0.004824	0.02004	-0.01966	0.004821	-0.004545	0.054803	-0.053413
-2.7635	0.01096	-0.01104	0.00042	-0.0004024	0.0002785	-0.0002717	0.0004241	-0.0004085	0.0011226	-0.0010826	0.004757	-0.004465	0.0203	-0.01992	0.004901	-0.004885	0.02003	-0.01967	0.004781	-0.004512	0.054769	-0.053452
-2.7575	0.01086	-0.01097	0.0004244	-0.0004085	0.0002814	-0.0002748	0.0004286	-0.0004145	0.0011344	-0.0010978	0.004718	-0.004435	0.02031	-0.01995	0.004953	-0.004945	0.02004	-0.01969	0.00474	-0.004479	0.054761	-0.053499
-2.7505	0.01076	-0.0109	0.0004289	-0.0004146	0.0002842	-0.0002777	0.0004331	-0.0004206	0.0011462	-0.0011129	0.004679	-0.004405	0.02033	-0.01998	0.005004	-0.005004	0.02004	-0.01972	0.004699	-0.004447	0.054752	-0.053556
-2.7435	0.01065	-0.01083	0.0004334	-0.0004207	0.0002867	-0.0002805	0.0004377	-0.0004268	0.0011578	-0.001128	0.00464	-0.004376	0.02034	-0.02002	0.005053	-0.005062	0.02005	-0.01974	0.004657	-0.004414	0.05474	-0.053612
-2.7375	0.01055	-0.01076	0.0004379	-0.000427	0.0002891	-0.0002831	0.0004422	-0.0004331	0.0011692	-0.0011432	0.0046	-0.004347	0.02036	-0.02006	0.0051	-0.005118	0.02006	-0.01978	0.004615	-0.004381	0.054735	-0.053686
-2.7305	0.01045	-0.01069	0.0004424	-0.0004332	0.0002913	-0.0002855	0.0004469	-0.0004394	0.0011806	-0.0011581	0.00456	-0.004318	0.02038	-0.02011	0.005146	-0.005174	0.02007	-0.01981	0.004572	-0.004349	0.054728	-0.053761
-2.7245	0.01035	-0.01063	0.000447	-0.0004395	0.0002933	-0.0002879	0.0004515	-0.0004458	0.0011918	-0.0011732	0.004519	-0.004289	0.0204	-0.02015	0.005191	-0.005228	0.02008	-0.01984	0.004529	-0.004316	0.054719	-0.053823
-2.7175	0.01025	-0.01057	0.0004515	-0.0004459	0.0002952	-0.00029	0.0004562	-0.0004522	0.0012029	-0.0011881	0.004479	-0.00426	0.02042	-0.02019	0.005234	-0.00528	0.02009	-0.01988	0.004485	-0.004284	0.054708	-0.053894
-2.7105	0.01015	-0.01051	0.0004561	-0.0004522	0.0002969	-0.000292	0.0004609	-0.0004586	0.0012139	-0.0012028	0.004438	-0.004232	0.02043	-0.02024	0.005275	-0.005332	0.0201	-0.01991	0.004442	-0.004252	0.054685	-0.053966
-2.7045	0.01006	-0.01046	0.0004607	-0.0004586	0.0002984	-0.0002939	0.0004656	-0.000465	0.0012247	-0.0012175	0.004397	-0.004204	0.02045	-0.02028	0.005316	-0.005382	0.02011	-0.01994	0.004398	-0.00422	0.054671	-0.054026
-2.6975	0.009971	-0.01041	0.0004654	-0.000465	0.0002999	-0.0002957	0.0004704	-0.0004715	0.0012357	-0.0012322	0.004355	-0.004176	0.02046	-0.02031	0.005356	-0.005432	0.02011	-0.01997	0.004355	-0.004189	0.054636	-0.054077
-2.6915	0.009888	-0.01036	0.00047	-0.0004713	0.0003011	-0.0002973	0.0004752	-0.000478	0.0012463	-0.0012466	0.004314	-0.004148	0.02047	-0.02035	0.005395	-0.00548	0.02011	-0.01999	0.004311	-0.004157	0.0546	-0.054125
-2.6845	0.00981	-0.01032	0.0004747	-0.0004777	0.0003023	-0.0002988	0.0004801	-0.0004844	0.0012571	-0.0012609	0.004273	-0.00412	0.02047	-0.02038	0.005434	-0.005528	0.02011	-0.02002	0.004268	-0.004127	0.054555	-0.054175
-2.6785	0.009739	-0.01029	0.0004794	-0.000484	0.0003034	-0.0003002	0.0004849	-0.0004909	0.0012677	-0.0012751	0.004232	-0.004093	0.02047	-0.02041	0.005472	-0.005575	0.0201	-0.02003	0.004224	-0.004096	0.054498	-0.054204
-2.6715	0.009674	-0.01026	0.0004841	-0.0004903	0.0003043	-0.0003015	0.0004898	-0.0004973	0.0012782	-0.0012891	0.004191	-0.004066	0.02047	-0.02043	0.005511	-0.005622	0.02009	-0.02005	0.004182	-0.004067	0.054444	-0.054235
-2.6645	0.009617	-0.01024	0.0004888	-0.0004966	0.0003052	-0.0003027	0.0004947	-0.0005037	0.0012887	-0.001303	0.004151	-0.00404	0.02046	-0.02044	0.00555	-0.005669	0.02008	-0.02005	0.004139	-0.004038	0.05438	-0.054237
-2.6585	0.009567	-0.01023	0.0004935	-0.0005028	0.000306	-0.0003038	0.0004997	-0.00051	0.0012992	-0.0013166	0.00411	-0.004014	0.02044	-0.02045	0.005589	-0.005716	0.02006	-0.02006	0.004097	-0.004009	0.054296	-0.054249
-2.6515	0.009525	-0.01022	0.0004982	-0.000509	0.0003067	-0.0003049	0.0005046	-0.0005163	0.0013095	-0.0013302	0.004071	-0.003989	0.02042	-0.02045	0.00563	-0.005763	0.02003	-0.02005	0.004056	-0.003981	0.054207	-0.054233
-2.6455	0.009492	-0.01022	0.000503	-0.0005151	0.0003074	-0.0003059	0.0005095	-0.0005226	0.0013199	-0.0013436	0.004031	-0.003964	0.02039	-0.02045	0.005672	-0.005811	0.01999	-0.02004	0.004016	-0.003954	0.054099	-0.054219
-2.6385	0.009469	-0.01023	0.0005077	-0.0005211	0.0003081	-0.0003069	0.0005145	-0.0005288	0.0013303	-0.0013568	0.003993	-0.003939	0.02035	-0.02043	0.005715	-0.005859	0.01995	-0.02002	0.003976	-0.003928	0.053984	-0.054176
-2.6315	0.009455	-0.01024	0.0005124	-0.0005271	0.0003088	-0.0003078	0.0005194	-0.0005349	0.0013406	-0.0013698	0.003955	-0.003915	0.02031	-0.02041	0.005761	-0.005909	0.01991	-0.02	0.003937	-0.003902	0.053873	-0.054136
-2.6255	0.00945	-0.01027	0.0005171	-0.000533	0.0003095	-0.0003087	0.0005244	-0.0005409	0.001351	-0.0013826	0.003918	-0.003892	0.02026	-0.02038	0.005808	-0.00596	0.01985	-0.01997	0.0039	-0.003877	0.053736	-0.054079
-2.6185	0.009456	-0.0103	0.0005218	-0.0005387	0.0003102	-0.0003097	0.0005293	-0.0005468	0.0013613	-0.0013952	0.003882	-0.00387	0.0202	-0.02034	0.005859	-0.006013	0.01979	-0.01993	0.003863	-0.003853	0.053594	-0.054006
-2.6125	0.009473	-0.01034	0.0005265	-0.0005444	0.000311	-0.0003107	0.0005342	-0.0005526	0.0013717	-0.0014077	0.003846	-0.003848	0.02013	-0.02029	0.005913	-0.006068	0.01973	-0.01988	0.003827	-0.00383	0.053446	-0.053916
-2.6055	0.009501	-0.0104	0.0005311	-0.00055	0.0003118	-0.0003117	0.0005391	-0.0005583	0.001382	-0.00142	0.003812	-0.003826	0.02006	-0.02024	0.00597	-0.006125	0.01965	-0.01982	0.003793	-0.003808	0.053285	-0.053819
-2.5985	0.00954	-0.01046	0.0005357	-0.0005554	0.0003128	-0.0003127	0.0005439	-0.0005639	0.0013924	-0.001432	0.003779	-0.003806	0.01997	-0.02018	0.006031	-0.006185	0.01957	-0.01976	0.00376	-0.003787	0.05311	-0.053718
-2.5925	0.009591	-0.01052	0.0005403	-0.0005607	0.0003138	-0.0003138	0.0005487	-0.0005694	0.0014028	-0.0014439	0.003747	-0.003786	0.01988	-0.0201	0.006095	-0.006248	0.01948	-0.01969	0.003728	-0.003767	0.05293	-0.053591
-2.5855	0.009653	-0.0106	0.0005448	-0.0005659	0.0003149	-0.0003151	0.0005534	-0.0005747	0.0014131	-0.0014557	0.003715	-0.003767	0.01978	-0.02002	0.006165	-0.006315	0.01938	-0.01961	0.003697	-0.003747	0.052737	-0.053459
-2.5795	0.009728	-0.01069	0.0005492	-0.0005709	0.0003162	-0.0003164	0.000558	-0.0005798	0.0014234	-0.0014671	0.003686	-0.003749	0.01968	-0.01993	0.006239	-0.006384	0.01928	-0.01952	0.003668	-0.003729	0.052553	-0.053312
-2.5725	0.009815	-0.01078	0.0005536	-0.0005758	0.0003176	-0.0003178	0.0005626	-0.0005848	0.0014338	-0.0014784	0.003657	-0.003731	0.01956	-0.01983	0.006317	-0.006458	0.01917	-0.01942	0.00364	-0.003712	0.052344	-0.053151
-2.5665	0.009915	-0.01089	0.0005579	-0.0005805	0.0003193	-0.0003194	0.000567	-0.0005897	0.0014442	-0.0014896	0.00363	-0.003715	0.01944	-0.01972	0.006401	-0.006536	0.01905	-0.01932	0.003614	-0.003695	0.052135	-0.052986
-2.5595	0.01003	-0.011	0.0005621	-0.000585	0.0003211	-0.0003212	0.0005714	-0.0005943	0.0014546	-0.0015005	0.003603	-0.003698	0.01931	-0.01961	0.006491	-0.006618	0.01893	-0.01921	0.003589	-0.00368	0.051923	-0.052816
-2.5525	0.01015	-0.01113	0.0005662	-0.0005894	0.0003231	-0.0003231	0.0005757	-0.0005988	0.001465	-0.0015113	0.003579	-0.003683	0.01918	-0.01948	0.006586	-0.006704	0.0188	-0.01909	0.003566	-0.003665	0.051711	-0.052622
-2.5465	0.01029	-0.01126	0.0005702	-0.0005936	0.0003253	-0.0003252	0.0005798	-0.0006031	0.0014753	-0.0015219	0.003555	-0.003669	0.01903	-0.01935	0.006687	-0.006796	0.01866	-0.01897	0.003544	-0.003651	0.051476	-0.052436
-2.5395	0.01044	-0.01141	0.0005741	-0.0005976	0.0003277	-0.0003275	0.0005839	-0.0006072	0.0014857	-0.0015323	0.003533	-0.003655	0.01888	-0.01921	0.006793	-0.006892	0.01852	-0.01883	0.003524	-0.003639	0.05125	-0.052226
-2.5335	0.01061	-0.01156	0.0005779	-0.0006014	0.0003305	-0.0003301	0.0005878	-0.0006111	0.0014962	-0.0015426	0.003512	-0.003642	0.01873	-0.01906	0.006906	-0.006994	0.01837	-0.01869	0.003505	-0.003627	0.051023	-0.052013
-2.5265	0.01079	-0.01173	0.0005816	-0.0006051	0.0003335	-0.0003329	0.0005915	-0.0006148	0.0015066	-0.0015528	0.003493	-0.003629	0.01856	-0.01891	0.007025	-0.007101	0.01822	-0.01855	0.003487	-0.003615	0.050785	-0.051805
-2.5195	0.01098	-0.01191	0.0005851	-0.0006085	0.0003368	-0.0003359	0.0005952	-0.0006183	0.0015171	-0.0015627	0.003474	-0.003617	0.0184	-0.01875	0.007151	-0.007213	0.01806	-0.0184	0.003471	-0.003605	0.050556	-0.051585
-2.5135	0.01119	-0.01209	0.0005885	-0.0006118	0.0003404	-0.0003392	0.0005986	-0.0006215	0.0015275	-0.0015725	0.003457	-0.003606	0.01822	-0.01858	0.007282	-0.007331	0.0179	-0.01824	0.003456	-0.003595	0.050315	-0.051352
-2.5065	0.01141	-0.01229	0.0005918	-0.0006148	0.0003443	-0.0003429	0.000602	-0.0006246	0.0015381	-0.0015823	0.003442	-0.003595	0.01805	-0.01841	0.00742	-0.007454	0.01773	-0.01807	0.003442	-0.003586	0.050084	-0.051115
-2.5005	0.01165	-0.0125	0.000595	-0.0006177	0.0003485	-0.0003468	0.0006051	-0.0006275	0.0015486	-0.001592	0.003427	-0.003585	0.01786	-0.01823	0.007565	-0.007583	0.01756	-0.0179	0.00343	-0.003578	0.049842	-0.050876
-2.4935	0.0119	-0.01272	0.000598	-0.0006204	0.0003532	-0.0003512	0.0006081	-0.0006301	0.0015593	-0.0016017	0.003414	-0.003576	0.01768	-0.01804	0.007715	-0.007718	0.01738	-0.01773	0.003418	-0.00357	0.049607	-0.050634
-2.4865	0.01217	-0.01296	0.0006009	-0.0006229	0.0003582	-0.0003558	0.000611	-0.0006325	0.0015701	-0.0016112	0.003401	-0.003566	0.01749	-0.01785	0.007872	-0.007859	0.0172	-0.01755	0.003408	-0.003562	0.049371	-0.050387
-2.4805	0.01245	-0.0132	0.0006037	-0.0006253	0.0003636	-0.0003609	0.0006137	-0.0006348	0.001581	-0.001621	0.00339	-0.003557	0.01729	-0.01766	0.008035	-0.008006	0.01702	-0.01737	0.003399	-0.003555	0.049134	-0.050148
-2.4735	0.01275	-0.01346	0.0006063	-0.0006274	0.0003695	-0.0003663	0.0006162	-0.0006368	0.001592	-0.0016305	0.00338	-0.003548	0.0171	-0.01746	0.008204	-0.008158	0.01683	-0.01718	0.003391	-0.003548	0.048905	-0.049894
-2.4675	0.01306	-0.01373	0.0006088	-0.0006294	0.0003758	-0.0003722	0.0006186	-0.0006386	0.0016032	-0.0016402	0.00337	-0.00354	0.0169	-0.01726	0.008379	-0.008316	0.01665	-0.01699	0.003384	-0.003542	0.048683	-0.049648
-2.4605	0.0134	-0.01402	0.0006112	-0.0006313	0.0003825	-0.0003786	0.0006208	-0.0006403	0.0016145	-0.0016502	0.003361	-0.003532	0.01669	-0.01705	0.00856	-0.008481	0.01646	-0.0168	0.003377	-0.003535	0.048448	-0.049398
-2.4545	0.01375	-0.01432	0.0006135	-0.000633	0.0003898	-0.0003855	0.0006229	-0.0006418	0.0016262	-0.0016603	0.003354	-0.003524	0.01649	-0.01684	0.008746	-0.008651	0.01626	-0.0166	0.003371	-0.003529	0.048221	-0.049144
-2.4475	0.01411	-0.01464	0.0006157	-0.0006345	0.0003977	-0.0003929	0.0006249	-0.0006431	0.0016383	-0.0016705	0.003346	-0.003516	0.01629	-0.01663	0.008939	-0.008826	0.01607	-0.0164	0.003366	-0.003523	0.048011	-0.048895
-2.4405	0.0145	-0.01498	0.0006178	-0.000636	0.0004061	-0.0004008	0.0006267	-0.0006443	0.0016506	-0.0016811	0.00334	-0.003507	0.01608	-0.01642	0.009137	-0.009008	0.01588	-0.0162	0.003361	-0.003517	0.047798	-0.048652
-2.4345	0.0149	-0.01533	0.0006199	-0.0006373	0.0004151	-0.0004094	0.0006285	-0.0006453	0.0016635	-0.001692	0.003333	-0.003499	0.01587	-0.0162	0.00934	-0.009195	0.01568	-0.016	0.003357	-0.00351	0.04758	-0.048404
-2.4275	0.01532	-0.0157	0.0006218	-0.0006386	0.0004247	-0.0004186	0.0006301	-0.0006462	0.0016766	-0.0017034	0.003328	-0.003491	0.01567	-0.01598	0.009549	-0.009389	0.01549	-0.0158	0.003353	-0.003504	0.04739	-0.048164
-2.4215	0.01577	-0.01609	0.0006237	-0.0006398	0.0004351	-0.0004285	0.0006316	-0.000647	0.0016904	-0.0017153	0.003322	-0.003483	0.01546	-0.01577	0.009764	-0.009588	0.0153	-0.01559	0.003349	-0.003497	0.047195	-0.047928
-2.4145	0.01623	-0.0165	0.0006256	-0.0006409	0.0004462	-0.0004391	0.0006331	-0.0006477	0.0017049	-0.0017277	0.003317	-0.003474	0.01525	-0.01555	0.009984	-0.009793	0.0151	-0.01539	0.003346	-0.00349	0.046997	-0.047697
-2.4075	0.01672	-0.01693	0.0006275	-0.000642	0.0004581	-0.0004505	0.0006346	-0.0006484	0.0017202	-0.0017409	0.003312	-0.003465	0.01505	-0.01533	0.01021	-0.01	0.01491	-0.01518	0.003342	-0.003482	0.046824	-0.047457
-2.4015	0.01723	-0.01739	0.0006294	-0.0006431	0.0004709	-0.0004628	0.0006359	-0.000649	0.0017362	-0.0017549	0.003307	-0.003456	0.01484	-0.01511	0.01044	-0.01022	0.01472	-0.01497	0.003338	-0.003474	0.046645	-0.04723
-2.3945	0.01777	-0.01786	0.0006312	-0.0006442	0.0004846	-0.000476	0.0006373	-0.0006495	0.0017531	-0.0017697	0.003302	-0.003446	0.01464	-0.01489	0.01068	-0.01045	0.01452	-0.01477	0.003335	-0.003466	0.046477	-0.047022
-2.3885	0.01833	-0.01837	0.0006332	-0.0006453	0.0004993	-0.0004901	0.0006387	-0.0006501	0.0017712	-0.0017855	0.003297	-0.003436	0.01443	-0.01468	0.01092	-0.01068	0.01433	-0.01456	0.003331	-0.003457	0.046308	-0.046813
-2.3815	0.01892	-0.0189	0.0006351	-0.0006465	0.000515	-0.0005053	0.00064	-0.0006506	0.0017901	-0.0018024	0.003292	-0.003425	0.01423	-0.01446	0.01117	-0.01092	0.01415	-0.01436	0.003326	-0.003448	0.046168	-0.046613
-2.3745	0.01954	-0.01946	0.0006371	-0.0006477	0.0005319	-0.0005217	0.0006414	-0.0006512	0.0018104	-0.0018206	0.003286	-0.003414	0.01403	-0.01425	0.01143	-0.01116	0.01396	-0.01416	0.003322	-0.003437	0.046028	-0.046421
-2.3685	0.02019	-0.02005	0.0006393	-0.0006491	0.00055	-0.0005392	0.0006429	-0.0006519	0.0018322	-0.0018402	0.00328	-0.003403	0.01384	-0.01403	0.01169	-0.01141	0.01377	-0.01396	0.003316	-0.003427	0.045896	-0.04623
-2.3615	0.02087	-0.02068	0.0006415	-0.0006505	0.0005695	-0.0005581	0.0006444	-0.0006526	0.0018554	-0.0018612	0.003274	-0.003391	0.01364	-0.01382	0.01196	-0.01168	0.01359	-0.01376	0.003311	-0.003415	0.045775	-0.046066
-2.3555	0.02159	-0.02133	0.0006438	-0.000652	0.0005904	-0.0005783	0.000646	-0.0006534	0.0018802	-0.0018837	0.003267	-0.003378	0.01345	-0.01361	0.01224	-0.01195	0.01341	-0.01356	0.003304	-0.003403	0.045671	-0.045901
-2.3485	0.02234	-0.02203	0.0006463	-0.0006537	0.0006127	-0.0006001	0.0006478	-0.0006544	0.0019068	-0.0019082	0.00326	-0.003365	0.01326	-0.01341	0.01253	-0.01223	0.01323	-0.01336	0.003297	-0.00339	0.045577	-0.045755
-2.3425	0.02313	-0.02276	0.0006489	-0.0006556	0.0006367	-0.0006234	0.0006496	-0.0006555	0.0019352	-0.0019345	0.003253	-0.003351	0.01307	-0.0132	0.01283	-0.01252	0.01306	-0.01317	0.00329	-0.003377	0.045503	-0.045618
-2.3355	0.02397	-0.02354	0.0006517	-0.0006576	0.0006625	-0.0006484	0.0006516	-0.0006567	0.0019658	-0.0019627	0.003244	-0.003336	0.01289	-0.013	0.01314	-0.01282	0.01288	-0.01298	0.003281	-0.003363	0.045435	-0.045499
-2.3285	0.02484	-0.02436	0.0006547	-0.0006599	0.0006901	-0.0006753	0.0006538	-0.0006581	0.0019986	-0.0019933	0.003235	-0.003321	0.01271	-0.0128	0.01346	-0.01313	0.01271	-0.01279	0.003272	-0.003347	0.045387	-0.045388
-2.3225	0.02577	-0.02522	0.0006579	-0.0006623	0.0007196	-0.0007041	0.0006561	-0.0006597	0.0020336	-0.0020261	0.003226	-0.003305	0.01253	-0.0126	0.01379	-0.01346	0.01255	-0.01261	0.003262	-0.003332	0.045358	-0.045307
-2.3155	0.02674	-0.02614	0.0006613	-0.000665	0.0007513	-0.000735	0.0006586	-0.0006615	0.0020712	-0.0020615	0.003215	-0.003289	0.01236	-0.01241	0.01413	-0.01379	0.01238	-0.01243	0.003252	-0.003315	0.045337	-0.045234
-2.3095	0.02776	-0.0271	0.0006649	-0.000668	0.0007852	-0.0007681	0.0006613	-0.0006636	0.0021114	-0.0020997	0.003204	-0.003271	0.01219	-0.01222	0.01449	-0.01415	0.01222	-0.01225	0.00324	-0.003298	0.045344	-0.045189
-2.3025	0.02883	-0.02812	0.0006687	-0.0006711	0.0008215	-0.0008035	0.0006643	-0.0006658	0.0021545	-0.0021404	0.003192	-0.003254	0.01202	-0.01204	0.01487	-0.01452	0.01207	-0.01207	0.003228	-0.00328	0.04538	-0.045164
-2.2955	0.02996	-0.02919	0.0006728	-0.0006745	0.0008603	-0.0008414	0.0006674	-0.0006684	0.0022005	-0.0021843	0.00318	-0.003235	0.01186	-0.01186	0.01526	-0.0149	0.01191	-0.0119	0.003214	-0.003261	0.045424	-0.045156
-2.2895	0.03115	-0.03033	0.0006771	-0.0006782	0.0009017	-0.0008819	0.0006708	-0.0006711	0.0022496	-0.0022312	0.003167	-0.003216	0.0117	-0.01168	0.01567	-0.01531	0.01176	-0.01174	0.0032	-0.003242	0.045497	-0.045188
-2.2825	0.03241	-0.03152	0.0006816	-0.0006822	0.0009459	-0.0009252	0.0006745	-0.0006742	0.002302	-0.0022816	0.003152	-0.003197	0.01154	-0.0115	0.01609	-0.01573	0.01162	-0.01157	0.003185	-0.003222	0.045587	-0.045219
-2.2765	0.03372	-0.03278	0.0006864	-0.0006864	0.0009931	-0.0009713	0.0006783	-0.0006775	0.0023578	-0.0023352	0.003137	-0.003176	0.01139	-0.01133	0.01654	-0.01618	0.01148	-0.01141	0.00317	-0.003201	0.045717	-0.045297
-2.2695	0.0351	-0.03411	0.0006914	-0.0006909	0.001043	-0.001021	0.0006824	-0.0006811	0.0024168	-0.002393	0.003122	-0.003156	0.01124	-0.01117	0.01701	-0.01664	0.01134	-0.01126	0.003153	-0.00318	0.045865	-0.045406
-2.2635	0.03656	-0.0355	0.0006967	-0.0006956	0.001097	-0.001073	0.0006868	-0.0006849	0.0024805	-0.0024535	0.003105	-0.003134	0.0111	-0.01101	0.01751	-0.01713	0.01121	-0.01111	0.003135	-0.003158	0.04606	-0.045542
-2.2565	0.03808	-0.03697	0.0007022	-0.0007006	0.001154	-0.001129	0.0006914	-0.000689	0.0025476	-0.0025186	0.003088	-0.003112	0.01096	-0.01085	0.01803	-0.01765	0.01108	-0.01097	0.003117	-0.003135	0.046275	-0.045717
-2.2495	0.03968	-0.03852	0.0007079	-0.0007059	0.001214	-0.001188	0.0006962	-0.0006934	0.0026181	-0.0025873	0.00307	-0.00309	0.01082	-0.0107	0.01857	-0.01819	0.01096	-0.01083	0.003098	-0.003112	0.046518	-0.045922
-2.2435	0.04136	-0.04014	0.0007138	-0.0007114	0.001278	-0.001251	0.0007013	-0.0006981	0.0026931	-0.0026605	0.003051	-0.003067	0.01069	-0.01056	0.01915	-0.01876	0.01084	-0.01069	0.003078	-0.003088	0.046809	-0.046165
-2.2365	0.04311	-0.04184	0.0007199	-0.0007171	0.001346	-0.001318	0.0007066	-0.000703	0.0027725	-0.0027381	0.003031	-0.003043	0.01057	-0.01041	0.01975	-0.01936	0.01072	-0.01056	0.003057	-0.003064	0.047128	-0.046437
-2.2305	0.04495	-0.04363	0.0007263	-0.000723	0.001418	-0.001389	0.0007121	-0.0007081	0.0028564	-0.0028201	0.003011	-0.003019	0.01045	-0.01028	0.02038	-0.01999	0.01061	-0.01044	0.003035	-0.003039	0.047486	-0.046768
-2.2235	0.04687	-0.0455	0.0007327	-0.0007292	0.001494	-0.001464	0.0007178	-0.0007135	0.0029445	-0.0029067	0.002989	-0.002994	0.01033	-0.01015	0.02105	-0.02065	0.01051	-0.01032	0.003013	-0.003014	0.047892	-0.047128
-2.2165	0.04888	-0.04746	0.0007394	-0.0007355	0.001574	-0.001543	0.0007238	-0.0007191	0.0030372	-0.0029976	0.002967	-0.002969	0.01022	-0.01002	0.02175	-0.02135	0.01041	-0.01021	0.00299	-0.002988	0.048337	-0.047537
-2.2105	0.05097	-0.0495	0.0007462	-0.0007419	0.001659	-0.001627	0.0007298	-0.0007249	0.003135	-0.0030938	0.002944	-0.002943	0.01011	-0.009902	0.02248	-0.02208	0.01031	-0.0101	0.002966	-0.002962	0.04881	-0.047987
-2.2035	0.05316	-0.05164	0.000753	-0.0007485	0.001748	-0.001715	0.0007361	-0.0007309	0.0032371	-0.0031944	0.002921	-0.002917	0.01001	-0.009788	0.02325	-0.02284	0.01022	-0.009997	0.002941	-0.002935	0.049342	-0.048477
-2.1975	0.05543	-0.05387	0.00076	-0.0007552	0.001842	-0.001808	0.0007425	-0.0007371	0.0033445	-0.0033003	0.002896	-0.002891	0.009918	-0.00968	0.02406	-0.02365	0.01014	-0.009901	0.002916	-0.002908	0.04993	-0.04903
-2.1905	0.0578	-0.0562	0.000767	-0.000762	0.001941	-0.001906	0.000749	-0.0007433	0.003457	-0.0034113	0.002871	-0.002863	0.009828	-0.009577	0.02491	-0.02449	0.01006	-0.009811	0.00289	-0.00288	0.050559	-0.049621
-2.1835	0.06026	-0.05862	0.0007741	-0.0007688	0.002044	-0.002009	0.0007555	-0.0007498	0.0035736	-0.0035276	0.002845	-0.002836	0.009743	-0.00948	0.0258	-0.02538	0.009991	-0.009728	0.002863	-0.002852	0.051242	-0.050276
-2.1775	0.06282	-0.06114	0.0007811	-0.0007757	0.002153	-0.002117	0.0007622	-0.0007563	0.0036963	-0.003649	0.002819	-0.002808	0.009663	-0.009389	0.02673	-0.0263	0.009923	-0.00965	0.002835	-0.002823	0.05197	-0.05097
-2.1705	0.06547	-0.06376	0.0007882	-0.0007825	0.002267	-0.002231	0.0007689	-0.0007628	0.0038241	-0.0037763	0.002791	-0.002779	0.009589	-0.009304	0.0277	-0.02728	0.009862	-0.009578	0.002807	-0.002794	0.052749	-0.051735
-2.1645	0.06823	-0.06649	0.0007951	-0.0007894	0.002387	-0.00235	0.0007756	-0.0007694	0.0039577	-0.0039088	0.002763	-0.00275	0.009519	-0.009224	0.02872	-0.02829	0.009805	-0.009513	0.002778	-0.002764	0.053585	-0.052541
-2.1575	0.07107	-0.06931	0.000802	-0.0007961	0.002512	-0.002475	0.0007823	-0.000776	0.0040963	-0.0040471	0.002734	-0.00272	0.009455	-0.009151	0.02978	-0.02935	0.009754	-0.009453	0.002748	-0.002734	0.054471	-0.053408
-2.1515	0.07402	-0.07224	0.0008087	-0.0008028	0.002642	-0.002606	0.000789	-0.0007827	0.0042397	-0.0041915	0.002704	-0.002689	0.009395	-0.009083	0.03089	-0.03046	0.009708	-0.009399	0.002718	-0.002703	0.055415	-0.054334
-2.1445	0.07707	-0.07527	0.0008153	-0.0008093	0.002779	-0.002743	0.0007955	-0.0007892	0.0043898	-0.0043415	0.002674	-0.002658	0.00934	-0.00902	0.03204	-0.03161	0.009667	-0.009352	0.002687	-0.002672	0.056408	-0.055312
-2.1375	0.08021	-0.07841	0.0008217	-0.0008157	0.002921	-0.002886	0.000802	-0.0007957	0.0045447	-0.0044974	0.002643	-0.002627	0.00929	-0.008963	0.03324	-0.03282	0.009631	-0.009309	0.002655	-0.00264	0.057459	-0.056359
-2.1315	0.08346	-0.08165	0.0008279	-0.0008218	0.003069	-0.003035	0.0008084	-0.0008021	0.0047053	-0.0046589	0.002611	-0.002595	0.009244	-0.008911	0.03449	-0.03407	0.0096	-0.009272	0.002623	-0.002608	0.058568	-0.057456
-2.1245	0.08681	-0.08501	0.0008338	-0.0008277	0.003224	-0.003191	0.0008146	-0.0008083	0.0048724	-0.004827	0.002578	-0.002562	0.009203	-0.008864	0.03579	-0.03538	0.009573	-0.009241	0.00259	-0.002575	0.059734	-0.058622
-2.1185	0.09026	-0.08847	0.0008394	-0.0008334	0.003385	-0.003353	0.0008206	-0.0008144	0.005045	-0.0050008	0.002545	-0.002529	0.009165	-0.008822	0.03714	-0.03674	0.00955	-0.009215	0.002556	-0.002542	0.060956	-0.059848
-2.1115	0.09381	-0.09204	0.0008447	-0.0008387	0.003553	-0.003522	0.0008263	-0.0008203	0.005224	-0.005181	0.002511	-0.002495	0.00913	-0.008784	0.03853	-0.03815	0.00953	-0.009193	0.002521	-0.002508	0.062222	-0.06113
-2.1045	0.09746	-0.09572	0.0008496	-0.0008437	0.003727	-0.003698	0.0008318	-0.0008259	0.0054084	-0.0053676	0.002476	-0.00246	0.009099	-0.008751	0.03999	-0.03961	0.009515	-0.009176	0.002486	-0.002473	0.063566	-0.06247
-2.0985	0.1012	-0.09951	0.0008541	-0.0008483	0.003908	-0.003882	0.0008371	-0.0008313	0.0055992	-0.0055616	0.00244	-0.002425	0.00907	-0.008722	0.04149	-0.04113	0.009502	-0.009163	0.002451	-0.002438	0.064953	-0.063878
-2.0915	0.1051	-0.1034	0.0008581	-0.0008526	0.004096	-0.004072	0.000842	-0.0008364	0.0057961	-0.005761	0.002404	-0.002389	0.009044	-0.008696	0.04305	-0.04271	0.009492	-0.009153	0.002414	-0.002403	0.066404	-0.065351
-2.0855	0.109	-0.1074	0.0008617	-0.0008564	0.004291	-0.00427	0.0008465	-0.0008412	0.0059992	-0.0059676	0.002367	-0.002353	0.009019	-0.008673	0.04466	-0.04434	0.009484	-0.009147	0.002377	-0.002367	0.067907	-0.06688
-2.0785	0.1131	-0.1116	0.0008649	-0.0008597	0.004494	-0.004476	0.0008507	-0.0008457	0.0062096	-0.0061814	0.002329	-0.002316	0.008996	-0.008652	0.04633	-0.04603	0.009478	-0.009145	0.00234	-0.00233	0.069473	-0.068473
-2.0715	0.1173	-0.1158	0.0008674	-0.0008626	0.004704	-0.00469	0.0008545	-0.0008498	0.0064259	-0.0064024	0.002291	-0.002279	0.008974	-0.008634	0.04805	-0.04778	0.009473	-0.009144	0.002302	-0.002293	0.07109	-0.07013
-2.0655	0.1216	-0.1202	0.0008695	-0.000865	0.004922	-0.004911	0.0008579	-0.0008535	0.0066494	-0.0066295	0.002253	-0.002241	0.008952	-0.008618	0.04983	-0.04958	0.009469	-0.009146	0.002263	-0.002255	0.072767	-0.07184
-2.0585	0.126	-0.1246	0.000871	-0.0008668	0.005147	-0.005141	0.0008608	-0.0008568	0.0068788	-0.0068646	0.002213	-0.002202	0.008931	-0.008602	0.05166	-0.05145	0.009465	-0.009149	0.002224	-0.002217	0.074493	-0.07362
-2.0525	0.1305	-0.1292	0.0008719	-0.0008681	0.005381	-0.005379	0.0008633	-0.0008597	0.0071162	-0.0071068	0.002174	-0.002163	0.008908	-0.008588	0.05355	-0.05338	0.009461	-0.009153	0.002185	-0.002178	0.076278	-0.075462
-2.0455	0.1351	-0.1339	0.0008722	-0.0008688	0.005623	-0.005625	0.0008653	-0.0008621	0.0073605	-0.0073559	0.002133	-0.002124	0.008885	-0.008574	0.0555	-0.05536	0.009457	-0.009158	0.002145	-0.002139	0.07812	-0.077355
-2.0395	0.1398	-0.1388	0.0008718	-0.0008689	0.005872	-0.005879	0.0008668	-0.0008641	0.0076106	-0.007612	0.002093	-0.002084	0.00886	-0.008559	0.05751	-0.05741	0.009451	-0.009164	0.002105	-0.002099	0.080019	-0.079316
-2.0325	0.1446	-0.1437	0.0008709	-0.0008684	0.006131	-0.006143	0.0008678	-0.0008656	0.0078697	-0.007877	0.002052	-0.002043	0.008832	-0.008543	0.05958	-0.05952	0.009444	-0.009168	0.002064	-0.002059	0.081972	-0.081333
-2.0255	0.1495	-0.1487	0.0008693	-0.0008673	0.006397	-0.006414	0.0008682	-0.0008666	0.0081345	-0.0081479	0.002011	-0.002003	0.008802	-0.008526	0.06171	-0.06169	0.009435	-0.009172	0.002024	-0.002019	0.083982	-0.08341
-2.0195	0.1546	-0.1539	0.000867	-0.0008656	0.006672	-0.006695	0.0008682	-0.000867	0.0084072	-0.0084276	0.001969	-0.001962	0.008769	-0.008508	0.06389	-0.06392	0.009423	-0.009175	0.001983	-0.001978	0.086034	-0.085543
-2.0125	0.1597	-0.1592	0.0008641	-0.0008632	0.006956	-0.006984	0.0008676	-0.000867	0.0086877	-0.0087142	0.001928	-0.001921	0.008733	-0.008486	0.06614	-0.06622	0.009408	-0.009175	0.001942	-0.001938	0.088151	-0.08774
-2.0065	0.165	-0.1646	0.0008605	-0.0008602	0.007248	-0.007282	0.0008665	-0.0008665	0.008975	-0.0090087	0.001886	-0.00188	0.008692	-0.008462	0.06844	-0.06857	0.00939	-0.009173	0.0019	-0.001897	0.090308	-0.089982
-1.9995	0.1703	-0.1701	0.0008563	-0.0008566	0.007549	-0.007589	0.0008648	-0.0008654	0.0092701	-0.009311	0.001844	-0.001839	0.008647	-0.008435	0.0708	-0.07098	0.009368	-0.009169	0.001859	-0.001856	0.092518	-0.092279
-1.9925	0.1758	-0.1757	0.0008514	-0.0008523	0.007858	-0.007904	0.0008626	-0.0008638	0.009572	-0.0096201	0.001803	-0.001797	0.008597	-0.008403	0.07321	-0.07345	0.009342	-0.009161	0.001818	-0.001815	0.09477	-0.094626
-1.9865	0.1813	-0.1814	0.0008459	-0.0008475	0.008176	-0.008227	0.0008599	-0.0008617	0.0098818	-0.0099362	0.001761	-0.001756	0.008543	-0.008368	0.07568	-0.07597	0.009312	-0.00915	0.001777	-0.001774	0.097073	-0.097018
-1.9795	0.187	-0.1872	0.0008398	-0.000842	0.008502	-0.008559	0.0008566	-0.0008591	0.0101984	-0.0102601	0.00172	-0.001715	0.008483	-0.008328	0.07821	-0.07855	0.009277	-0.009135	0.001736	-0.001733	0.099426	-0.099461
-1.9735	0.1927	-0.1931	0.000833	-0.0008358	0.008836	-0.008899	0.0008529	-0.000856	0.0105219	-0.0105908	0.001678	-0.001674	0.008417	-0.008283	0.08079	-0.08118	0.009237	-0.009116	0.001695	-0.001693	0.101817	-0.101946
-1.9665	0.1986	-0.1991	0.0008257	-0.0008292	0.009177	-0.009246	0.0008486	-0.0008524	0.0108513	-0.0109276	0.001638	-0.001634	0.008346	-0.008233	0.08341	-0.08386	0.009193	-0.009092	0.001655	-0.001652	0.104242	-0.104471
-1.9595	0.2045	-0.2051	0.0008178	-0.0008219	0.009526	-0.0096	0.0008439	-0.0008483	0.0111877	-0.0112702	0.001597	-0.001594	0.008269	-0.008178	0.08609	-0.08659	0.009143	-0.009063	0.001615	-0.001612	0.106714	-0.107037
-1.9535	0.2105	-0.2113	0.0008094	-0.0008141	0.009882	-0.009961	0.0008388	-0.0008437	0.0115302	-0.0116188	0.001557	-0.001554	0.008186	-0.008117	0.0888	-0.08935	0.009087	-0.009029	0.001575	-0.001573	0.109205	-0.109623
-1.9465	0.2165	-0.2175	0.0008005	-0.0008057	0.01024	-0.01033	0.0008332	-0.0008387	0.0118737	-0.0119744	0.001518	-0.001514	0.008098	-0.00805	0.09156	-0.09216	0.009027	-0.008991	0.001536	-0.001533	0.111739	-0.112248
-1.9405	0.2226	-0.2237	0.0007911	-0.0007969	0.01061	-0.0107	0.0008272	-0.0008332	0.0122283	-0.0123301	0.001479	-0.001476	0.008003	-0.007978	0.09434	-0.095	0.008961	-0.008947	0.001497	-0.001494	0.11428	-0.114895
-1.9335	0.2287	-0.23	0.0007812	-0.0007876	0.01098	-0.01108	0.0008208	-0.0008274	0.012582	-0.012695	0.001441	-0.001437	0.007903	-0.007899	0.09716	-0.09787	0.008891	-0.008898	0.001459	-0.001456	0.116854	-0.11756
-1.9275	0.2349	-0.2363	0.000771	-0.0007778	0.01136	-0.01146	0.0008141	-0.0008211	0.0129451	-0.0130589	0.001403	-0.0014	0.007797	-0.007815	0.1	-0.1008	0.008815	-0.008843	0.001422	-0.001419	0.119437	-0.120277
-1.9205	0.2411	-0.2426	0.0007604	-0.0007676	0.01174	-0.01185	0.000807	-0.0008145	0.0133074	-0.0134321	0.001367	-0.001363	0.007686	-0.007726	0.1029	-0.1037	0.008734	-0.008783	0.001385	-0.001382	0.122072	-0.122954
-1.9135	0.2473	-0.2489	0.0007494	-0.0007571	0.01213	-0.01223	0.0007997	-0.0008076	0.0136791	-0.0137947	0.001331	-0.001327	0.00757	-0.007631	0.1057	-0.1066	0.008648	-0.008718	0.001349	-0.001345	0.124598	-0.125621
-1.9075	0.2534	-0.2552	0.0007382	-0.0007462	0.01251	-0.01262	0.0007921	-0.0008003	0.0140403	-0.0141665	0.001295	-0.001292	0.007449	-0.00753	0.1086	-0.1095	0.008558	-0.008648	0.001314	-0.00131	0.127216	-0.12828
-1.9005	0.2596	-0.2614	0.0007267	-0.000735	0.0129	-0.01301	0.0007842	-0.0007928	0.0144109	-0.0145378	0.001261	-0.001258	0.007323	-0.007424	0.1115	-0.1124	0.008463	-0.008573	0.001279	-0.001275	0.129826	-0.13093
-1.8945	0.2657	-0.2676	0.000715	-0.0007236	0.01329	-0.0134	0.0007762	-0.000785	0.0147812	-0.0149086	0.001228	-0.001224	0.007193	-0.007314	0.1143	-0.1153	0.008365	-0.008493	0.001246	-0.001241	0.132332	-0.133572
-1.8875	0.2717	-0.2737	0.0007032	-0.000712	0.01367	-0.01379	0.000768	-0.0007769	0.0151412	-0.0152789	0.001195	-0.001192	0.00706	-0.007198	0.1172	-0.1181	0.008263	-0.008408	0.001213	-0.001208	0.134931	-0.136106
-1.8805	0.2776	-0.2797	0.0006913	-0.0007001	0.01406	-0.01417	0.0007597	-0.0007687	0.015511	-0.0156388	0.001164	-0.00116	0.006924	-0.007079	0.12	-0.1209	0.008157	-0.008319	0.001181	-0.001176	0.137426	-0.138634
-1.8745	0.2834	-0.2855	0.0006793	-0.0006882	0.01443	-0.01455	0.0007513	-0.0007604	0.0158606	-0.0159986	0.001133	-0.00113	0.006785	-0.006956	0.1227	-0.1237	0.008049	-0.008226	0.00115	-0.001145	0.139817	-0.141157
-1.8675	0.2891	-0.2913	0.0006672	-0.0006761	0.01481	-0.01492	0.0007429	-0.0007519	0.0162201	-0.016348	0.001104	-0.0011	0.006643	-0.006829	0.1254	-0.1264	0.007938	-0.00813	0.00112	-0.001115	0.142205	-0.143574
-1.8615	0.2946	-0.2968	0.0006552	-0.000664	0.01517	-0.01529	0.0007344	-0.0007433	0.0165596	-0.0166973	0.001075	-0.001071	0.0065	-0.0067	0.1281	-0.1291	0.007824	-0.008029	0.001091	-0.001086	0.14459	-0.145986
-1.8545	0.2999	-0.3022	0.0006433	-0.0006519	0.01553	-0.01565	0.0007259	-0.0007346	0.0168992	-0.0170365	0.001047	-0.001044	0.006356	-0.006568	0.1306	-0.1317	0.007709	-0.007926	0.001063	-0.001057	0.146775	-0.148295
-1.8475	0.305	-0.3073	0.0006315	-0.0006399	0.01588	-0.01599	0.0007175	-0.000726	0.017229	-0.0173559	0.001021	-0.001017	0.006211	-0.006434	0.1331	-0.1342	0.007593	-0.00782	0.001035	-0.00103	0.14896	-0.150501
-1.8415	0.3099	-0.3122	0.0006198	-0.0006279	0.01621	-0.01633	0.0007091	-0.0007173	0.0175389	-0.0176752	0.0009951	-0.0009915	0.006066	-0.006298	0.1355	-0.1365	0.007475	-0.007712	0.001009	-0.001003	0.151045	-0.152505
-1.8345	0.3145	-0.3168	0.0006083	-0.0006161	0.01654	-0.01665	0.0007008	-0.0007086	0.0178491	-0.0179747	0.0009703	-0.0009668	0.005921	-0.006162	0.1378	-0.1388	0.007357	-0.007602	0.0009834	-0.000978	0.153032	-0.154509
-1.8285	0.3188	-0.3211	0.0005971	-0.0006044	0.01684	-0.01695	0.0006927	-0.0007	0.0181298	-0.0182544	0.0009465	-0.000943	0.005778	-0.006026	0.1399	-0.1409	0.007239	-0.00749	0.0009588	-0.0009535	0.154822	-0.156312
-1.8215	0.3229	-0.3251	0.0005861	-0.000593	0.01714	-0.01724	0.0006847	-0.0006916	0.0184108	-0.0185246	0.0009236	-0.0009202	0.005636	-0.005889	0.142	-0.1429	0.007121	-0.007377	0.0009351	-0.0009298	0.156616	-0.158016
-1.8155	0.3266	-0.3288	0.0005755	-0.0005818	0.01741	-0.01751	0.0006769	-0.0006832	0.0186624	-0.018775	0.0009015	-0.0008983	0.005496	-0.005753	0.1439	-0.1448	0.007003	-0.007263	0.0009122	-0.0009071	0.158213	-0.159621
-1.8085	0.3299	-0.3321	0.0005652	-0.0005708	0.01767	-0.01776	0.0006693	-0.000675	0.0189045	-0.0190058	0.0008803	-0.0008773	0.005358	-0.005619	0.1456	-0.1465	0.006887	-0.007149	0.0008902	-0.0008852	0.159616	-0.16103
-1.8015	0.3329	-0.335	0.0005553	-0.0005602	0.0179	-0.01799	0.0006619	-0.0006669	0.0191172	-0.0192171	0.0008599	-0.0008571	0.005224	-0.005486	0.1471	-0.148	0.006771	-0.007035	0.0008689	-0.0008641	0.160824	-0.162242
-1.7955	0.3354	-0.3375	0.0005457	-0.00055	0.01812	-0.0182	0.0006548	-0.0006591	0.0193205	-0.0194091	0.0008403	-0.0008378	0.005093	-0.005355	0.1485	-0.1494	0.006658	-0.006921	0.0008485	-0.0008439	0.16194	-0.163358
-1.7885	0.3376	-0.3396	0.0005367	-0.0005402	0.01831	-0.01839	0.000648	-0.0006515	0.0194947	-0.0195817	0.0008214	-0.0008191	0.004966	-0.005227	0.1497	-0.1506	0.006546	-0.006807	0.0008287	-0.0008244	0.162862	-0.164278
-1.7825	0.3393	-0.3413	0.0005281	-0.0005308	0.01848	-0.01855	0.0006414	-0.0006441	0.0196495	-0.0197249	0.0008032	-0.0008013	0.004843	-0.005102	0.1508	-0.1515	0.006436	-0.006695	0.0008097	-0.0008057	0.163692	-0.164904
-1.7755	0.3406	-0.3424	0.0005199	-0.0005218	0.01862	-0.01869	0.0006352	-0.000637	0.0197751	-0.0198488	0.0007857	-0.0007841	0.004725	-0.00498	0.1516	-0.1523	0.006329	-0.006584	0.0007914	-0.0007876	0.164231	-0.165436
-1.7685	0.3414	-0.3432	0.0005123	-0.0005133	0.01874	-0.01879	0.0006293	-0.0006302	0.0198816	-0.0199335	0.0007688	-0.0007675	0.004611	-0.004863	0.1522	-0.1529	0.006224	-0.006475	0.0007737	-0.0007703	0.164577	-0.165776
-1.7625	0.3418	-0.3434	0.0005053	-0.0005054	0.01882	-0.01888	0.0006237	-0.0006237	0.019949	-0.0200091	0.0007525	-0.0007515	0.004503	-0.004749	0.1526	-0.1532	0.006122	-0.006367	0.0007566	-0.0007535	0.164734	-0.165821
-1.7555	0.3417	-0.3432	0.0004987	-0.000498	0.01889	-0.01893	0.0006185	-0.0006176	0.0200072	-0.0200456	0.0007367	-0.0007362	0.0044	-0.004641	0.1528	-0.1533	0.006023	-0.006262	0.0007401	-0.0007374	0.1647	-0.165677
-1.7495	0.3411	-0.3425	0.0004928	-0.0004911	0.01892	-0.01896	0.0006136	-0.0006118	0.0200264	-0.0200629	0.0007214	-0.0007213	0.004303	-0.004537	0.1527	-0.1533	0.005928	-0.006159	0.0007241	-0.0007218	0.164377	-0.165439
-1.7425	0.34	-0.3412	0.0004874	-0.0004848	0.01893	-0.01896	0.0006092	-0.0006064	0.0200266	-0.0200512	0.0007067	-0.0007069	0.004212	-0.004438	0.1525	-0.1529	0.005835	-0.006059	0.0007086	-0.0007068	0.163962	-0.164811
-1.7355	0.3384	-0.3395	0.0004827	-0.0004791	0.0189	-0.01892	0.0006051	-0.0006014	0.0199878	-0.0200005	0.0006923	-0.000693	0.004127	-0.004344	0.152	-0.1524	0.005747	-0.005961	0.0006936	-0.0006922	0.16326	-0.16409
-1.7295	0.3363	-0.3373	0.0004785	-0.000474	0.01885	-0.01886	0.0006014	-0.0005967	0.0199299	-0.0199307	0.0006784	-0.0006794	0.004048	-0.004256	0.1513	-0.1516	0.005661	-0.005867	0.000679	-0.0006781	0.162366	-0.163081
-1.7225	0.3337	-0.3346	0.000475	-0.0004696	0.01877	-0.01878	0.0005982	-0.0005925	0.0198432	-0.0198421	0.0006648	-0.0006663	0.003975	-0.004174	0.1504	-0.1506	0.005579	-0.005775	0.0006649	-0.0006644	0.161284	-0.16188
-1.7165	0.3306	-0.3314	0.0004721	-0.0004658	0.01866	-0.01866	0.0005953	-0.0005888	0.0197274	-0.0197146	0.0006515	-0.0006535	0.003908	-0.004097	0.1492	-0.1494	0.005501	-0.005687	0.0006511	-0.0006511	0.159912	-0.160489
-1.7095	0.3271	-0.3278	0.0004698	-0.0004626	0.01852	-0.01851	0.0005929	-0.0005855	0.0195827	-0.0195581	0.0006386	-0.000641	0.003847	-0.004027	0.1478	-0.148	0.005427	-0.005602	0.0006377	-0.0006381	0.15835	-0.158908
-1.7035	0.3231	-0.3237	0.0004682	-0.0004601	0.01836	-0.01834	0.0005909	-0.0005826	0.0194191	-0.0193827	0.0006259	-0.0006287	0.003793	-0.003962	0.1463	-0.1464	0.005356	-0.005521	0.0006246	-0.0006255	0.1567	-0.157137
-1.6965	0.3187	-0.3191	0.0004672	-0.0004583	0.01817	-0.01814	0.0005894	-0.0005802	0.0192266	-0.0191785	0.0006135	-0.0006168	0.003744	-0.003903	0.1445	-0.1445	0.005289	-0.005443	0.0006118	-0.0006132	0.154758	-0.155076
-1.6895	0.3139	-0.3141	0.0004668	-0.0004571	0.01795	-0.01791	0.0005883	-0.0005783	0.0190051	-0.0189454	0.0006014	-0.000605	0.003701	-0.00385	0.1425	-0.1425	0.005225	-0.005369	0.0005993	-0.0006011	0.152627	-0.152925
-1.6835	0.3086	-0.3087	0.0004671	-0.0004567	0.0177	-0.01766	0.0005876	-0.0005768	0.0187547	-0.0186935	0.0005895	-0.0005935	0.003664	-0.003802	0.1403	-0.1403	0.005165	-0.005298	0.0005871	-0.0005894	0.150306	-0.150583
-1.6765	0.3029	-0.303	0.000468	-0.0004568	0.01744	-0.01739	0.0005874	-0.0005759	0.0184954	-0.0184227	0.0005778	-0.0005822	0.003633	-0.00376	0.138	-0.1378	0.005109	-0.00523	0.0005751	-0.0005779	0.147895	-0.14795
-1.6705	0.2969	-0.2968	0.0004695	-0.0004577	0.01714	-0.01709	0.0005877	-0.0005754	0.0181972	-0.0181231	0.0005663	-0.0005711	0.003607	-0.003724	0.1354	-0.1353	0.005055	-0.005167	0.0005634	-0.0005666	0.145192	-0.145329
-1.6635	0.2906	-0.2904	0.0004717	-0.0004592	0.01683	-0.01677	0.0005884	-0.0005755	0.0178901	-0.0178047	0.000555	-0.0005602	0.003586	-0.003693	0.1327	-0.1325	0.005005	-0.005106	0.000552	-0.0005555	0.142398	-0.142415
-1.6565	0.2839	-0.2836	0.0004745	-0.0004614	0.0165	-0.01644	0.0005895	-0.000576	0.017564	-0.0174774	0.0005439	-0.0005495	0.00357	-0.003667	0.1299	-0.1296	0.004959	-0.005049	0.0005408	-0.0005447	0.139514	-0.13941
-1.6505	0.2769	-0.2765	0.0004778	-0.0004642	0.01615	-0.01608	0.0005911	-0.0005771	0.0172189	-0.0171213	0.000533	-0.0005389	0.003559	-0.003647	0.1269	-0.1266	0.004915	-0.004995	0.0005298	-0.0005341	0.136437	-0.136315
-1.6435	0.2697	-0.2692	0.0004818	-0.0004677	0.01578	-0.0157	0.0005932	-0.0005786	0.016855	-0.0167463	0.0005223	-0.0005286	0.003553	-0.00363	0.1238	-0.1234	0.004875	-0.004945	0.000519	-0.0005237	0.133269	-0.133027
-1.6375	0.2623	-0.2617	0.0004863	-0.0004718	0.0154	-0.01532	0.0005957	-0.0005807	0.016482	-0.0163725	0.0005118	-0.0005184	0.003551	-0.003619	0.1206	-0.1202	0.004837	-0.004898	0.0005084	-0.0005136	0.130008	-0.129749
-1.6305	0.2546	-0.2539	0.0004914	-0.0004765	0.015	-0.01491	0.0005987	-0.0005833	0.0160901	-0.0159698	0.0005015	-0.0005084	0.003552	-0.003611	0.1172	-0.1168	0.004802	-0.004853	0.0004981	-0.0005036	0.126554	-0.126276
-1.6235	0.2468	-0.246	0.0004971	-0.0004819	0.01459	-0.0145	0.0006021	-0.0005863	0.0156892	-0.0155682	0.0004914	-0.0004986	0.003557	-0.003608	0.1138	-0.1134	0.004769	-0.004812	0.0004881	-0.0004939	0.123105	-0.122813
-1.6175	0.2388	-0.238	0.0005033	-0.0004878	0.01417	-0.01408	0.000606	-0.0005899	0.0152793	-0.0151577	0.0004816	-0.0004891	0.003566	-0.003608	0.1104	-0.1099	0.004739	-0.004773	0.0004783	-0.0004844	0.119665	-0.119254
-1.6105	0.2308	-0.2299	0.00051	-0.0004942	0.01374	-0.01365	0.0006102	-0.0005939	0.0148602	-0.0147381	0.0004721	-0.0004797	0.003577	-0.003611	0.1068	-0.1063	0.004711	-0.004737	0.0004687	-0.0004752	0.116029	-0.115603
-1.6045	0.2226	-0.2217	0.0005171	-0.0005012	0.01331	-0.01321	0.0006149	-0.0005984	0.014442	-0.0143096	0.0004627	-0.0004707	0.003591	-0.003618	0.1032	-0.1027	0.004686	-0.004704	0.0004594	-0.0004662	0.112399	-0.111959
-1.5975	0.2144	-0.2134	0.0005248	-0.0005088	0.01286	-0.01277	0.00062	-0.0006034	0.0140048	-0.0138822	0.0004537	-0.0004619	0.003608	-0.003627	0.09962	-0.09905	0.004662	-0.004673	0.0004505	-0.0004575	0.108794	-0.108269
-1.5915	0.2062	-0.2052	0.0005328	-0.0005168	0.01242	-0.01232	0.0006254	-0.0006088	0.0135782	-0.0134456	0.000445	-0.0004533	0.003626	-0.003638	0.09599	-0.0954	0.00464	-0.004643	0.0004418	-0.0004491	0.105143	-0.104583
-1.5845	0.198	-0.1969	0.0005413	-0.0005253	0.01198	-0.01188	0.0006312	-0.0006146	0.0131525	-0.0130199	0.0004366	-0.0004451	0.003646	-0.003652	0.09236	-0.09176	0.004619	-0.004616	0.0004334	-0.000441	0.101495	-0.100914
-1.5775	0.1899	-0.1887	0.0005501	-0.0005342	0.01153	-0.01143	0.0006374	-0.0006208	0.0127175	-0.012585	0.0004286	-0.0004373	0.003668	-0.003667	0.08874	-0.08812	0.0046	-0.004591	0.0004254	-0.0004332	0.097862	-0.0972485
-1.5715	0.1817	-0.1806	0.0005593	-0.0005435	0.01109	-0.01099	0.0006439	-0.0006275	0.0122932	-0.012161	0.0004209	-0.0004297	0.00369	-0.003683	0.08513	-0.08451	0.004582	-0.004567	0.0004177	-0.0004257	0.0942406	-0.0936154
-1.5645	0.1737	-0.1726	0.0005688	-0.0005531	0.01065	-0.01055	0.0006507	-0.0006344	0.0118695	-0.0117375	0.0004136	-0.0004226	0.003714	-0.003701	0.08156	-0.08094	0.004565	-0.004544	0.0004104	-0.0004186	0.090663	-0.0900262
-1.5585	0.1658	-0.1646	0.0005786	-0.0005631	0.01021	-0.01011	0.0006578	-0.0006417	0.0114464	-0.0113148	0.0004067	-0.0004159	0.003737	-0.003719	0.07804	-0.07741	0.004549	-0.004523	0.0004034	-0.000412	0.0871361	-0.0864799
-1.5515	0.158	-0.1568	0.0005887	-0.0005734	0.009781	-0.009684	0.0006651	-0.0006493	0.0110348	-0.0109067	0.0004003	-0.0004095	0.003761	-0.003738	0.07457	-0.07395	0.004533	-0.004502	0.0003969	-0.0004057	0.0836612	-0.0830052
-1.5445	0.1504	-0.1492	0.0005989	-0.0005839	0.009359	-0.009263	0.0006727	-0.0006572	0.0106306	-0.0105041	0.0003943	-0.0004037	0.003785	-0.003757	0.07116	-0.07054	0.004518	-0.004483	0.0003909	-0.0003998	0.0802482	-0.0795835
-1.5385	0.1429	-0.1418	0.0006093	-0.0005946	0.008945	-0.008851	0.0006805	-0.0006653	0.0102348	-0.0101109	0.0003888	-0.0003983	0.003808	-0.003776	0.06783	-0.06722	0.004504	-0.004464	0.0003852	-0.0003944	0.076916	-0.0762527
-1.5315	0.1356	-0.1345	0.0006198	-0.0006055	0.00854	-0.008449	0.0006884	-0.0006736	0.0098482	-0.0097281	0.0003838	-0.0003934	0.003831	-0.003794	0.06457	-0.06397	0.004489	-0.004445	0.0003801	-0.0003894	0.0736539	-0.0729918
-1.5255	0.1286	-0.1274	0.0006304	-0.0006165	0.008146	-0.008058	0.0006964	-0.000682	0.0094728	-0.0093565	0.0003793	-0.000389	0.003852	-0.003812	0.06141	-0.06082	0.004474	-0.004426	0.0003754	-0.0003849	0.0704907	-0.0698319
-1.5185	0.1217	-0.1206	0.000641	-0.0006275	0.007763	-0.007678	0.0007045	-0.0006906	0.0091085	-0.0089961	0.0003753	-0.0003851	0.003873	-0.003828	0.05833	-0.05776	0.004459	-0.004408	0.0003712	-0.0003809	0.0674085	-0.066762
-1.5115	0.115	-0.114	0.0006516	-0.0006386	0.007392	-0.007311	0.0007126	-0.0006992	0.0087562	-0.0086488	0.0003719	-0.0003817	0.003892	-0.003843	0.05536	-0.05481	0.004444	-0.004389	0.0003675	-0.0003774	0.0644354	-0.0638011
-1.5055	0.1086	-0.1076	0.0006621	-0.0006496	0.007035	-0.006957	0.0007207	-0.0007079	0.0084178	-0.0083145	0.0003691	-0.000379	0.003909	-0.003857	0.0525	-0.05196	0.004428	-0.00437	0.0003644	-0.0003745	0.0615705	-0.0609405
-1.4985	0.1025	-0.1015	0.0006725	-0.0006606	0.00669	-0.006617	0.0007288	-0.0007166	0.0080913	-0.0079942	0.0003668	-0.0003768	0.003924	-0.003869	0.04974	-0.04923	0.004411	-0.004351	0.0003618	-0.0003721	0.0588036	-0.0581989
-1.4925	0.09654	-0.09557	0.0006828	-0.0006714	0.00636	-0.006291	0.0007368	-0.0007252	0.0077796	-0.0076876	0.0003651	-0.0003752	0.003937	-0.003879	0.0471	-0.04661	0.004394	-0.00433	0.0003597	-0.0003702	0.0561558	-0.0555644
-1.4855	0.09086	-0.08994	0.0006928	-0.000682	0.006044	-0.005979	0.0007447	-0.0007336	0.0074815	-0.0073946	0.000364	-0.0003742	0.003948	-0.003887	0.04457	-0.0441	0.004375	-0.004309	0.0003582	-0.0003689	0.0536152	-0.0530391
-1.4795	0.08544	-0.08457	0.0007026	-0.0006924	0.005743	-0.005682	0.0007523	-0.0007419	0.0071979	-0.0071163	0.0003635	-0.0003738	0.003956	-0.003893	0.04216	-0.04172	0.004355	-0.004287	0.0003573	-0.0003682	0.0511918	-0.050642
-1.4725	0.08028	-0.07945	0.0007121	-0.0007025	0.005456	-0.0054	0.0007598	-0.00075	0.0069279	-0.0068525	0.0003637	-0.000374	0.003962	-0.003896	0.03987	-0.03945	0.004334	-0.004264	0.000357	-0.000368	0.0488867	-0.048352
-1.4655	0.07537	-0.07459	0.0007212	-0.0007122	0.005184	-0.005133	0.0007669	-0.0007579	0.0066721	-0.0066031	0.0003644	-0.0003748	0.003965	-0.003897	0.03769	-0.0373	0.004312	-0.004239	0.0003572	-0.0003685	0.0466886	-0.0461793
-1.4595	0.07071	-0.06998	0.0007299	-0.0007215	0.004928	-0.004881	0.0007738	-0.0007654	0.0064317	-0.0063679	0.0003657	-0.0003762	0.003965	-0.003895	0.03564	-0.03527	0.004287	-0.004213	0.000358	-0.0003695	0.0446157	-0.0441237
-1.4525	0.06631	-0.06563	0.0007381	-0.0007304	0.004686	-0.004644	0.0007802	-0.0007726	0.0062043	-0.006147	0.0003677	-0.0003782	0.003962	-0.00389	0.0337	-0.03336	0.004262	-0.004186	0.0003594	-0.000371	0.0426511	-0.0421852
-1.4465	0.06216	-0.06153	0.0007459	-0.0007388	0.004459	-0.004422	0.0007862	-0.0007793	0.0059911	-0.0059401	0.0003702	-0.0003808	0.003957	-0.003883	0.03188	-0.03157	0.004234	-0.004157	0.0003614	-0.0003732	0.0408026	-0.040364
-1.4395	0.05825	-0.05767	0.000753	-0.0007467	0.004247	-0.004214	0.0007918	-0.0007856	0.0057918	-0.0057463	0.0003734	-0.0003841	0.003948	-0.003872	0.03017	-0.02989	0.004205	-0.004127	0.0003639	-0.0003759	0.0390603	-0.038649
-1.4325	0.05457	-0.05405	0.0007596	-0.0007539	0.004049	-0.004021	0.0007968	-0.0007914	0.0056054	-0.0055663	0.0003771	-0.0003879	0.003936	-0.003859	0.02858	-0.02833	0.004173	-0.004094	0.000367	-0.0003792	0.0374331	-0.0370501
-1.4265	0.05113	-0.05066	0.0007656	-0.0007605	0.003866	-0.003842	0.0008013	-0.0007966	0.0054329	-0.0053991	0.0003814	-0.0003923	0.003921	-0.003842	0.0271	-0.02687	0.00414	-0.00406	0.0003706	-0.0003831	0.035913	-0.0355474
-1.4195	0.04792	-0.04749	0.0007708	-0.0007664	0.003696	-0.003676	0.0008052	-0.0008012	0.005272	-0.0052436	0.0003862	-0.0003972	0.003903	-0.003823	0.02572	-0.02552	0.004105	-0.004025	0.0003748	-0.0003874	0.034489	-0.0341526
-1.4135	0.04492	-0.04455	0.0007753	-0.0007716	0.003539	-0.003524	0.0008085	-0.0008052	0.0051228	-0.0051008	0.0003916	-0.0004027	0.003881	-0.003801	0.02445	-0.02428	0.004068	-0.003987	0.0003795	-0.0003923	0.0331701	-0.032863
-1.4065	0.04213	-0.04181	0.0007791	-0.0007761	0.003396	-0.003384	0.0008111	-0.0008085	0.0049862	-0.0049686	0.0003975	-0.0004087	0.003857	-0.003775	0.02328	-0.02313	0.004028	-0.003947	0.0003847	-0.0003977	0.0319472	-0.0316584
-1.3995	0.03955	-0.03927	0.0007821	-0.0007797	0.003265	-0.003257	0.0008129	-0.000811	0.00486	-0.0048477	0.000404	-0.0004152	0.003829	-0.003747	0.02221	-0.02208	0.003987	-0.003906	0.0003904	-0.0004036	0.0308204	-0.0305518
-1.3935	0.03715	-0.03692	0.0007843	-0.0007825	0.003146	-0.003141	0.0008141	-0.0008129	0.0047444	-0.0047364	0.0004108	-0.0004222	0.003798	-0.003716	0.02122	-0.02112	0.003944	-0.003863	0.0003966	-0.0004099	0.0297694	-0.0295311
-1.3865	0.03495	-0.03475	0.0007856	-0.0007845	0.003038	-0.003036	0.0008144	-0.0008139	0.004638	-0.0046344	0.0004182	-0.0004296	0.003765	-0.003683	0.02033	-0.02024	0.003899	-0.003818	0.0004032	-0.0004167	0.0288154	-0.0285873
-1.3805	0.03291	-0.03276	0.000786	-0.0007856	0.002941	-0.002942	0.000814	-0.0008142	0.004541	-0.0045418	0.0004259	-0.0004374	0.003728	-0.003646	0.01951	-0.01945	0.003852	-0.003771	0.0004102	-0.0004239	0.0279261	-0.0277283
-1.3735	0.03104	-0.03093	0.0007856	-0.0007858	0.002854	-0.002859	0.0008128	-0.0008136	0.0044524	-0.0044584	0.000434	-0.0004456	0.003689	-0.003607	0.01878	-0.01873	0.003803	-0.003723	0.0004176	-0.0004314	0.0271236	-0.026937
-1.3675	0.02933	-0.02925	0.0007843	-0.000785	0.002777	-0.002784	0.0008107	-0.0008122	0.004372	-0.0043812	0.0004425	-0.0004542	0.003647	-0.003566	0.01812	-0.01809	0.003752	-0.003673	0.0004253	-0.0004393	0.0263868	-0.0262225
-1.3605	0.02776	-0.02772	0.0007821	-0.0007834	0.002709	-0.002719	0.0008078	-0.0008099	0.0042989	-0.0043123	0.0004513	-0.000463	0.003603	-0.003522	0.01753	-0.01752	0.0037	-0.003622	0.0004334	-0.0004475	0.0257177	-0.0255745
-1.3535	0.02634	-0.02632	0.0007789	-0.0007808	0.002649	-0.002661	0.0008041	-0.0008068	0.004232	-0.0042486	0.0004604	-0.0004722	0.003556	-0.003477	0.017	-0.01701	0.003646	-0.003569	0.0004417	-0.000456	0.0251041	-0.0249842
-1.3475	0.02504	-0.02505	0.0007749	-0.0007773	0.002597	-0.002611	0.0007995	-0.0008028	0.0041714	-0.0041911	0.0004697	-0.0004815	0.003507	-0.003429	0.01654	-0.01656	0.00359	-0.003515	0.0004504	-0.0004647	0.0245571	-0.0244502
-1.3405	0.02386	-0.02389	0.0007699	-0.0007729	0.002553	-0.002568	0.000794	-0.0007979	0.0041169	-0.0041388	0.0004793	-0.0004911	0.003457	-0.003379	0.01613	-0.01616	0.003534	-0.00346	0.0004592	-0.0004736	0.0240595	-0.0239637
-1.3345	0.02279	-0.02285	0.0007641	-0.0007676	0.002515	-0.002532	0.0007877	-0.0007921	0.0040668	-0.0040917	0.000489	-0.0005009	0.003404	-0.003328	0.01577	-0.01581	0.003475	-0.003403	0.0004682	-0.0004827	0.0236062	-0.0235246
-1.3275	0.02182	-0.0219	0.0007573	-0.0007613	0.002483	-0.002501	0.0007806	-0.0007855	0.0040209	-0.0040478	0.0004988	-0.0005107	0.003349	-0.003275	0.01546	-0.01551	0.003416	-0.003346	0.0004774	-0.000492	0.0232012	-0.0231337
-1.3205	0.02095	-0.02105	0.0007497	-0.0007542	0.002456	-0.002476	0.0007727	-0.0007781	0.0039784	-0.0040083	0.0005088	-0.0005206	0.003293	-0.003221	0.01519	-0.01525	0.003356	-0.003288	0.0004867	-0.0005013	0.0228345	-0.0227809
-1.3145	0.02017	-0.02028	0.0007413	-0.0007462	0.002435	-0.002455	0.000764	-0.0007698	0.0039403	-0.003971	0.0005188	-0.0005306	0.003236	-0.003166	0.01496	-0.01502	0.003295	-0.003229	0.0004961	-0.0005107	0.0225059	-0.0224563
-1.3075	0.01946	-0.01959	0.000732	-0.0007374	0.002417	-0.002439	0.0007544	-0.0007608	0.0039034	-0.0039372	0.0005288	-0.0005406	0.003178	-0.00311	0.01476	-0.01483	0.003233	-0.003169	0.0005055	-0.00052	0.0222053	-0.0221696
-1.3015	0.01882	-0.01897	0.0007219	-0.0007277	0.002404	-0.002425	0.0007442	-0.0007509	0.0038701	-0.0039036	0.0005388	-0.0005505	0.003119	-0.003053	0.01459	-0.01467	0.00317	-0.003109	0.0005149	-0.0005294	0.0219327	-0.0219119
-1.2945	0.01825	-0.0184	0.0007111	-0.0007173	0.002393	-0.002415	0.0007332	-0.0007404	0.0038373	-0.0038727	0.0005487	-0.0005603	0.003059	-0.002996	0.01445	-0.01453	0.003107	-0.003049	0.0005243	-0.0005386	0.021689	-0.0216739
-1.2885	0.01774	-0.0179	0.0006996	-0.0007061	0.002385	-0.002408	0.0007216	-0.0007291	0.0038062	-0.0038432	0.0005585	-0.00057	0.002998	-0.002938	0.01433	-0.01442	0.003044	-0.002989	0.0005336	-0.0005478	0.0214641	-0.0214648
-1.2815	0.01728	-0.01744	0.0006874	-0.0006943	0.002379	-0.002402	0.0007093	-0.0007171	0.0037757	-0.0038134	0.0005682	-0.0005795	0.002937	-0.00288	0.01422	-0.01432	0.002981	-0.002928	0.0005427	-0.0005568	0.0212489	-0.0212643
-1.2745	0.01686	-0.01703	0.0006746	-0.0006818	0.002375	-0.002398	0.0006964	-0.0007045	0.003746	-0.0037843	0.0005777	-0.0005888	0.002876	-0.002822	0.01414	-0.01423	0.002918	-0.002868	0.0005518	-0.0005657	0.0210635	-0.0210745
-1.2685	0.01648	-0.01666	0.0006611	-0.0006686	0.002372	-0.002395	0.0006829	-0.0006913	0.003716	-0.0037549	0.000587	-0.0005979	0.002815	-0.002764	0.01406	-0.01416	0.002855	-0.002808	0.0005606	-0.0005743	0.0208776	-0.0209042
-1.2615	0.01614	-0.01632	0.0006472	-0.0006549	0.00237	-0.002393	0.0006689	-0.0006776	0.0036861	-0.0037255	0.000596	-0.0006067	0.002754	-0.002707	0.014	-0.01409	0.002792	-0.002749	0.0005692	-0.0005826	0.0207112	-0.0207353
-1.2555	0.01583	-0.01601	0.0006327	-0.0006407	0.002369	-0.002391	0.0006545	-0.0006634	0.0036562	-0.0036951	0.0006048	-0.0006152	0.002694	-0.002649	0.01394	-0.01403	0.00273	-0.00269	0.0005776	-0.0005907	0.0205464	-0.0205749
-1.2485	0.01554	-0.01572	0.0006179	-0.0006261	0.002367	-0.00239	0.0006396	-0.0006487	0.0036245	-0.0036648	0.0006132	-0.0006233	0.002634	-0.002593	0.01388	-0.01398	0.002668	-0.002631	0.0005857	-0.0005984	0.0203809	-0.0204257
-1.2415	0.01527	-0.01545	0.0006026	-0.000611	0.002366	-0.002388	0.0006244	-0.0006337	0.003593	-0.0036327	0.0006213	-0.000631	0.002575	-0.002537	0.01383	-0.01393	0.002607	-0.002574	0.0005934	-0.0006058	0.0202267	-0.0202778
-1.2355	0.01502	-0.0152	0.000587	-0.0005956	0.002363	-0.002385	0.0006089	-0.0006183	0.0035589	-0.0035989	0.000629	-0.0006384	0.002516	-0.002482	0.01377	-0.01387	0.002547	-0.002517	0.0006009	-0.0006128	0.0200629	-0.0201202
-1.2285	0.01479	-0.01496	0.0005712	-0.0005799	0.00236	-0.002381	0.0005931	-0.0006026	0.0035243	-0.0035635	0.0006363	-0.0006453	0.002459	-0.002428	0.01371	-0.01381	0.002488	-0.002461	0.0006079	-0.0006195	0.0199012	-0.0199638
-1.2225	0.01456	-0.01474	0.0005551	-0.000564	0.002356	-0.002376	0.0005771	-0.0005867	0.0034882	-0.0035267	0.0006432	-0.0006517	0.002402	-0.002376	0.01365	-0.01375	0.00243	-0.002407	0.0006146	-0.0006256	0.0197398	-0.0198103
-1.2155	0.01435	-0.01452	0.0005389	-0.0005478	0.00235	-0.00237	0.0005609	-0.0005706	0.0034498	-0.0034884	0.0006496	-0.0006577	0.002347	-0.002324	0.01358	-0.01368	0.002373	-0.002353	0.0006209	-0.0006314	0.0195705	-0.0196461
-1.2085	0.01414	-0.0143	0.0005225	-0.0005316	0.002342	-0.002362	0.0005447	-0.0005544	0.0034092	-0.003448	0.0006556	-0.0006631	0.002293	-0.002274	0.01351	-0.0136	0.002318	-0.002301	0.0006267	-0.0006366	0.0194033	-0.0194747
-1.2025	0.01393	-0.01409	0.0005061	-0.0005153	0.002333	-0.002353	0.0005283	-0.0005381	0.0033674	-0.0034064	0.0006611	-0.0006681	0.002241	-0.002225	0.01342	-0.01352	0.002264	-0.00225	0.0006321	-0.0006414	0.0192182	-0.0193045
-1.1955	0.01372	-0.01388	0.0004897	-0.0004989	0.002322	-0.002341	0.000512	-0.0005218	0.0033237	-0.0033617	0.0006661	-0.0006726	0.00219	-0.002177	0.01333	-0.01342	0.002211	-0.002201	0.0006371	-0.0006457	0.0190342	-0.0191163
-1.1895	0.01351	-0.01367	0.0004733	-0.0004825	0.00231	-0.002328	0.0004957	-0.0005055	0.003279	-0.003316	0.0006706	-0.0006765	0.00214	-0.002131	0.01322	-0.01332	0.002159	-0.002152	0.0006415	-0.0006495	0.0188311	-0.018929
-1.1825	0.0133	-0.01345	0.0004571	-0.0004663	0.002294	-0.002313	0.0004795	-0.0004892	0.0032306	-0.0032685	0.0006745	-0.0006799	0.002092	-0.002086	0.01311	-0.0132	0.002109	-0.002105	0.0006455	-0.0006528	0.018631	-0.0187237
-1.1765	0.01309	-0.01323	0.0004409	-0.0004501	0.002277	-0.002295	0.0004635	-0.0004731	0.0031814	-0.0032182	0.000678	-0.0006827	0.002046	-0.002043	0.01298	-0.01307	0.002061	-0.00206	0.000649	-0.0006556	0.018414	-0.0185113
-1.1695	0.01287	-0.01301	0.000425	-0.0004341	0.002258	-0.002275	0.0004476	-0.0004571	0.0031306	-0.0031662	0.000681	-0.000685	0.002001	-0.002002	0.01284	-0.01293	0.002014	-0.002016	0.000652	-0.0006579	0.018188	-0.0182909
-1.1625	0.01265	-0.01279	0.0004092	-0.0004183	0.002236	-0.002253	0.0004319	-0.0004414	0.0030771	-0.0031127	0.0006834	-0.0006867	0.001958	-0.001962	0.01269	-0.01278	0.001968	-0.001974	0.0006545	-0.0006596	0.0179539	-0.0180623
-1.1565	0.01242	-0.01255	0.0003937	-0.0004028	0.002212	-0.002229	0.0004165	-0.0004258	0.0030222	-0.0030576	0.0006853	-0.000688	0.001917	-0.001923	0.01253	-0.01262	0.001924	-0.001932	0.0006565	-0.0006608	0.0177128	-0.0178238
-1.1495	0.01219	-0.01231	0.0003785	-0.0003875	0.002186	-0.002202	0.0004013	-0.0004105	0.0029658	-0.003	0.0006867	-0.0006886	0.001877	-0.001886	0.01236	-0.01244	0.001882	-0.001893	0.000658	-0.0006616	0.0174637	-0.0175692
-1.1435	0.01195	-0.01207	0.0003636	-0.0003725	0.002158	-0.002174	0.0003865	-0.0003956	0.0029081	-0.0029421	0.0006875	-0.0006888	0.001839	-0.001851	0.01217	-0.01225	0.001841	-0.001855	0.000659	-0.0006618	0.0171965	-0.0173066
-1.1365	0.0117	-0.01182	0.0003491	-0.0003579	0.002128	-0.002143	0.000372	-0.0003809	0.0028491	-0.0028818	0.0006879	-0.0006885	0.001802	-0.001817	0.01198	-0.01206	0.001802	-0.001818	0.0006596	-0.0006615	0.0169315	-0.017045
-1.1295	0.01145	-0.01156	0.0003349	-0.0003436	0.002096	-0.00211	0.0003579	-0.0003666	0.0027888	-0.0028202	0.0006878	-0.0006876	0.001767	-0.001784	0.01177	-0.01185	0.001764	-0.001782	0.0006596	-0.0006608	0.0166484	-0.0167644
-1.1235	0.01119	-0.0113	0.0003211	-0.0003297	0.002061	-0.002076	0.0003441	-0.0003527	0.0027262	-0.0027584	0.0006872	-0.0006863	0.001733	-0.001753	0.01155	-0.01163	0.001728	-0.001748	0.0006592	-0.0006596	0.0163574	-0.0164769
-1.1165	0.01093	-0.01103	0.0003078	-0.0003162	0.002025	-0.002039	0.0003308	-0.0003392	0.0026636	-0.0026944	0.0006861	-0.0006845	0.001701	-0.001723	0.01132	-0.0114	0.001693	-0.001715	0.0006584	-0.0006579	0.0160585	-0.0161804
-1.1105	0.01066	-0.01076	0.0002949	-0.0003031	0.001988	-0.002001	0.0003179	-0.0003261	0.0026008	-0.0026302	0.0006846	-0.0006823	0.001671	-0.001694	0.01109	-0.01116	0.001659	-0.001683	0.0006571	-0.0006558	0.0157617	-0.0158751
-1.1035	0.01039	-0.01048	0.0002824	-0.0002905	0.001948	-0.001961	0.0003054	-0.0003134	0.0025358	-0.0025649	0.0006826	-0.0006796	0.001641	-0.001667	0.01084	-0.01091	0.001627	-0.001652	0.0006554	-0.0006533	0.015446	-0.0155619
-1.0965	0.01011	-0.0102	0.0002703	-0.0002783	0.001908	-0.00192	0.0002934	-0.0003011	0.0024717	-0.0024994	0.0006802	-0.0006765	0.001613	-0.00164	0.01059	-0.01066	0.001596	-0.001623	0.0006532	-0.0006504	0.0151324	-0.0152499
-1.0905	0.009826	-0.009915	0.0002588	-0.0002665	0.001866	-0.001878	0.0002818	-0.0002893	0.0024066	-0.0024338	0.0006774	-0.000673	0.001586	-0.001615	0.01033	-0.0104	0.001566	-0.001594	0.0006507	-0.0006471	0.0148101	-0.0149291
-1.0835	0.009542	-0.009627	0.0002477	-0.0002552	0.001822	-0.001834	0.0002707	-0.000278	0.0023404	-0.0023672	0.0006742	-0.0006692	0.001561	-0.00159	0.01007	-0.01013	0.001538	-0.001567	0.0006477	-0.0006434	0.0144909	-0.0145996
-1.0775	0.009255	-0.009336	0.000237	-0.0002444	0.001778	-0.00179	0.00026	-0.0002671	0.002275	-0.0023015	0.0006706	-0.000665	0.001536	-0.001567	0.009796	-0.009863	0.00151	-0.00154	0.0006444	-0.0006394	0.014157	-0.0142744
-1.0705	0.008966	-0.009045	0.0002268	-0.000234	0.001733	-0.001745	0.0002498	-0.0002566	0.0022096	-0.0022356	0.0006667	-0.0006604	0.001512	-0.001544	0.009523	-0.009588	0.001484	-0.001514	0.0006408	-0.0006351	0.0138265	-0.0139415
-1.0645	0.008677	-0.008752	0.0002171	-0.0002241	0.001688	-0.001699	0.0002401	-0.0002467	0.0021452	-0.0021698	0.0006624	-0.0006556	0.00149	-0.001522	0.009247	-0.009311	0.001458	-0.001489	0.0006368	-0.0006304	0.0134942	-0.013608
-1.0575	0.008387	-0.00846	0.0002079	-0.0002146	0.001642	-0.001652	0.0002308	-0.0002371	0.0020807	-0.0021037	0.0006578	-0.0006505	0.001468	-0.001501	0.00897	-0.009031	0.001433	-0.001465	0.0006324	-0.0006255	0.0131612	-0.013273
-1.0505	0.008098	-0.008168	0.0001991	-0.0002056	0.001595	-0.001605	0.0002219	-0.000228	0.002016	-0.0020386	0.000653	-0.000645	0.001446	-0.00148	0.00869	-0.00875	0.001409	-0.001441	0.0006278	-0.0006203	0.0128258	-0.0129363
-1.0445	0.007811	-0.007878	0.0001907	-0.000197	0.001549	-0.001558	0.0002135	-0.0002194	0.0019532	-0.0019744	0.0006478	-0.0006394	0.001426	-0.001459	0.008411	-0.008469	0.001386	-0.001418	0.0006229	-0.0006148	0.0124937	-0.0126002
-1.0375	0.007526	-0.007589	0.0001828	-0.0001888	0.001502	-0.001511	0.0002056	-0.0002111	0.0018904	-0.0019109	0.0006423	-0.0006335	0.001406	-0.001439	0.008132	-0.008188	0.001363	-0.001395	0.0006177	-0.0006091	0.012161	-0.0122646
-1.0315	0.007243	-0.007304	0.0001753	-0.0001811	0.001455	-0.001464	0.000198	-0.0002033	0.0018283	-0.0018484	0.0006366	-0.0006273	0.001386	-0.00142	0.007855	-0.007909	0.001341	-0.001373	0.0006122	-0.0006031	0.0118308	-0.0119324
-1.0245	0.006964	-0.007022	0.0001682	-0.0001738	0.001409	-0.001417	0.0001909	-0.0001959	0.0017681	-0.0017867	0.0006307	-0.000621	0.001367	-0.0014	0.007579	-0.007631	0.001319	-0.001351	0.0006065	-0.000597	0.0115022	-0.0116
-1.0175	0.006689	-0.006744	0.0001615	-0.0001668	0.001363	-0.001371	0.0001841	-0.0001889	0.0017086	-0.0017267	0.0006245	-0.0006145	0.001349	-0.001381	0.007306	-0.007357	0.001298	-0.001329	0.0006005	-0.0005906	0.011178	-0.0112721
-1.0115	0.006418	-0.006471	0.0001552	-0.0001603	0.001317	-0.001325	0.0001777	-0.0001823	0.0016499	-0.0016676	0.0006182	-0.0006078	0.00133	-0.001362	0.007037	-0.007086	0.001278	-0.001308	0.0005944	-0.0005841	0.0108576	-0.0109479
-1.0045	0.006153	-0.006203	0.0001492	-0.0001541	0.001272	-0.001279	0.0001717	-0.000176	0.0015929	-0.0016091	0.0006116	-0.0006009	0.001312	-0.001343	0.006772	-0.006818	0.001257	-0.001287	0.000588	-0.0005774	0.0105406	-0.0106263
-0.9985	0.005893	-0.005941	0.0001436	-0.0001483	0.001228	-0.001235	0.0001661	-0.0001701	0.0015377	-0.0015534	0.0006048	-0.0005939	0.001294	-0.001324	0.006512	-0.006556	0.001237	-0.001266	0.0005814	-0.0005706	0.0102292	-0.0103105
[truncated: 1,043 more rows]

## Sheet: Ag_Si111_55
E (eV)	Ag s (u)	Ag s (d)
-13.8837	0	0	0	0	0	0	0	0	0	0	0	0	0	0	0	0	0	0	0	0	0	0	0	0	0	0	0	0	0	0	0	0
[truncated: 2,999 more rows]
