# Supplementary material for: Periodic corner holes on the Si(111)-7×7 surface can trap silver atoms
Source: Nat Commun. 2022 May 27;13:2973. doi: 10.1038/s41467-022-29768-6 (PMC9142567; doi:10.1038/s41467-022-29768-6)
Supplement: Supplementary file 5 — Supplementary Data2 [file 41467_2022_29768_MOESM5_ESM.zip › m333_ori.par]

;
;               Omicron SPM Control.
;           Parameter file for SPM data.
;

Format                          : 1

Version                         : 4.1
System                          : SCALA

;
; User Information.
;

Date                            : 16.12.2006 16:59
User                            : Administrator
Comment                         : -

;
; Scanner Description.
;

Name                            : VT1_N.SCA
VGAP Contact                    : TIP

;
; Scanner Area Description.
;

Field X Size in nm              : 50.0000     ;[nm]
Field Y Size in nm              : 50.0000     ;[nm]
Image Size in X                 : 300
Image Size in Y                 : 300
Increment X                     : 0.166667     ;[nm]
Increment Y                     : 0.166667     ;[nm]
Scan Angle                      : 0.000000     ;[Degree]
X Offset                        : 1.92308     ;[nm]
Y Offset                        : 156.731     ;[nm]

;
; Topographic Channels.
;

Topographic Channel             : Z   ;Channel
                                  Forward 
                                  -32767   ;Minimum raw value
                                  32766   ;Maximum raw value
                                  -97.200   ;Minimum value in physical unit
                                  97.197   ;Maximum value in physical unit
                                  0.0029663   ;Resolution
                                  nm   ;Physical unit
                                  m333_ori.tf0   ;Filename
                                  Z   ;Display name

Topographic Channel             : Z   ;Channel
                                  Backward
                                  -32767   ;Minimum raw value
                                  32766   ;Maximum raw value
                                  -97.200   ;Minimum value in physical unit
                                  97.197   ;Maximum value in physical unit
                                  0.0029663   ;Resolution
                                  nm   ;Physical unit
                                  m333_ori.tb0   ;Filename
                                  Z   ;Display name

;
; Measurement parameters.
;

SPM Method                      : STM
Dual mode                       : On
Delay                           : 2     ;[us] (Forward)
                                  2     ;[us] (Backward)
Gap Voltage                     : -1.81596     ;[V] (Forward)
                                  -1.81596     ;[V] (Backward)
Feedback Set                    : 0.176589     ;[nA] (Forward)
                                  0.176589     ;[nA] (Backward)
Loop Gain                       : 6.00000     ;[%] (Forward)
                                  6.00000     ;[%] (Backward)
X Resolution                    : 0     ;Currently not used.
Y Resolution                    : 0     ;Currently not used.
Measured Gap Voltage            : -1.81488     ;[V] (at store time)
Measured Current Setpoint       : 0.170886     ;[nA] (at store time)
Measured Current                : -0.175488     ;[nA] (at store time)
Scan Speed                      : 1515.15     ;[nm/s]
X Drift                         : 0.189000     ;[nm/s]
Y Drift                         : 0.0570000     ;[nm/s]
Scan Mode                       : Frame
Scan Direction                  : UP
Topography Time per Point       : 0
Spectroscopy Grid Value in X    : 1
Spectroscopy Grid Value in Y    : 1
Spectroscopy Points in X        : 300
Spectroscopy Lines in Y         : 0

;
; Z Control Parameters.
;

Z Speed                         : 1000.00     ;[nm/s]
Z Output Gain                   : 0.100000
Automatic Z zero                : On
Z Input Gain                    : 10.0000

;
; Needle Sensor / OPD Description.
;

OPD Board exists                : 0
OPD Version                     : OPD_V2
Delta Phi Sign                  : 0     ;[0=plus, 1=minus]
Excitation Gain                 : 1.00000
Excitation Amplitude            : 1.00000e-005    ;[V]
OPD Resonance Frequency         : 0.00000000    ;[Hz]
OPD Amplitude fres              : 0.00000000    ;[V]
OPD Frequency Resolution        : 0.000000    ;[Hz]
OPD Start Delay Time            : 100000    ;[us]
OPD Step Delay Time             : 10000    ;[us]
OPD Average                     : 10
OPD Phi2                        : 90.0000    ;[deg]
OPD Slope                       : 0.000000    ;[deg/Hz]
OPD Delta Phi Error             : 2.00000    ;[deg]
OPD Slope Frequency Difference  : 10.0000    ;[Hz]
OPD Start Frequency             : 0.00000000    ;[Hz]
OPD End Frequency               : 0.00000000    ;[Hz]
OPD Number of Frequency Steps   : 0    ;[Hz]
